# Supplementary material for: MATTE: a pipeline of transcriptome module alignment for anti-noise phenotype-gene-related analysis
Source: Brief Bioinform. 2023 Jun 3;24(4):bbad207. doi: 10.1093/bib/bbad207 (PMC10359084; doi:10.1093/bib/bbad207)
Supplement: Additional_file_2_bbad207 [file additional_file_2_bbad207.zip]

Archive with 1 entries (1 files):
- Additional_file_2_bbad207.xlsx
