# Supplementary material for: MATTE: a pipeline of transcriptome module alignment for anti-noise phenotype-gene-related analysis
Source: Brief Bioinform. 2023 Jun 3;24(4):bbad207. doi: 10.1093/bib/bbad207 (PMC10359084; doi:10.1093/bib/bbad207)
Supplement: Additional_file_2_bbad207 [file additional_file_2_bbad207.zip › Additional_file_2_bbad207.xlsx]

## Sheet: README
	README
SuppTable1	Gene score of each methods in scRNA gene ranking test.
SuppTable2	Gene score of each cell types that MATTE gene ranker outputs.
SuppTable3	Test results of scRNA gene ranking test, including cluster and classification in each dataset.
SuppTable4	BRCA sample information and cluster label.
SuppTable5	Function enrichment result of core modules of G2.
SuppTable6	Function enrichment result of TNBC specific modules.

## Sheet: SuppTabS1_GeneScore
Genes	f	chi2	MATTE	NB	HV	zscore	SVM	entropy	M3	seurat	cell_ranger	seurat_v3
TSPAN6	4.99236	0.00172369	0.00873897			140712	0.00246435	39.1845		-1.08682	-1.40414	0.729293
TNMD	0.908914	0.000588804	0	-1.08148e-34		0	0.000152826	0		-0.0901082	2.16465	1.20825
DPM1	8.02189	0.00744245	0.219735			182315	0.0198091	42.6841		0.483264	0.101432	0.999743
SCYL3	13.4883	0.0214927	0.0774071		0	229950	0.0305325	74.2546	-1.0477e-12	1.34413	3.5973	1.43838
C1orf112	0.299421	0.000171549	0.00774603	-7.71287e-12		226200	0.000119984	121.927		-0.284236	-0.0249245	0.966222
FGR	410.523	0.420916	0.35406			280061	0.246172	100.513	-5.2507e-08	0.782901	1.07321	1.12382
CFH	18.1786	0.00994697	0.00407539	-6.59146e-07		402557	0.0109287	178.497		-0.351082	-0.199515	0.942488
FUCA2	35.6068	0.0588954	0.0515971	-1.10108e-28	0	184812	0.0453596	64.4575		1.41203	2.38384	1.28269
GCLC	4.74159	0.00501384	0.0139097			437823	0.00135112	161.316		0.689694	0.252317	1.02064
NFYA	3.59667	0.00290267	0.00832679	-1.11682e-13		206165	0.00899917	93.8564		0.260242	0.543405	1.06132
STPG1	5.19888	0.00894183	0.0281082		0	124370	0.020454	60.9191		1.46371	1.41208	1.19392
NIPAL3	13.9971	0.011283	0.0534565			219898	0.0445219	65.9354		0.262643	-0.317415	0.945636
LAS1L	7.03193	0.00553103	0.178196	-4.72659e-12		496601	0.00918704	175.187		0.220828	0.00732287	0.988241
ENPP4	24.8073	0.0269738	0.0185971			124135	0.0408472	46.1412	-0.00959177	0.741251	2.24531	1.279
CFTR	0.43345	0.000123678	0			55304.7	9.47118e-05	45.7748		-1.39039	0.235082	0.948222
ANKIB1	4.90323	0.00475567	0.107271			277424	0.00447494	179.578		0.552969	1.02961	1.11614
CYP51A1	1.00216	0.000792435	0.00127111			99836.9	0.00248188	42.9947		0.226367	0.945847	1.16573
KRIT1	2.50637	0.00227872	0.0529713			220333	0.00160992	54.4467		0.449361	0.305413	1.02429
RAD52	0.542953	0.000304088	0.00254074	-7.6678e-50		137851	0.000455737	42.4936		-0.320992	-0.134029	0.943916
BAD	5.67121	0.00698914	0.0391006		0	208223	0.0186493	63.8643		0.934037	-0.0824378	0.974604
LAP3	41.5917	0.0366268	0.132879			250528	0.0448049	78.9768		0.413395	0.180617	1.01018
CD99	624.957	0.961569	0.15513			309357	1.70008	96.2449	-1.56018e-11	0.675442	0.662386	1.13563
HS3ST1	11.9334	0.0233024	0.126001		0	208393	0.0454618	74.9534	-0.000191122	1.66654	3.08452	1.36973
AOC1	1.13783	0.000473589	0			144023	6.17504e-05	100.467		-0.790674	-0.819293	0.780235
WNT16	12.04	0.00569034	0.0120113			50818.2	0.00328362	23.6901		-0.58551	-0.607459	0.825365
HECW1	2.68492	0.000660213	0			104739	0.00174195	31.6859		-1.62537	-1.50567	0.620361
MAD1L1	13.7747	0.0084709	0.14222			241200	0.0118644	66.9564		-0.166913	-1.09988	0.844665
LASP1	32.8711	0.0286502	0.117588			269367	0.00774944	67.2901		0.393698	-0.226817	0.944297
SNX11	7.20075	0.00510416	0.0689154	-1.45636e-65		253416	0.0113403	140.749		0.0559386	-0.441153	0.930453
TMEM176A	81.8542	0.0474093	0.0155979			128291	0.0176241	37.3071		-0.237549	-0.144774	0.951843
M6PR	34.8768	0.0325505	0.248845			269341	0.041864	63.1899		0.502577	-0.162433	0.953871
ICA1	2.34057	0.00204715	0.002104			168788	0.00595468	79.8521		0.387957	-0.816384	0.802512
DBNDD1	12.8888	0.0127847	0.0199808	-5.42237e-06		88398.5	0.0119912	33.9561		0.590016	0.712632	1.11613
ALS2	1.66796	0.0011505	0.00558328	-1.76597e-21		118736	0.000966072	42.6834		0.0107967	0.118998	1.00119
CASP10	4.42354	0.00340837	0.00548991			227005	0.0135372	122.974		0.187616	-0.00755653	0.985049
CFLAR	27.4477	0.0291781	0.290563			293691	0.157912	69.5644		-0.0960456	0.502059	1.01407
TFPI	40.2838	0.0638651	0.0168469		0	218589	0.0336142	144.861		1.34583	1.96459	1.32678
NDUFAF7	1.00011	0.000893831	0.0120735			189721	0.00313711	54.1341		0.421785	-0.505008	0.924239
RBM5	17.1956	0.0144035	0.175616			291439	0.0967644	100.111		0.323973	-0.146324	0.957407
MTMR7	0.47196	0.000508671	0	-4.3081e-14		43272.5	0.000230908	10.4022		0.718126	0.976692	1.25971
SLC7A2	1.81393	0.00144306	0			88648.7	0.00135916	33.86		0.236847	0.212518	1.02855
ARF5	16.7592	0.013074	0.0597038			220199	0.0198281	54.9665		0.211878	-0.730123	0.891157
SARM1	2.57068	0.0026008	0.00373154	-1.37334e-23		178264	0.00968301	54.3641		0.618618	1.32083	1.17065
POLDIP2	4.31791	0.00269383	0.0617695			217585	0.00389981	59.2045		-0.147121	-1.03634	0.855823
PLXND1	25.3861	0.0230246	0.0447521	-7.86945e-05		246198	0.0232069	143.52		0.454064	0.503964	1.05047
AK2	15.3502	0.0116646	0.106803	-1.58404e-05		237204	0.0318915	74.2629		0.168632	-0.0909502	0.97419
CD38	6.63344	0.00590148	0.00686998	-4.15603e-57		179844	0.000453472	54.7252		0.415472	1.00116	1.12954
FKBP4	4.14335	0.00267647	0.0581743			154800	0.013221	45.1145		-0.0930456	-0.645121	0.901496
KDM1A	4.27111	0.00419545	0.0464541			246224	0.0157879	107.92		0.572181	1.18205	1.13422
RBM6	21.0704	0.0159134	0.175616			289419	0.0521891	99.1519		0.161613	-0.511586	0.906818
CAMKK1	9.51653	0.00794013	0.0432235			187159	0.0088591	61.6572		0.315966	-0.0629024	0.97068
RECQL	8.34956	0.0071494	0.15539			232350	0.00702667	59.4281		0.355981	0.2931	1.02064
VPS50	2.52309	0.00151701	0.00682391	-0.000172705		159005	0.000113726	55.3406		-0.207475	-0.118433	0.962266
ARHGAP33	1.37651	0.000702206	0.00591121	-1.75736e-13		109825	0.00109595	43.1595		-0.46733	-0.315431	0.906514
NDUFAB1	19.3266	0.0123787	0.299413			190343	0.00796622	42.8753		-0.100144	-1.28123	0.800319
PDK4	52.3464	0.0637253	0.036042		0	122255	0.0305672	44.7437		0.930857	1.90363	1.26907
SLC22A16	0.58126	0.000451624	0	-1.38398e-17		36009.1	0.000172794	13.3342		0.199036	0.657578	1.17933
ZMYND10	0.823198	0.000285435	0	-2.1884e-11		83825.5	0.000446677	16.6086		-1.08074	-1.01636	0.735731
ABCB5	3.19924	0.00159039	0.00254074			128101	0.0101997	38.0482		-0.508275	-0.899185	0.818432
ARX	0.544935	0.000500944	0			16426.9	0.000485778	2.6057		0.465382	0.987104	1.24859
SLC25A13	3.57366	0.0038969	0.0582089	-4.21771e-08		210915	0.0154224	82.4668		0.73895	0.880285	1.09654
ST7	10.2298	0.0170518	0.0176459	-0.000241275	0	139113	0.0272751	73.4126		1.41471	1.83603	1.30094
CDC27	2.9035	0.00317845	0.0101478			230917	0.00637478	70.0312		0.743677	0.80301	1.08658
SLC4A1	10.8119	0.0168107	0.0265609		0	207045	0.0260142	87.7444	-0.00390096	1.30418	3.23017	1.42034
CALCR	1.20433	0.000370695	0			31279.1	5.34654e-05	6.83153		-1.26962	-0.481764	0.798527
HCCS	3.57223	0.00209059	0.0070902			206304	0.00897127	83.3816		-0.24963	-0.782042	0.875367
DVL2	7.43371	0.00465988	0.027942			349046	0.00654	146.863		-0.138057	-0.961285	0.859855
PRSS22	2.01617	0.000911538	0			30904.9	0.00171006	6.32096		-0.659792	-0.207463	0.91512
UPF1	1.30979	0.00145834	0.0263519			219265	0.00401616	69.0142		0.770368	0.9276	1.10133
SKAP2	31.1565	0.094255	0.0502453		0	242639	0.0826509	67.0701		2.37918	1.75969	1.20443
SLC25A5	16.7611	0.0107113	0			292309	0.0945386	64.1211		-0.959204	-0.919539	0.795618
CCDC109B	47.3251	0.0323751	0.00812766			264765	0.0643767	67.4998		0.0144977	-0.584326	0.841255
HOXA11	0.338406	0.000177653	0			23009.2	0.000251293	4.22997		-0.423107	0.401767	1.10405
POLR2J	16.0375	0.013678	0			263258	0.0378473	59.2706		0.353884	-0.637755	0.890375
DHX33	2.08952	0.00274357	0.0346899		0	227836	0.00908136	108.503		1.03291	2.15462	1.2561
MEOX1	1.80346	0.000525439	0			24627.4	0.00061965	4.73435		-1.35631	-0.806853	0.70701
LIG3	3.8633	0.00284759	0.0570172	-7.8651e-27		252579	0.0070051	131.958		0.115864	0.434464	1.04246
RPAP3	4.22724	0.00335371	0.0321304			216740	0.0026722	78.4062		0.233958	0.0480638	0.994045
ACSM3	14.7647	0.00837396	0.0178626	-0.00637787		174380	0.0121667	87.2653		-0.295327	-0.232246	0.927507
AC004381.6	1.05303	0.000351699	0	-0.00948322		105824	0.0013209	71.9554		-1.13975	-1.1414	0.706302
CIAPIN1	5.00715	0.00403496	0.0152377	-1.58974e-06		166458	0.00308657	49.1618		0.259403	-0.336112	0.944648
SPPL2B	20.5866	0.0142655	0.222687			164415	0.0387449	54.2201		0.0245677	-0.433293	0.932056
FAM214B	71.7923	0.0624067	0.12453			274337	0.0365084	231.924		0.402102	0.720532	1.07965
COPZ2	7.44155	0.00280161	0.00156685			98209.4	0.00391692	26.0975		-0.948099	-1.03266	0.77873
PRKAR2B	1011.77	3.6802	0.137112	-4.67393e-23	0	189078	0.831449	96.564	-1.26234e-142	2.98096	13.0353	2.63611
MSL3	4.51102	0.00357491	0.137154			252771	0.0251991	69.4512		0.231064	0.00270804	0.987734
CREBBP	10.5467	0.0105308	0.0976154			289705	0.0276809	89.2284		0.600477	0.72606	1.07471
BZRAP1	9.25703	0.0105002	0.0196494	-4.36773e-18	-0.0013238	179015	0.0252768	78.8046		0.803391	0.820448	1.10009
MPO	5.51435	0.00845526	0.00745579	-0.000204041	0	63712.7	0.00297129	17.1087		1.27936	2.16123	1.41155
PON1	1.14308	0.000209155	0			17452.4	8.67844e-05	18.0063		-2.09462	-0.593068	0.749641
GCFC2	2.10792	0.0020689	0.0144379			170440	0.0108783	42.6241		0.571188	0.0769551	0.996173
WDR54	42.7944	0.0214027	0.0799825			262944	0.0416663	169.132		-0.483928	-1.24456	0.82859
CROT	12.6565	0.0079573	0.0205989			118258	0.0136371	40.5953		-0.131912	-0.291835	0.936606
ABCB4	83.4046	0.052875	0.19172			104884	0.0376273	50.2698		-0.0940407	0.0151212	0.981877
KMT2E	44.7718	0.0500538	0.0768079			320542	0.0525548	78.0959		-0.162247	0.0851956	1.00214
RHBDD2	25.2577	0.0178662	0.0826871			231031	0.0352308	60.1457		0.0594608	-0.872953	0.879357
SOX8	7.63011	0.00165419	0			9440.69	0.000317574	0.901828		-1.82335	-1.30499	0.558512
IBTK	3.78835	0.00343017	0.109419			233819	0.00140184	71.0209		0.443232	0.46128	1.04398
ZNF195	6.94624	0.00483105	0.0290529			152500	0.00857008	52.0269		0.0251665	-0.149741	0.962515
MYCBP2	30.6575	0.0317402	0.0847182			298149	0.155022	71.0974		0.666195	0.542302	1.01532
FBXL3	5.26268	0.00536108	0.127893			238382	0.02458	70.0394		0.631163	0.305392	1.02157
ITGAL	149.706	0.165435	0.412831			298728	0.251368	81.3238	-9.50473e-08	0.015642	1.25321	1.12815
PDK2	1.70391	0.00143721	0.00683411			179589	0.0119046	52.0122		0.329653	-0.444847	0.928711
ITGA3	3.56615	0.00174391	0.00774262			145989	0.00597513	37.9445		-0.533926	-1.61357	0.763397
ZFX	7.52609	0.00602576	0.151376			278208	0.00617874	160.396		0.249828	-0.102119	0.971485
LAMP2	59.7247	0.0519593	0.177742			250402	0.0439039	68.7986		0.399449	0.080263	0.997401
ITGA2B	786.16	3.38691	0.0860744	-3.78369e-213	0	210670	0.767165	96.7535	-7.09124e-105	3.18295	13.0169	2.62228
ASB4	0.215319	4.72e-05	0			18529.3	3.54052e-05	4.32459		-1.80999	-0.341667	0.836351
GDE1	13.5216	0.0163313	0.107603		-5.66915e-07	248928	0.0335683	65.5859		0.904098	1.04261	1.11477
C19orf60	17.3456	0.01092	0.0870162			275411	0.0102426	77.2112		-0.128505	-1.0718	0.831035
CRLF1	0.439538	0.000393689	0.00447135			111754	0.00171065	43.9462		0.423693	0.420148	1.05015
OSBPL7	21.9933	0.0180471	0.0284592	-7.7767e-10		168145	0.0334974	43.3902		0.29379	-0.259261	0.946318
TMEM98	1.15029	0.000537753	0			147014	0.00112689	74.7726		-0.607124	-0.709771	0.824483
YBX2	0.721097	0.00111464	0		0	22005.4	0.00183189	5.69692		1.28978	2.48582	1.73734
MAP3K14	4.24666	0.00496813	0.0901729		-1.18806e-07	162503	0.0224813	57.8023		0.851256	-0.392488	0.937115
ABCC8	1.32355	0.000224781	0			8728.08	4.6432e-05	13.0785		-2.21207	-0.755374	0.741944
CACNG3	0.444108	0.00081887	0		0	11852.6	0.00115496	4.04522		1.56951	3.14053	1.39444
TMEM132A	0.586017	0.000202404	0			72447.2	0.00052309	18.1141		-1.08688	-0.755675	0.76479
AP2B1	3.06418	0.0046333	0.0602237		0	246733	0.0420513	68.8757		1.26023	1.16017	1.13378
ZNF263	4.95249	0.00296327	0.0629548			153586	0.00822014	35.8196		-0.21441	-0.948379	0.856266
CX3CL1	1.99669	0.000911337	0.0077434			123133	0.0024702	50.5983		-0.644135	-0.893336	0.821694
SPATA20	3.0312	0.00172126	0.0102807	-3.19618e-28		127681	0.00268793	37.1951		-0.297466	-0.280888	0.929637
CACNA1G	0.621258	0.000405772	0			57699.7	0.000472069	48.6177		-0.076695	0.827065	1.20059
TNFRSF12A	28.0086	0.0288396	0.00780296			86337.6	0.0102932	28.3875		0.655162	1.03234	1.16914
MAP3K9	5.8673	0.00545533	0.0596374	-2.02413e-09		198151	0.015667	70.4373		0.486584	0.699379	1.08781
RALA	3.04821	0.00257388	0.0108123			206345	0.00215632	84.2556		0.33292	-0.434341	0.93264
BAIAP2L1	1.80117	0.00185571	0.00418733			151091	0.00463462	93.0514		0.64759	0.50391	1.06805
KDM7A	3.07281	0.00301068	0.0478709			255543	0.0272698	65.9448		0.569093	0.733614	1.07897
AGK	4.40904	0.00401912	0.0270578	-1.74974e-83		206065	0.00934148	104.347		0.453703	0.392019	1.03478
ALDH3B1	53.8076	0.0433903	0.18161			492114	0.0542734	160.187		0.278026	-0.139563	0.967997
TTC22	3.87549	0.00347921	0.00388788			111995	0.00738859	49.245		0.429408	0.756752	1.11568
PHTF2	33.8951	0.0270734	0.124061			260379	0.0488906	79.4706		0.256136	-0.300443	0.947657
FARP2	15.14	0.0121717	0.0786126	-1.00979e-14		145685	0.0373029	44.1687		0.258384	0.764629	1.09304
USH1C	0.538944	7.49e-05	0			32390.9	0.000130892	8.95609		-2.53047	-1.03522	0.515759
GGCT	3.47161	0.00221974	0.0672663			228748	0.00780505	126.488		-0.109291	-1.00195	0.863715
DBF4	17.5534	0.0179229	0.0897663			219624	0.0541611	63.7927		0.639217	0.497773	1.04918
TBXA2R	120.005	0.328541	0.058864	-1.1836e-05	0	159718	0.0845321	68.9545	-5.33518e-05	2.24022	5.32009	1.91568
IFRD1	24.1498	0.0265555	0.0661703			261627	0.0546868	56.7595		0.759389	0.33579	1.02115
COX10	5.34993	0.00335808	0.00412682	-9.2096e-13		127055	0.00501639	49.918		-0.137549	0.0803826	0.993053
GTF2IRD1	1.99838	0.00126539	0.00353631			145096	0.00636274	57.3578		-0.1244	-1.08736	0.817071
PAF1	1.4569	0.00122362	0.0162028	-0.00662821		203981	0.0119123	65.9035		0.322351	0.164143	1.00764
VPS41	4.08676	0.00412113	0.00375406			208927	0.00128359	61.2808		0.614133	-0.0155187	0.983197
ARHGAP44	4.9302	0.0064156	0.0127822	-1.74104e-06	0	195125	0.0238077	106.319		1.01908	1.66032	1.27204
ELAC2	1.33366	0.0013142	0.00576823	-1.86359e-42		196175	0.00288212	63.8707		0.576317	0.386391	1.0372
SCIN	1.99569	0.0020107	0.0087234			216539	0.00363833	76.8568		0.613355	-0.394601	0.933969
ARSD	22.3703	0.0143144	0.0271126			204973	0.0140998	77.9027		-0.100846	-0.39034	0.937686
PNPLA4	4.78447	0.0016747	0.00791757			111948	0.00272697	32.871		-1.06471	-1.35499	0.716917
MYH13	1.14622	0.00150443	0		0	16484.8	0.00114554	4.29172		1.03105	2.33402	1.57147
ADIPOR2	15.8417	0.0159514	0.0277812			214078	0.0439084	69.288		0.615796	1.29113	1.1479
CDKL3	0.47338	0.000560885	0.00447135		0	121942	0.00199282	85.3033		0.868164	1.01677	1.17878
PRSS21	1.22421	0.000928635	0.00327468	-1.32835e-15		98039.2	0.000661373	45.5055		0.160994	0.481218	1.06215
MARK4	4.25963	0.00226926	0.0648155			221776	0.00763911	63.9707		-0.397844	-1.01407	0.847663
PROM1	0.709418	0.000148295	0	-1.02036e-05		19139.2	0.00011313	4.69501		-1.88427	-0.457648	0.649905
CCDC124	10.6941	0.0065596	0.150042			168409	0.00889003	42.7842		-0.172275	-1.16598	0.835678
CEACAM21	9.90319	0.00488525	0.0115543	-4.71854e-06		129415	0.0097003	37.5373		-0.518107	-0.412653	0.919582
PAFAH1B1	16.4834	0.0145746	0.0948534			307962	0.0143876	113.088		0.4097	0.36299	1.02588
DNAH9	2.30723	0.000714034	0.00803381			132693	0.000919402	36.8021		-1.2598	-1.38269	0.711828
KIAA0100	7.44519	0.00665858	0.0417531			229445	0.0208222	66.7304		0.425003	0.358638	1.03175
GAS7	148.75	0.178115	0.20918		-3.03743e-09	269738	0.0971886	124.211	-3.58089e-07	0.939235	2.10627	1.24929
TRAPPC6A	11.6115	0.00704621	0.0563502			234065	0.00356245	49.7585		-0.188475	-1.74355	0.770582
MATK	175.643	0.108733	0.0626588			208982	0.158042	56.6122		-0.0992964	-1.10772	0.849161
CEACAM7	0.737988	8.48e-05	0			4275.22	7.30753e-05	0.715679		-2.83228	-1.27775	0.694485
CD79B	1335.97	0.944703	0.375808			273863	0.676607	84.9256	-2.55792e-22	0.474979	1.55793	1.18894
SCN4A	0.357158	0.000109343	0			138304	0.000246942	109.094		-1.27895	-0.492167	0.8114
ST7L	3.90785	0.00269263	0.0279328			197258	0.00822836	56.8219		0.0107471	-0.242116	0.948854
TKTL1	10.1144	0.0146674	0.0157524	-2.10348e-132	0	98320.8	0.018747	34.378		1.19258	1.75547	1.28694
PAX6	0.700186	0.000614145	0			95762.5	2.39015e-05	49.9523		0.391686	0.982174	1.16648
RPUSD1	1.69337	0.00112138	0.00663563			190405	0.00481194	59.5012		-0.0539403	-0.965063	0.862114
RHBDF1	0.326694	0.000352083	0			3432.27	0.000400901	0.790008		0.717187	3.70055	1.20592
LUC7L	6.42889	0.00632134	0.150042			194365	0.00454342	49.7549		0.576427	0.340714	1.03163
CACNA2D2	22.5203	0.0166091	0.0163192	-2.20762e-06		105923	0.0226927	70.7905		0.124038	0.361928	1.04083
BAIAP3	2.01504	0.00227297	0.00640082	-5.26804e-40	-0.0014027	125418	0.00433546	64.9983		0.790977	1.54897	1.25189
TSR3	7.11261	0.00534387	0.121519			226617	0.00432056	63.6898		0.149117	-0.714101	0.892984
PIGQ	2.68799	0.00150403	0.0102362			200287	0.00483835	94.3712		-0.320256	-0.713748	0.872403
CRAMP1	3.09157	0.00272825	0.00835089	-0.000214647		198871	0.00751311	87.1738		0.401963	0.763466	1.09561
TEAD3	0.375705	0.000212649	0			38475.8	0.000442863	7.67552		-0.303992	0.472083	1.09903
DNAJC11	2.73671	0.00197279	0.0580862	-2.85752e-16		264575	0.00264329	193.551		0.0815842	0.0913113	0.993912
FMO3	0.323158	0.000345542	0			78200.8	0.0010885	43.4863		0.70529	0.957435	1.25106
MYLIP	33.6631	0.0269876	0.0894263			268763	0.0492756	60.7783		0.261029	0.0520804	0.938038
E2F2	16.4628	0.0132739	0.0143761	-1.52518e-05		126914	0.0115363	40.3803		0.263791	0.954533	1.16742
PSMB1	31.7221	0.0202463	0.182241			282398	0.00833076	59.7737		-0.956362	-0.894426	0.80194
SYN1	5.73644	0.00188099	0.00327468			88430.2	0.000719488	24.6615		-1.16815	-0.898234	0.728409
JARID2	119.336	0.165446	0.0238757		0	288492	0.17429	81.5225	-7.00756e-14	1.16106	1.99183	1.24899
CDKL5	5.38099	0.00321603	0.00796817			230406	0.0130986	134.076		-0.214548	-0.848124	0.870998
CDK11A	26.0339	0.0191508	0.112618			260069	0.0502877	63.0795		0.122526	-0.181663	0.95058
NADK	63.2614	0.055248	0.150034			238881	0.0658144	61.3482		0.407254	0.430321	1.03836
DLEC1	1.67822	0.000927406	0.00565945			176733	0.00227964	73.7644		-0.341348	-0.882266	0.822844
CYTH3	3.09005	0.00173834	0.0118929	-0.00110673		173923	0.00662649	89.0345		-0.312689	-0.0599185	0.961365
ADAM22	2.78916	0.00212731	0			52425.5	0.0019756	43.0634		0.170794	0.203854	1.00672
SYPL1	150.902	0.0892658	0.420218			284669	0.164806	139.425		-0.179879	-1.34801	0.82012
CYB561	9.67018	0.0105204	0.0294711			190111	0.0497804	72.4526		0.737328	-0.280404	0.952922
SPAG9	47.3691	0.0706329	0.184605		0	308657	0.0163521	98.4738	-4.83201e-31	1.25116	2.75361	1.3538
CELSR3	1.06355	0.000432214	0	-6.01934e-54		70098.5	0.00220746	15.1295		-0.828948	-0.487516	0.860422
AASS	2.0469	0.0010712	0	-2.34683e-09		96537.9	0.00269425	38.1326		-0.426849	-0.391723	0.883154
PLEKHG6	1.64625	0.000682646	0			90378	0.00229722	30.0172		-0.797398	-0.804177	0.785939
SS18L2	16.1578	0.0124154	0.0899978			234764	0.0398439	58.368		0.187903	-0.900442	0.852344
MPND	3.52729	0.00317279	0.00462551			124842	0.00120658	37.3746		0.433495	-0.13382	0.961917
MGST1	196.082	0.152879	0.0358984			214334	0.0636052	153.802		0.275129	0.0915427	0.998011
CRY1	14.6738	0.0103276	0.0278411	-5.4547e-05		134914	0.0216185	42.11		0.0473928	-0.19219	0.954708
PGLYRP1	0.502863	0.000122713	0			13480.2	4.30942e-05	2.08755		-1.63774	-0.205803	0.999937
NFIX	9.19736	0.00833716	0.0132173			102701	0.0113747	30.9459		0.447101	0.294817	1.03196
ST3GAL1	12.2315	0.012796	0.0497208			266956	0.077861	61.0488		0.675539	0.787197	1.08358
MMP25	5.56965	0.00413116	0.00517481			109048	0.00655246	46.2327		0.126245	0.403542	1.0485
IL32	1367.16	1.19414	0.274644			321395	1.95403	109.839	-3.05835e-214	-0.778165	0.739973	1.25391
PKD1	1.51325	0.00113841	0.00849773			218172	0.001517	74.8381		0.148798	-0.65664	0.903792
MAPK8IP2	0.693352	0.000285155	0			149290	0.000208974	56.4168		-0.810409	-0.872531	0.791043
MED24	0.909054	0.000856024	0.00818325	-5.23643e-12		196920	0.00062412	65.419		0.505079	-0.0630991	0.969923
RHOBTB2	13.727	0.00876665	0.0199808	-0.00810943		121153	0.0129805	37.2848		-0.107401	0.045889	0.981093
HEATR5B	1.99008	0.00227179	0.024838	-6.1641e-21	-0.0197029	220936	0.000787973	99.0484		0.810594	1.17057	1.1335
SEC62	37.9977	0.0305139	0.172507			293554	0.19425	63.8612		-0.565388	-0.461749	0.877939
RPS20	572.736	0.638442	0.181268			342684	0.955525	102.864		1.14929	-2.31214	0.902995
CSDE1	15.3618	0.0145677	0.0768079			316417	0.0789818	69.6871		-0.486402	-0.0173639	0.976297
UBE3C	5.25247	0.00451752	0.112257			222270	0.00146925	75.736		0.362081	0.2278	1.01532
REV3L	5.2284	0.00565042	0.14345			225992	0.0098663	131.66		0.724465	0.815677	1.08746
TENM1	8.36558	0.00641086	0.00903059	-3.82146e-99		118886	0.018608	46.6674		0.179822	0.878183	1.13349
MASP2	3.10487	0.00113261	0.00136542	-3.73379e-05		125025	0.00132799	49.9723		-0.999654	-0.959944	0.773135
IYD	1.50966	0.000790632	0.00254074			146170	0.00565237	52.9621		-0.426714	-0.722125	0.84968
FAM76A	8.30425	0.00601433	0.198992			173855	0.0125988	48.1808		0.0906677	-0.386268	0.93653
TRAF3IP3	73.4314	0.0517642	0.0869266			272439	0.0937788	72.9831		0.0710035	-0.379071	0.875406
POMT2	1.13799	0.000922093	0.00963693	-1.32838e-11		154528	0.00361919	70.0761		0.266179	0.597732	1.09402
VTA1	3.8339	0.00351838	0.0935716	-1.72451e-05		212659	0.0053615	62.9393		0.464331	0.23745	1.01373
MLXIPL	5.14581	0.00630083	0.00900729		0	143158	0.00911605	56.2256		0.923743	0.3619	1.04087
BAZ1B	5.2754	0.0050275	0.156207			310518	0.0134771	212.968		0.524866	0.647624	1.06464
RANBP9	4.74072	0.00508729	0.0530923			219362	0.0329142	56.4163		0.713671	0.142519	1.00414
ETV7	1.13578	0.000742421	0.00327468	-5.85985e-06		101388	0.0017935	40.8402		-0.0745899	-0.183385	0.932329
SPRTN	6.48013	0.00506843	0.0502757			211970	0.0150656	58.3047		0.212524	-0.826378	0.882802
METTL13	4.73789	0.00278564	0.00616645	-4.92802e-13		137475	0.0058977	35.5171		-0.242076	-0.319843	0.920458
DYRK4	2.00677	0.00147402	0.00558583	-0.00105485		129450	0.00143021	48.443		0.110939	-0.348896	0.927116
ZNF207	13.6244	0.0119326	0.0290211			293392	0.00690079	64.3196		-0.428388	-0.300574	0.893867
UQCRC1	48.1118	0.0327097	0.274029			254877	0.0511904	68.1531		0.00498764	-0.839301	0.882457
STARD3NL	6.68088	0.00673267	0.0661618			219245	0.00496823	66.2462		0.613336	0.491315	1.0469
CD9	524.608	2.79073	0.100138	-8.64854e-15	0	185641	0.655558	77.4425	-2.04937e-66	3.43542	11.2507	2.39887
NCAPD2	1.79858	0.00179056	0.00595785	-2.38947e-06		178475	0.000852704	53.555		0.593385	0.535991	1.05786
IFFO1	4.60965	0.00257542	0.0130541			156664	0.00177032	45.1652		-0.32257	-0.935515	0.862824
GIPR	9.20723	0.0052326	0.0644674			147774	0.00628406	51.4465		-0.293858	-1.18427	0.833823
PHF7	2.85294	0.00275485	0.00776694			136439	0.00254846	49.2094		0.545038	0.230885	1.01936
SEMA3G	1.3881	0.000585228	0			8356.34	0.000300109	1.01564		-0.771038	-0.0570534	0.955272
NISCH	9.07872	0.00556979	0.052698	-0.00136307		256281	0.00819051	84.142		-0.172581	-0.828348	0.880718
STAB1	118.779	0.125097	0.0208549	-7.07312e-12		204147	0.049564	87.5586		0.7256	1.27081	1.14592
FUZ	1.30724	0.00126084	0.00682391			157806	0.00802016	58.1738		0.543201	-0.115254	0.956771
IDS	28.2732	0.0320773	0.0369857			300851	0.142987	65.3827		0.0139815	0.761277	1.05557
PRSS3	0.533484	8.49e-05	0			27048.3	1.07884e-05	10.2314		-2.31499	-0.855366	0.613276
ZNF200	10.0924	0.00685703	0.178395			257757	0.0104548	101.82		-0.0112191	0.211786	1.01271
CD4	168.736	0.195891	0.194494			290666	0.135773	106.197	-6.03194e-05	0.896164	1.49342	1.1791
LRRC23	4.24225	0.00778838	0.018193		0	166859	0.0216175	53.2886		1.56639	1.44415	1.18888
BTK	65.7853	0.112181	0.129222		0	235486	0.12478	72.7057		1.47219	1.23497	1.14219
HFE	6.57351	0.00354114	0.020725			208702	0.00506157	55.7894		-0.378867	-1.45582	0.803633
SCMH1	6.44236	0.00509378	0.0126875	-8.53904e-31		133343	0.0140722	32.1346		0.228308	0.33162	1.03563
FYN	145.154	0.179541	0.204808			307331	0.497516	74.4571		0.204305	0.884305	1.08724
HIVEP2	9.9482	0.010009	0.111012	-1.69843e-46		152246	0.0210075	43.8856		0.612677	1.52305	1.17718
FMO1	0.749463	0.000417993	0			147321	0.000331581	99.0944		-0.327326	-0.373547	0.887519
TCEB3	3.99995	0.00324889	0.134418	-0.00226836		257102	0.0116202	112.074		0.270896	0.146054	1.00352
LYPLA2	4.80193	0.00401728	0.075999			206262	0.013477	60.1767		0.317524	-0.619016	0.907313
CLCN6	5.6955	0.00523843	0.0720584	-0.000188171		151872	0.0134742	54.2218		0.469643	0.107735	0.994434
MRC2	4.35043	0.00237844	0			45667.5	0.0014354	14.0993		-0.35659	-0.181954	0.943178
SLC6A7	1.54696	0.000499182	0			4485.94	0.000225842	0.995039		-1.19542	0.584689	1.0545
TSPAN9	86.4096	0.336859	0.0738259		0	94646.9	0.0726145	40.7738	-2.6997e-09	2.78935	7.8151	2.57734
BTBD7	1.46268	0.00124752	0.00398248			228452	0.00299358	63.0613		0.347803	-0.0238925	0.981907
APBA3	3.95997	0.00257659	0.0676238			146361	0.0116787	47.3034		-0.0802241	-1.13262	0.845529
MKS1	1.75776	0.000912739	0.00447135	-1.06588e-16		99869.5	0.00326109	35.0405		-0.439868	-0.415831	0.878581
ABHD5	8.76789	0.0104034	0.0200744		0	134973	0.011344	49.4214		0.875197	0.305511	1.02523
AKAP8L	8.04938	0.00678207	0.158296			235285	0.0147541	58.7704		0.330557	-0.65358	0.905372
MBTD1	2.28793	0.00197577	0.0158282			218723	0.00307775	56.1728		0.367851	0.476334	1.04541
UTP18	9.65422	0.00661609	0.172659			368183	0.0242241	125.93		0.00325656	-0.646808	0.904188
RNF216	11.1112	0.0108718	0.155707			250382	0.0252674	67.8065		0.569038	0.266028	1.01832
TTC19	20.2813	0.0127365	0.153524			268946	0.0402704	63.0303		-0.131344	-1.22833	0.808926
PTBP1	2.53922	0.00272048	0			252556	0.0061335	58.7082		0.710195	-0.198241	0.949427
DPF1	0.917085	0.000475312	0			126106	0.000168741	90.792		-0.443434	-0.251741	0.91557
SYT7	0.229831	7.38e-05	0			29135.9	4.5836e-05	6.73656		-1.20263	-0.249656	0.900846
LARS2	2.5159	0.00170616	0.00649205	-6.96877e-23		123070	0.00343806	43.6561		-0.0157447	0.196986	1.01122
PIK3C2A	6.73066	0.00601618	0.157542			240144	0.0326468	86.1971		0.424374	0.171881	1.00615
PLAUR	468.805	0.625273	0.205395		0	263137	0.316632	103.322	-3.49158e-36	1.21957	2.9601	1.37937
ANLN	0.382352	0.000301274	0	-2.35112e-11		127897	0.000854611	68.2741		0.220242	0.769622	1.21578
WIZ	2.08837	0.00250634	0.00646655		0	168595	0.0030666	92.2462		0.88931	1.46476	1.23528
RABGAP1	4.13129	0.0036841	0.0767675			248979	0.0102424	134.643		0.41935	0.560288	1.05686
QPCTL	4.43725	0.00178485	0.0102807			202845	0.00223368	60.688		-0.843992	-1.27665	0.752811
PPP5C	10.5505	0.00872179	0.0271989			219287	0.0173691	85.2737		0.300859	0.00889576	0.979127
CEP68	2.01781	0.00254819	0.0333412		0	219116	0.0113266	75.7027		0.970413	0.50158	1.04902
MAP4K3	9.16071	0.00865125	0.230782			276329	0.0146446	85.0064	-7.81316e-20	0.511627	2.04289	1.24343
ZBTB32	34.4371	0.0147169	0.0199808	-0.000824201		103314	0.0119472	30.6819		-0.736139	-0.757804	0.814508
TYROBP	2643.22	3.65139	0.38757			368471	1.9182	177.948	0	0.288933	4.9273	1.86739
TMEM159	11.2831	0.0167872	0.0112998	-0.00154427	0	163210	0.0273353	55.8179		1.23388	1.30111	1.16089
BRCA1	1.28482	0.00131382	0.0138616			203829	0.00968057	70.2401		0.636558	-1.12186	0.840768
ERCC1	5.37757	0.00462467	0.0118935			230466	0.021591	59.3219		0.362356	-0.678055	0.899359
CD22	451.527	0.382426	0.292254			222085	0.294756	134.809		0.493455	0.697649	1.07158
SEMA3B	7.19764	0.00625492	0.00910525			175909	0.0110608	70.811		0.379096	1.01662	1.15714
MBTPS2	7.01348	0.00317756	0.00882381	-4.69492e-09		140180	0.00794876	46.5264		-0.653903	-1.03083	0.824366
PRICKLE3	2.33374	0.00153412	0.002104	-0.00379271		127513	3.61204e-05	61.1041		-0.0655803	-0.206788	0.926786
EXTL3	3.47603	0.00300412	0.0120769	-3.54816e-12		216213	0.00152546	100.88		0.368445	0.257728	1.01915
ELOVL5	13.7814	0.0124274	0.0724569			252898	0.0784828	59.3482		0.440611	-0.0332363	0.970689
ALOX5	90.8888	0.0879233	0.328631	-1.18735e-06		171078	0.139614	53.9712		0.578775	0.345355	1.03004
KDM5D	4.96231	0.00426878	0.118372	-1.30883e-14		225506	0.00563556	67.1565		0.361706	0.662617	1.06864
CALCOCO1	12.5154	0.0113975	0.0593356			202846	0.0285752	62.2077		0.455852	-0.124525	0.970255
UBR7	1.48323	0.00130016	0.00387942	-2.8486e-07		186420	0.00165266	66.9523		0.391231	0.771927	1.08752
MAP4K5	13.0583	0.0103406	0.0587756			230805	0.0499019	56.2721		0.233393	0.0395049	0.991001
EHD3	130.12	0.358918	0.0364395	-9.97623e-149	0	195404	0.0974351	129.639	-1.42299e-10	2.25558	6.31389	2.09104
PSMC4	9.1061	0.00718531	0.147929			240386	0.0234138	57.1434		0.226739	-0.663865	0.899359
MAN2B2	6.31469	0.00791002	0.0593383	-2.8268e-30	0	241269	0.0021078	110.302		0.95838	2.12026	1.25256
SLC7A14	3.03204	0.00180264	0.00807339			141817	0.00410032	44.1479		-0.224294	-0.314433	0.912065
CLDN11	1.22916	0.00143885	0.002104		-1.75332e-15	155416	0.00352985	68.5665		0.84998	2.08312	1.39058
SLC25A39	18.1007	0.0117628	0.204101			185515	0.00815558	42.0663		-0.0781196	-1.11861	0.848443
MVP	25.7957	0.0232825	0.208562			269990	0.023428	83.7492		0.446023	-0.0292336	0.981691
NUB1	27.6211	0.0234347	0.0589161			266347	0.07272	67.6417		0.348939	0.0109615	0.977417
PGM3	4.98348	0.00303056	0.00872902	-8.93722e-07		130037	0.00839078	32.7099		-0.187153	-0.135466	0.961262
RWDD2A	3.9576	0.00204271	0.00928516			110590	0.00311005	45.2081		-0.44837	-0.664547	0.861302
CLK1	13.1045	0.0141342	0.0552815			304878	0.00314283	73.7553		-0.0769504	0.696942	1.04534
POLR3B	0.795806	0.000579004	0.00932298	-2.6166e-14		115809	0.00131774	43.4965		0.095503	-0.0226617	0.96656
ANGEL1	1.71451	0.00219378	0.00557242	-4.33542e-49	0	111801	0.00275892	42.2376		0.991355	1.58105	1.2705
RNF14	3.24208	0.00244047	0.0545857			172106	0.00595975	50.3479		0.150112	-0.73099	0.89401
DNASE1L1	11.2106	0.0125021	0.0692419			191008	0.0169697	59.8234		0.776713	0.674455	1.08019
DDX11	7.11011	0.00401306	0.0161472			242511	0.00634986	146.386		-0.304893	-0.455209	0.910015
HEBP1	16.6698	0.0144036	0.0480538			229253	0.0161733	61.2212		0.374354	0.230958	1.0162
GPRC5A	30.0378	0.0880482	0.063771		0	235086	0.0207626	97.3973	-2.65043e-46	2.31908	5.91484	1.7312
MAMLD1	1.10376	0.00140352	0	-4.69748e-18	0	79992.2	0.000814974	37.2594		0.980083	1.93322	1.43175
CD6	179.743	0.127483	0.276834			278666	0.240429	126.28		0.118458	-0.416669	0.920826
TACC3	22.3941	0.0330366	0.0451344	-0.00213274	0	219882	0.0436467	69.0103		1.22449	1.49119	1.17275
UFL1	8.01888	0.00939171	0.221212			236692	0.0216438	89.5772		0.853117	0.731413	1.07909
POLA2	2.0785	0.000948153	0.00411769	-1.21031e-23		128686	0.00107247	39.6802		-0.645935	-0.871102	0.823992
ZC3H3	2.3725	0.00237091	0.0200148	-9.09782e-14		170092	0.00393867	55.3235		0.599583	0.204144	1.0179
CAPN1	102.107	0.151653	0.19039		0	247418	0.163625	67.2732		1.26515	0.401206	1.0358
ACPP	21.902	0.0191307	0.00903095	-0.0007355		135273	0.0103222	55.734		0.393371	0.262995	1.02441
MDH1	13.6996	0.00985872	0.0576293			236482	0.0423056	60.1761		0.0819272	-1.12315	0.847583
SLC30A9	5.75465	0.0059353	0.20338			205602	0.00356805	66.5885		0.651703	0.357166	1.03193
MTMR11	89.0355	0.0655503	0.0201933	-9.98673e-13		177016	0.0291438	85.2682		0.146343	-0.0895662	0.966353
COX15	2.37022	0.00224606	0.00953806	-0.000276884		145228	0.0086844	48.1405		0.515193	0.488779	1.05285
CCDC88C	41.4962	0.0382777	0.0812987			288028	0.161429	59.7109		0.486637	0.502351	1.00765
YAF2	2.09434	0.00238145	0.0549812			235084	0.0273166	63.8236		0.805669	-0.114648	0.973923
ZMYND11	22.9176	0.0197614	0.134413			222082	0.0328274	100.4		0.371697	0.472863	1.04564
WAS	40.5557	0.0372357	0.184643			277577	0.0552074	65.5519		0.479559	-0.0407031	0.972532
DPEP1	0.441581	0.000152079	0			15839.9	0.000154912	3.10523		-1.09177	-0.14569	0.932481
BID	152.494	0.140114	0.238892			260458	0.0681205	90.8743		0.521128	-0.105916	0.960765
XYLT2	1.886	0.00152452	0.00166788	-6.67817e-45		169221	0.00855398	74.0577		0.262636	0.106931	0.998331
RGPD5	5.72115	0.00350872	0.00887784			237027	0.00228649	144.262		-0.173453	-1.05473	0.841729
NUDCD3	16.2937	0.0124042	0.18694			763176	0.00146174	243.618		0.172103	-0.422084	0.932048
CHDH	2.25134	0.00273584	0.00550218		0	131638	0.00425965	60.8011		0.908739	2.01994	1.33566
IL20RA	1.68459	0.00206377	0		0	92703.8	0.00133437	47.6449		0.921132	1.10177	1.2861
CLCA4	1.03307	0.00016341	0	-1.60082e-05		3585.69	8.35657e-05	0.624218		-2.32506	-0.887657	0.854869
GLT8D1	9.59701	0.00725585	0.0288463			192480	0.0174427	70.782		0.160184	-0.852555	0.882224
ATP2C1	4.41589	0.00523404	0.00114426		-3.79769e-10	205828	0.0180392	58.6988		0.870416	1.40479	1.16055
IGF1	0.873567	0.000617598	0			103009	0.0011304	46.4922		0.0488118	0.669183	1.17277
SLC38A5	12.4659	0.00830591	0.0213403	-5.25459e-24		160884	0.0116884	96.5957		-0.0396005	-0.315035	0.932967
RALBP1	4.45741	0.00422259	0.123751			237604	0.0122139	66.6125		0.514567	0.344129	1.03136
RUFY3	17.9744	0.0187892	0.127772			266254	0.0544446	93.4079		0.675399	1.64659	1.19378
CNTN1	0.569588	9.08e-05	0			112346	0.000104845	75.3827		-2.31328	-0.945479	0.55337
SLC11A1	377.094	0.563718	0.221329		0	257944	0.311029	87.7661	-6.1169e-23	1.37029	2.45631	1.31078
WWTR1	0.478276	0.000536269	0		-0.00110289	127869	0.00246412	93.0047		0.780784	1.42902	1.26087
AGPS	10.3941	0.0128504	0.0607233		0	161801	0.0003739	47.3821		0.939994	1.51287	1.17324
CXorf56	2.57671	0.00291584	0.0119701		-0.0816202	193252	0.00471419	76.3621		0.79676	0.655415	1.06291
ATP1A2	2.55152	0.00115033	0.0120113			161811	0.00437802	70.369		-0.663265	-1.05696	0.753562
TTC27	4.72714	0.00433511	0.0107078	-1.51724e-54		124479	0.00016135	43.3794		0.463697	0.872774	1.1127
ZNF582	1.17035	0.000541644	0	-4.06439e-14		106765	0.000773668	45.3341		-0.62247	-0.508619	0.859597
VSIG2	10.0934	0.0305935	0.00304173	-5.88392e-28	0	23059.4	0.00807005	9.78432		2.36187	3.69534	2.0038
PHLDB1	6.86784	0.00399539	0.187271			188251	0.0217901	53.8579		-0.25758	-1.24545	0.829359
MARCO	44.398	0.0333656	0.0085348	-4.2544e-22		109197	0.0165362	40.6949		0.161364	0.440405	1.05529
CYP24A1	4.19847	0.00121647	0			8891.51	0.000366211	1.27474		-1.36434	-0.833345	0.713869
PRDM11	0.846772	0.00059631	0.002104			161338	0.00274676	55.9752		0.0434476	0.274987	1.02154
SYT13	0.536744	0.000110285	0			7299.68	0.000110388	1.97028		-1.91176	-0.421454	0.745402
CD74	5787.81	11.1568	0.709765			381392	14.7139	175.931	0	0.822122	3.08039	1.95617
HGF	23.8818	0.0150204	0.00997499	-1.4597e-28		136059	0.00533253	63.0893		-0.127397	0.129597	0.991182
ZRANB1	5.00697	0.00455099	0.176375			243005	0.0222561	97.7516		0.449866	0.784178	1.0836
NCDN	4.76601	0.00594243	0.00397765	-0.00401334	0	121229	0.00339156	51.5366		0.951162	0.488496	1.06395
ADGRA2	3.24227	0.00214891	0			90909.2	0.000788867	37.5554		-0.0522312	0.0462067	0.98379
ZFP64	1.5217	0.000791421	0.00928516	-1.92623e-07		138024	0.00111246	63.2272		-0.436945	-0.616488	0.85598
MNAT1	24.7238	0.0162849	0.0239785			206903	0.0346967	108.912		-0.0541904	-0.542495	0.916172
SAMD4A	26.8259	0.0216497	0.0608378			193798	0.025408	53.2895		0.26851	0.0674753	0.999711
RUNX3	169.951	0.264562	0.26967			348723	0.556493	91.8287	-1.05326e-50	0.513903	1.93957	1.27424
MRE11A	8.33897	0.0060794	0.198992			172154	0.00508958	50.0259		0.101104	-0.30023	0.947695
PLEKHB1	12.6264	0.00750689	0.00833657	-1.3768e-34		199166	0.00453132	125.464		-0.221413	-0.58757	0.890193
SERPINB1	93.7432	0.105383	0.242266			277317	0.0991998	63.7345		0.819138	0.390608	0.992602
CYP3A43	4.51469	0.00271906	0.00602652			127322	0.00624257	43.2112		-0.204232	-0.0471486	0.971838
SLC7A9	0.287618	0.000116095	0			141136	0.000148952	123.552		-0.840815	-0.515316	0.837625
SPAST	6.21099	0.00813913	0.0347729		0	364407	0.00191373	167.761		1.03113	1.29781	1.16687
NRXN3	0.758407	0.000270618	0			95017	0.000676334	38.1665		-1.03589	-0.887059	0.751273
OSBPL5	23.5882	0.0187267	0.0364427	-7.65882e-64		170342	0.0178971	55.075		0.241504	0.595389	1.066
AQR	1.88081	0.00184293	0.00264817			225328	0.00399703	59.9367		0.567795	0.0949363	0.995718
CPS1	3.29037	0.00141092	0.00889257			145150	0.00544935	66.8167		-0.74266	-1.37198	0.689444
FHL1	184.09	0.70592	0.0872907	-3.76791e-78	0	174275	0.205756	66.5864	-6.71503e-08	2.80032	6.19318	1.7858
RTFDC1	6.36844	0.00584832	0.0824644			250871	0.00985736	59.3383		0.467985	-0.5662	0.915335
NLRP2	20.9645	0.00984595	0.0923465			313751	0.0111108	132.159		-0.591179	-2.29612	0.703066
SLC45A4	4.99928	0.00502588	0.00873312			104080	0.00156695	43.8692		0.609446	1.53471	1.26576
RNF10	3.58014	0.00316378	0.0561842			275721	0.0321613	69.665		0.40519	-0.0316978	0.971001
ZNF839	2.85281	0.00223235	0.00297354			127602	0.000476122	47.0905		0.211028	0.494626	1.05588
ZDHHC6	5.91138	0.00454651	0.136926			223577	0.00917614	75.6152		0.185221	-0.648964	0.902404
GRAMD1B	7.2152	0.00634413	0.00746201	-1.65878e-50		104122	0.00235039	51.7509		0.39724	1.38439	1.25573
RNH1	93.9422	0.0649528	0.26717			281171	0.131987	71.6898		0.0479423	-0.432067	0.863196
NDUFS1	6.06432	0.00522684	0.151376			237634	0.00789708	96.0237		0.366021	-0.128325	0.96879
RB1CC1	12.0164	0.010658	0.123523			334824	0.0247434	148.955		0.413144	0.104668	0.989856
ERP44	23.3082	0.0205297	0.143456			263983	0.0484864	102.587		0.406873	-0.682948	0.881992
ALAS1	3.59971	0.00299065	0.00853897	-2.04876e-08		166291	0.00597262	79.0055		0.306522	0.45841	1.04826
BIRC3	294.9	0.444034	0.205364		0	317608	0.687334	104.167	-1.11012e-31	0.594598	2.0899	1.25841
AKAP11	5.26244	0.00609817	0.178196		-0.00515761	162291	0.00707442	50.0893		0.834867	1.83945	1.2193
GLRX2	3.88283	0.00391483	0.00910525			123079	0.00248623	34.9434		0.614857	0.0590297	0.990621
SNAPC1	3.59073	0.00355755	0.0625691			223653	0.0174711	129.468		0.586239	0.125487	1.00592
DERA	34.5935	0.0482138	0.0685846		0	218792	0.0362899	63.5888		1.13858	0.802518	1.08325
STRAP	8.18733	0.0069456	0.0795473			272368	0.0291111	58.9045		0.341909	-0.2041	0.898148
ABCC2	2.68577	0.000954863	0	-4.01849e-11		46398.2	0.0007658	9.10137		-1.04068	-0.79323	0.774367
DEF6	14.3012	0.0114222	0.144969			227751	0.0285929	65.6749		0.24811	-0.779992	0.890943
PLEKHO1	144.75	0.2074	0.379775		0	281404	0.0390784	74.8111		1.22304	1.05573	1.1196
GCLM	13.3535	0.0124486	0.0494091			210737	0.0454233	73.0076		0.493416	-0.736951	0.894571
UBR2	33.2865	0.029317	0.110326			267397	0.0795481	85.3916		0.409772	0.338318	1.02142
EHD2	1.22416	0.000406727	0			41985.2	0.00148225	5.84842		-1.14799	-0.883528	0.750025
DEPDC1	0.633943	0.00130155	0		0	41236.4	0.000458717	23.6131		1.74075	2.21193	1.31164
CCDC28A	6.9261	0.00517498	0.0445884			230871	0.0125643	57.9299		0.139483	-0.282814	0.94826
RRAGD	9.44549	0.00491746	0.0119334			117228	0.00630707	35.2206		-0.432947	-0.627287	0.854446
HSF2	8.40055	0.00576151	0.0290529	-0.00303998		336486	0.015057	128.602		0.00477502	-0.0142149	0.98021
PHF20	11.3443	0.00950029	0.0851752			276346	0.000160456	78.9921		0.32256	-0.64427	0.889517
HSD17B6	1.32405	0.000540963	0			6863.94	0.000608146	0.63324		-0.820222	-0.371378	0.849141
NR1H3	1.84959	0.00149973	0	-6.21518e-20		88184.3	0.00140363	37.6222		0.267168	0.797173	1.16388
TYMP	1087.93	1.16078	0.355242			296318	0.681081	109.559	-5.6092e-98	0.277505	2.55269	1.33344
NCAPH2	0.930374	0.000798663	0.00576823	-0.000187173		200228	0.0105056	62.0078		0.357076	-0.282261	0.952909
TOMM34	1.62847	0.00145878	0.00586619	-6.4766e-40		117305	0.00917226	41.796		0.425396	0.818948	1.12191
SEC63	5.86052	0.00551581	0.0879372			248372	0.0106978	60.3706		0.506003	0.197564	1.00225
KPNA6	4.31314	0.00433367	0.00628664			274331	0.0114542	75.3791		0.608238	0.775088	1.08105
VIM	797.981	1.45515	0.669517			353104	1.89876	111.791	-1.00375e-108	0.177615	0.789309	1.32831
RTEL1-TNFRSF6B	1.57009	0.00217883	0	-1.19918e-08	0	110039	0.000584424	81.46		1.11937	1.13228	1.32384
FAS	12.7395	0.0120154	0.0243985	-7.85588e-20		207372	0.0437503	67.8893		0.511397	0.603432	1.05897
RNASET2	238.057	0.201894	0.0758749			292097	0.381947	73.7474		-0.397862	-0.128315	0.921461
CD44	116.761	0.102116	0.100172			326442	0.215154	86.5854		-0.596652	-0.460647	0.934112
KCNG1	39.2047	0.0314508	0.104598			172250	0.0332559	90.9731		0.263197	0.0899312	0.992983
AGPAT4	30.5496	0.0284521	0.0445128	-4.70486e-25		213583	0.040297	123.861		0.49779	0.569936	1.05996
SLAMF7	49.1797	0.0425068	0.0650397	-9.90327e-08		209374	0.0641517	73.2022		0.385543	0.319055	1.02495
BTN3A1	39.2652	0.0375352	0.170302			260136	0.145684	64.3623		0.542866	0.607244	1.05861
MIPEP	4.23648	0.00386875	0.0188679	-6.85999e-20		102977	0.00646812	46.4053		0.457389	0.385826	1.04725
PRKCH	253.295	0.229643	0.265848			243182	0.40134	96.7161		0.53336	0.436845	1.00013
IFNGR1	67.085	0.0618145	0.0760178			284898	0.033359	75.5107		0.494314	0.538241	1.04972
B4GALT7	3.66447	0.00186035	0.00724686			131430	0.0068267	36.0701		-0.47487	-0.958245	0.835181
SH2D2A	123.654	0.0719206	0.0715256			207762	0.120083	81.8668		-0.215416	-0.969384	0.868869
VRK2	5.67432	0.00453396	0.12671			242679	0.0183384	86.7765		0.245154	0.29955	1.02212
TNFRSF1B	403.469	0.493962	0.360301			360149	0.231178	159.659	-8.65151e-22	0.281706	1.67139	1.1962
VEZT	8.09337	0.00661461	0.170014			321431	0.0332733	162.284		0.282552	0.599088	1.06104
POU2F2	334.968	0.419349	0.212588		-0.00689061	319849	0.54708	113.716	-9.04686e-21	1.07378	1.9823	1.236
BRD9	12.3083	0.00948705	0.127772			241116	0.0133418	65.7405		0.19093	-0.743408	0.895073
SNX1	0.62164	0.000647664	0.0263564			218531	0.00360423	64.7746		0.665707	-0.125419	0.969506
TBPL1	18.968	0.01566	0.0951672			222921	0.0580458	75.0039		0.302785	-0.354319	0.938954
ARNTL2	5.5199	0.00226024	0.00692675			143846	0.00345784	40.0496		-0.815473	-1.53913	0.780272
BCLAF1	24.2856	0.0246311	0.100172			327839	0.0169851	79.5033		-0.177357	0.598197	1.04657
SLC39A9	3.72759	0.00403082	0.0180513	-8.85572e-23		177375	0.00819975	66.3492		0.724807	1.65416	1.21197
ANK1	23.3442	0.040519	0.0189794		0	157313	0.017922	57.9414		1.48293	2.38875	1.4029
TFB1M	3.66093	0.0038788	0.00375833	-2.12688e-05		160920	0.00319284	46.7085		0.69298	-0.00152923	0.980787
RABEP1	16.3929	0.0160853	0.205079			254610	0.0522451	67.1128		0.575173	0.913722	1.09884
HMGB3	13.0138	0.008114	0.0173763			132838	0.00299811	35.3216		-0.146672	0.0624487	0.98784
NUP160	13.958	0.00944796	0.0569744			218996	0.00213843	53.7966		-0.0136121	-1.30806	0.827671
BAK1	7.41535	0.00456395	0.0174999			196853	0.0133272	56.2672		-0.167901	-1.17376	0.838649
IKZF2	20.9894	0.0252104	0.250192		-0.0020256	273279	0.0428562	91.7973	-4.60258e-34	0.898353	3.02703	1.36419
GRN	836.61	0.983333	0.211204			303320	0.668421	97.5371	-2.49541e-84	0.36057	2.71455	1.35373
FAM13B	9.68413	0.0076725	0.162001			246324	0.0118569	78.1466		0.233506	-0.182689	0.960139
ARHGAP31	3.24806	0.00370498	0.00616855	-9.74319e-10	-1.65609e-06	178555	7.689e-05	53.5218		0.811075	0.832125	1.12699
CENPQ	0.987823	0.000617839	0.0104695			113856	0.00244886	39.9281		-0.144327	-0.412107	0.896403
SARS	12.7684	0.009467	0.199192			284235	0.0183459	128.913		0.129491	-0.231004	0.95723
RANBP3	7.22745	0.00562825	0.100078			216116	0.0109757	65.2143		0.20477	-0.0205069	0.984652
ARID4A	13.6855	0.0130631	0.141376			276895	0.0153953	81.7638		0.530141	0.310868	1.01813
TSSC1	4.95837	0.00359669	0.0703672			148537	0.00502855	44.2731		0.0914073	-0.409178	0.934191
PNPLA6	32.6021	0.0260933	0.227784			312622	0.0278332	99.004		0.258041	-0.302178	0.947437
IFT88	3.32807	0.00248324	0.0545857			154730	0.0133029	44.3792		0.135382	-0.743555	0.891753
ALG1	1.09551	0.000653777	0.00148129			159202	0.00107074	56.5096		-0.219469	-0.463344	0.910917
ZCCHC8	5.8864	0.00468382	0.0918964			250370	0.0120018	99.7296		0.238772	-0.45434	0.93344
ABCF2	4.9219	0.00334121	0.0673859	-6.04108e-13		150158	0.0072087	45.656		-0.0134127	-0.782509	0.883259
CHPF2	2.8704	0.00299834	0.0140959			192703	0.0132909	58.2564		0.66999	0.00524531	0.986371
LRRC7	7.74704	0.00444174	0.0130961			129512	0.00288266	40.8659		-0.28045	-0.631884	0.885295
FUT8	10.7608	0.00985201	0.0464325	-0.00307658		215333	0.00584114	67.8582		0.462901	0.573184	1.05826
UBA6	13.3584	0.0100873	0.212294			312049	0.0525426	233.529		0.159068	-0.885857	0.877163
GAB2	78.4114	0.0735976	0.049678	-7.72324e-09		232732	0.0560993	120.64		0.528166	0.85306	1.09002
ATP6V0A1	42.2624	0.0360375	0.0712991			239183	0.0652053	70.73		0.362044	-0.105578	0.973405
PIAS1	10.2536	0.00959903	0.00628664			276679	0.0500994	67.3829		0.498801	0.352676	1.02451
SLC4A7	10.8348	0.011784	0.102446			212603	0.04407	77.921		0.737998	0.308849	1.02799
APBA2	42.3807	0.0297378	0.0545189			200013	0.0414845	92.5049		0.052762	-1.14722	0.843077
MAP2K3	71.7493	0.0911727	0.395302		-8.62016e-09	275180	0.0739107	65.2257		1.00541	1.10952	1.12688
TMSB10	416.971	0.558779	0.181268			380491	2.02435	135.363		1.14868	-2.43456	0.932416
ASTE1	10.045	0.00735255	0.0745817	-2.54619e-10		737974	0.00632524	245.797		0.1079	-0.215123	0.954121
RNF19A	30.1488	0.0273448	0.174405			273470	0.0760776	96.5803		0.455274	0.705327	1.07175
PEX3	5.49445	0.00305627	0.00928516	-5.19998e-23		139414	0.00233454	46.7232		-0.329371	-0.353037	0.914839
GABARAPL2	111.886	0.131483	0.13349			269105	0.182964	57.795		0.896383	-0.0881916	0.916439
SH3YL1	109.717	0.0742327	0.23953			195124	0.00321078	77.9057		0.01878	-0.842666	0.878207
FAM136A	6.80148	0.00509095	0.0729319			216080	0.0119043	59.0811		0.142404	-0.466956	0.926387
VCL	586.05	1.93349	0.25412	-6.01719e-07	0	281477	0.766332	86.632	-2.46139e-52	2.69565	5.71644	1.75564
DEPDC1B	3.75671	0.00124163	0			141377	0.00168639	136.23		-1.15581	-1.06443	0.703287
DAPK2	6.73075	0.00562795	0.0128375			211789	0.00523406	70.514		0.318055	0.145802	1.00391
NSMAF	6.86059	0.00693625	0.0822199			161700	0.0251797	45.3644		0.619887	-0.0332418	0.983067
ADSS	30.3781	0.024412	0.309261			281018	0.05431	167.724		0.26297	-0.149221	0.967065
STAP1	124.075	0.129078	0.344283	-0.000157815		113819	0.100315	55.4547		0.706845	0.967883	1.11645
TIMP2	242.562	0.226823	0.188803			233482	0.124345	83.4123		0.579315	1.13152	1.12807
RFC1	11.4401	0.0116631	0.268741			282793	0.0462806	135.688		0.6351	0.299167	1.02269
TBC1D23	1.2985	0.00117806	0.00546211			228367	0.000568453	77.7844		0.445366	0.768665	1.08558
CUL3	14.1829	0.0137818	0.123523			280639	0.0810935	117.785		0.560384	-0.382785	0.922969
MYOM2	18.5441	0.0161169	0.0137152	-4.81456e-10		231559	0.0318126	137.015		0.383393	1.34948	1.17689
CYP46A1	7.95266	0.00488103	0.0578601			222637	0.0240138	105.452		-0.172345	-0.866803	0.867459
ZZZ3	4.10049	0.00351766	0.0593127			219657	0.00122184	103.159		0.358086	-0.0167063	0.981905
SLC18A1	0.796371	0.000414583	0			64306	0.000249386	31.9193		-0.436108	0.40263	1.08209
USP2	0.742825	0.000704212	0			109747	0.00232667	77.5293		0.515089	1.1246	1.27861
TUBG2	0.341166	0.000277406	0.00504611	-2.89743e-07		155242	0.00143582	68.8109		0.2714	0.440945	1.06199
RPL26L1	3.46992	0.00230846	0.0937938			220147	0.00834697	52.6885		-0.0450612	-1.24996	0.826905
FLT4	5.93404	0.00166027	0			97736.1	0.00214493	40.6183		-1.41947	-1.09624	0.695551
NSUN2	2.77637	0.00249793	0.11516			225239	0.013447	95.5789		0.432801	0.501247	1.05118
FBXO42	3.0968	0.00270696	0.0479832			219676	0.00181013	63.6842		0.386392	-0.197153	0.961899
MFAP3	1.66232	0.000863046	0.00327468	-7.46795e-07		99223.7	0.00191396	45.2357		-0.439951	0.140686	0.992686
MRI1	4.30344	0.00318275	0.0346709			254066	0.00174892	95.4907		0.122248	-0.492615	0.923059
METTL1	3.97919	0.00167352	0.0110363	-3.5718e-38		104737	0.00279146	36.1244		-0.774119	-0.637949	0.840405
HOXC8	3.07867	0.00185393	0.00327468			80264	0.0004282	45.9568		-0.204134	0.366881	1.09001
AGA	8.87151	0.00514208	0.0275473	-1.08106e-07		232697	0.011711	91.919		-0.262822	-0.982958	0.851211
PI4K2B	1.0367	0.000862668	0.00306957			150517	0.0061205	55.8759		0.308368	0.317305	1.02858
BOD1L1	20.5862	0.0182301	0.346277			304236	0.0871484	100.829		0.412851	0.44944	1.03844
MAT2B	11.6886	0.0104357	0.108219			241028	0.0450614	59.197		0.423712	-0.166382	0.964643
EDC4	1.0413	0.000977584	0.00156685	-1.36487e-67		104534	0.00589675	41.63		0.499015	1.35856	1.24969
TRIO	22.7092	0.0274249	0.189523	-1.02133e-14	0	249163	0.0612999	95.3556		0.907362	2.23821	1.2768
VCAN	1759.42	3.06996	0.185722		0	288534	1.32328	109.944	0	1.29928	5.8382	1.86661
CLEC16A	1.82516	0.00210729	0.0126807	-9.79805e-53	-1.14481e-05	201117	0.00997853	85.9491		0.82837	2.26024	1.28082
MSR1	43.9762	0.0495064	0.020016		-2.03489e-05	122018	0.0157542	44.7851		0.802952	1.36735	1.23026
CDH1	5.41605	0.00493451	0.012079	-8.68735e-06		152848	0.00104743	55.0438		0.453694	1.32368	1.2415
SKIV2L2	7.97105	0.00646475	0.071559			228965	0.0186434	68.121		0.269808	-0.265604	0.95228
DNAH5	0.239768	0.000195096	0			76875	0.000777364	33.865		0.272215	0.203862	1.00303
ZFYVE16	19.9079	0.0155398	0.103288			228791	0.0335107	58.3123		0.213856	-0.434395	0.930217
FAM65A	25.7637	0.0304521	0.0229	-2.9949e-14	-1.14524e-11	210587	0.0732158	66.3152		0.874597	1.24681	1.14275
RAI14	0.703426	0.000771415	0			31559.2	0.00162351	6.43193		0.745807	1.1827	1.29909
PNKP	11.1237	0.00686662	0.156207			481900	0.0245929	156.875		-0.161848	-1.12654	0.849184
BEST2	0.373976	0.000138263	0			97600.5	1.37091e-06	31.7359		-0.979692	-0.735906	0.789956
PHLPP2	4.35022	0.00786175	0.071728		0	129887	0.0231579	58.6126		1.54166	1.53989	1.20254
SPDL1	2.71825	0.00148515	0.00834798			118126	0.000947237	47.3207		-0.359412	-0.132242	0.944319
STAU2	9.6624	0.0112429	0.0294016		-2.80376e-06	198375	0.0439882	62.5457		0.843167	0.716613	1.0765
PQLC2	3.72466	0.00215484	0.00515302	-5.16549e-10		429535	0.00678003	144.785		-0.268219	-0.360916	0.913705
CTNS	1.66231	0.00166527	0.00836695	-1.65069e-12		138041	0.00143695	52.3453		0.602023	0.878452	1.1403
RTN4R	1.31381	0.0004102	0			63548.1	0.000464082	29.8957		-1.24625	-0.940815	0.715151
PHF23	3.79582	0.00214404	0.00886464			153738	0.0112403	45.7502		-0.305944	-0.686659	0.875729
INPP4A	24.7249	0.0258745	0.0997184			233935	0.0833893	70.9119		0.68142	0.47558	1.04313
RAB27B	86.8465	0.135389	0.0833108	-6.55766e-06	0	116536	0.0948005	27.462	-0.00037863	1.33489	3.50893	1.46888
PSMA4	37.6164	0.0278419	0.346717			270548	0.0399282	63.2822		0.136305	-0.362171	0.874772
MYO16	2.27798	0.0011515	0	-0.000516974		100336	0.000444114	45.3286		-0.483186	-0.0261863	0.963119
LSG1	4.50461	0.00434425	0.0875882			164683	0.00440663	50.4354		0.544069	0.524073	1.0542
PARP3	2.18155	0.00243451	0.00803381	-4.06107e-34	-0.0145579	96035	0.00434679	41.2303		0.773839	0.826635	1.13148
TNC	0.779682	0.000301478	0	-3.50683e-08		86293.2	0.00067693	40.7563		-0.908122	-0.494958	0.835745
THAP3	3.1883	0.00186829	0.00777034	-1.46189e-13		139438	0.000808895	32.9906		-0.247245	-0.764087	0.865165
FAM65C	5.01352	0.00239957	0.00628916	-6.9998e-36		192677	0.00144541	58.1597		-0.568606	-0.733645	0.848885
TDP1	3.37079	0.00249106	0.0572678	-2.24212e-20		137386	0.00115365	36.3743		0.121147	-0.0575572	0.97331
AIFM2	1.59366	0.00121945	0	-6.65665e-26		93491.6	0.00234658	37.6547		0.175318	-0.0604744	0.95183
C2orf83	0.564333	0.000236457	0			31182.5	0.000320911	6.14489		-0.780602	-0.050717	0.908513
SPATA7	0.506455	0.000557786	0			94378.9	0.000216901	44.4419		0.752646	0.660735	1.10024
MED17	5.27355	0.00445968	0.0951668			234897	0.000303447	81.8548		0.335136	-0.277823	0.948209
RETSAT	4.43544	0.00366781	0.00854255	-1.02947e-24		125262	0.0059458	56.2904		0.29946	0.916514	1.13866
CAPG	256.64	0.214633	0.272958			245720	0.231778	66.0513		0.407937	0.124966	0.992506
AP2S1	102.523	0.168346	0.438447		0	272645	0.00828308	76.3632		1.43198	-0.192797	0.95124
ZPBP	1.64522	0.00077528	0			13213.4	0.000518858	2.19347		-0.594414	0.985953	1.08293
TG	0.61349	0.000267992	0	-2.23105e-42		415394	0.00107038	155.471		-0.715149	-0.541106	0.833718
ADAM28	463.344	0.419622	0.261298			222532	0.308882	118.502	-0.00407367	0.603376	1.31779	1.15021
BARX2	2.72739	0.00135466	0.0104044			124701	0.00271863	40.9732		-0.509841	-0.562155	0.867828
DCUN1D1	2.63102	0.00278951	0.00264817			241409	0.00544751	90.1605		0.694041	1.15213	1.13112
JADE2	19.1465	0.0180852	0.173995			240811	0.048781	85.983		0.515816	0.536354	1.05145
ZIC2	0.601128	0.000220385	0			18959.2	1.56164e-05	5.91652		-0.993399	0.707756	0.993542
LCP2	54.2269	0.0534194	0.222651			298208	0.0230934	105.911		0.5957	0.695227	1.07116
TRIT1	2.45142	0.0017814	0.00682391	-2.48543e-37		135426	0.00126398	48.3301		0.0938966	0.290565	1.02598
ADRB1	2.30971	0.000721344	0	-7.38542e-08		80705.8	0.000762999	35.4221		-1.24682	-0.837553	0.741794
CUL7	0.965347	0.000559288	0	-9.60322e-37		108407	0.000743151	30.9498		-0.266752	-0.185755	0.931757
CTNNA1	45.8435	0.0471131	0.0716792	-1.10455e-17		213506	0.0201063	63.0808		0.660002	0.680045	1.06936
PHKA2	8.75471	0.00829664	0.0211988	-2.4666e-16		154760	0.0192788	56.0227		0.516479	0.85439	1.09766
CNTLN	17.6817	0.0230765	0.0514367		0	213950	0.0236033	71.6473		1.02877	1.19477	1.13817
EPHA3	3.34628	0.00114414	0			45568.1	0.000143409	29.3792		-1.10293	0.596089	0.958211
HSPA5	106.148	0.109834	0.0375915			315432	0.302272	74.0273		-0.111641	0.681373	1.06827
DSG2	2.46575	0.000955395	0.0120113			132874	0.00167954	38.9323		-0.904051	-0.895725	0.804691
GEMIN8	0.463572	0.000428937	0.00682391	-2.07309e-08		179741	0.00082612	68.0707		0.475294	1.04671	1.16272
OFD1	32.0604	0.0319606	0.249428			251791	0.0193616	82.0272		0.606559	0.299128	1.01624
GPM6B	3.61968	0.00264106	0.0217904			208578	0.013792	89.6393		0.100541	-0.184509	0.961814
PREX2	0.889263	0.000312419	0			112144	0.000753164	68.8774		-1.06042	-0.745333	0.774856
WDR37	28.3017	0.0221203	0.0783201			220209	0.0406935	76.5127		0.219463	-0.227881	0.955286
YTHDC2	4.79651	0.00456723	0.183913			279455	0.0152283	130.979		0.524374	0.618574	1.06374
CTPS2	2.20945	0.0014277	0.00678779	-2.75461e-11		113860	0.000723004	46.2182		-0.0935675	0.246687	1.02199
ATP6V1H	9.0359	0.00591628	0.110131			224569	0.00747079	57.7256		-0.0688996	-1.28613	0.830443
POLR2B	21.1801	0.0185075	0.121471			252956	0.0281572	61.68		0.393695	-0.312977	0.933662
FAM214A	13.8102	0.0137973	0.180642			292966	0.0060997	145.3		0.604061	0.250702	1.01568
ARAP2	35.1689	0.033248	0.185363			284843	0.0797467	93.6727		0.522992	0.664167	1.0659
TPR	31.9521	0.0260771	0.168315			269900	0.0555303	67.1522		0.288828	0.192806	0.959912
CP	0.550368	0.000328112	0			118072	0.000267208	76.545		-0.221432	0.315435	1.04874
KIAA0556	2.43644	0.00214645	0.0115648	-9.55977e-21		126714	0.00278747	35.7107		0.399217	0.788296	1.12061
DTNBP1	10.1813	0.00697683	0.181557			157153	0.0232047	45.692		0.00266539	-0.628575	0.906094
XK	31.822	0.249387	0.0738259	-1.3568e-07	0	42679.2	0.0572371	8.95042	-0.000324603	3.88191	9.2031	2.85094
ANO2	0.660096	0.000171953	0			18328.3	0.000164628	5.47248		-1.53455	0.0445474	0.899046
C12orf4	0.574521	0.000472881	0.00776663	-3.51606e-29		182450	0.00104153	79.5543		0.290686	0.478807	1.05195
SCML1	8.94706	0.00525392	0.0155181			173445	0.0111421	44.6752		-0.24199	-0.142752	0.958881
WWC3	3.72672	0.00477547	0.0558861		0	264325	0.00240278	70.2751	-5.77369e-09	0.993375	2.2303	1.26491
ARHGAP6	166.243	0.598758	0.0738259		0	138973	0.131629	44.799	-7.16017e-18	2.69255	8.71008	2.51821
FAM184B	6.10569	0.00552741	0.118899			254251	0.0325559	77.744		0.443447	0.635084	1.06681
MAP4	7.78785	0.00647707	0.214725			259767	0.000772595	116.909		0.30924	0.210397	1.01475
GOPC	3.48128	0.00373219	0.0436928			199124	0.0149787	54.7788		0.711845	0.903121	1.09692
ROS1	0.408161	6.56e-05	0			5604.51	5.73993e-05	0.965737		-2.30065	-0.832008	0.818588
USP28	35.9255	0.0339794	0.119453			227926	0.025667	113.008		0.524874	0.952874	1.10606
HDAC9	70.0773	0.0586549	0.234936			205349	0.0785874	65.4368		0.343115	0.41253	1.033
TSPAN17	6.82007	0.00489076	0.012577			204734	0.00912893	125.06		0.0748815	-0.17502	0.963406
NOP16	17.1718	0.0128422	0.11179			185073	0.0272217	50.5523		0.143866	-0.0690563	0.974146
CC2D2A	9.85719	0.00472743	0.0773425			171041	0.0190314	38.7375		-0.562581	-1.78773	0.76576
RRM2B	11.5567	0.0144296	0.214469		0	156863	0.0534635	42.7289		0.956164	2.44663	1.29168
ZNF800	15.2271	0.0121893	0.226356			264524	0.0170473	90.9952		0.251776	0.0179261	0.988109
TNFRSF17	42.589	0.0151258	0.0121549	-3.53526e-16		27246.4	0.00886053	3.993		-1.0277	-0.862965	0.772013
SNX29	47.9199	0.0435829	0.283811			258683	0.120231	98.7112		0.4666	0.420012	1.03734
LMO3	0.326101	0.000530115	0		0	23858.5	0.000557303	6.73449		1.36961	2.31101	1.48559
MRPS10	12.1224	0.00964431	0.280436			228092	0.0300331	75.6511		0.24118	-0.428858	0.936499
GUCA1A			0			0	0	0		0	-2.66357	0
RSF1	17.0586	0.0149152	0.0735005			277664	0.0144349	71.2016		0.393235	0.198616	0.962093
VPS13D	4.28397	0.00433226	0.167153	-1.0577e-06		285808	0.0152813	165.433		0.618748	1.1447	1.12874
CELF2	24.2281	0.0258871	0			312322	0.032823	66.5525		-0.087809	0.160477	0.979572
FAM120A	33.2258	0.038316	0.0194151			277172	0.0743235	78.061		0.837633	1.15961	1.13389
R3HDM1	7.2305	0.00516315	0.100961			169775	0.00364619	47.5802		0.0680722	0.0327998	0.990437
COL9A2	7.45627	0.0075585	0.0183758			113559	0.0186549	35.775		0.624097	0.926726	1.14689
KITLG	0.304505	0.000154141	0			26462	5.36442e-06	4.80462		-0.481875	0.316836	1.07594
ERCC8	1.43566	0.00120531	0.00682391			125966	0.00427866	50.1303		0.322147	-0.162348	0.948864
ADAMTS6	3.51427	0.0037883	0.0188679	-1.7976e-27		97921.4	0.00786501	23.4196		0.720135	0.128015	0.997808
H6PD	2.71379	0.00303316	0.0828782	-1.08628e-11		223221	0.0261664	67.3152		0.777444	1.43143	1.16838
VAMP3	25.0128	0.0236148	0.13739			252053	0.0253276	72.2893		0.516833	0.189498	1.0117
PER3	4.43127	0.00413628	0.0102113			131507	0.0081923	41.3926		0.492176	0.481469	1.06377
UTS2	5.44632	0.00281324	0.00127111			57801.5	0.00520945	29.478		-0.447184	0.24247	1.01399
TNFRSF9	2.73034	0.00197869	0.00770697			212095	0.00573522	84.8425		0.089262	-0.234846	0.944105
EPN3	0.509206	0.000165441	0			21602	7.46846e-05	10.1503		-1.18379	0.485872	1.12262
LTBP1	99.0994	0.224169	0.0790007	-1.00096e-26	0	168989	0.0744265	77.9592	-3.69939e-12	1.93027	5.78166	1.99842
RCN1	5.25465	0.00485804	0.0146134			134727	0.000596404	49.9369		0.476872	0.267779	1.02422
ELN	1.58718	0.000623843	0.00963693			119815	0.00369519	36.3815		-0.882352	-0.72786	0.821772
RFC2	3.44878	0.00264452	0.0563982			145427	0.0171161	57.117		0.180214	-0.814541	0.873561
ARID1B	11.8955	0.0156086	0.234577		0	312769	0.0438119	170.78		1.03557	1.85898	1.21627
CLPTM1L	7.92684	0.00700002	0.067997			206497	0.011128	70.4451		0.405235	-0.181106	0.964845
NEDD4L	24.8942	0.0413218	0.0453506		0	287456	0.0484853	98.6507	-1.78845e-08	1.41344	2.65753	1.32009
FOXP3	1.49127	0.00277166	0.00401036		0	92196.5	0.00107735	39.6749		1.58399	2.12464	1.39921
PPP1R3F	17.7655	0.00842585	0.0118754			140173	0.00309247	59.6065		-0.577637	-1.10646	0.783543
HEXB	126.394	0.106511	0.0820906			228940	0.0786096	69.17		0.373272	0.03746	0.993454
PTCD2	4.15472	0.00252824	0.00949189			179214	0.00377256	76.1728		-0.186829	-0.959008	0.808111
KIAA2022	3.78023	0.00150226	0			40864	0.00150824	12.7496		-0.863919	-0.455219	0.848447
JKAMP	10.7157	0.00709774	0.0610674			216939	0.00496548	67.7758		-0.0504132	-0.697681	0.899999
DKK3	3.84752	0.00212332	0	-1.95739e-81		48752.8	0.00495905	9.12711		-0.343217	-0.0415246	0.959505
ARHGEF5	3.18773	0.00177815	0.00254074			59193.1	0.000501871	8.64227		-0.325855	-0.0836699	0.953178
NFE2L3	0.510032	0.000476782	0.00720185			173740	0.00272799	76.4481		0.492683	0.781322	1.12268
MCUR1	246.625	0.54089	0.0817847		0	225993	0.232915	71.3166	-0.00696384	1.93404	2.97938	1.35984
LIMA1	5.91092	0.00410032	0.00574909	-1.069e-09		133495	0.014	53.5097		0.0214731	0.236546	1.01923
LETMD1	9.40093	0.00609736	0.108171			222676	0.00479978	60.8046		-0.0841328	-0.941885	0.864923
SLC4A8	3.83769	0.00356939	0.0681766			261525	0.0106795	135.912		0.485502	-0.0127902	0.983495
LAMC3	0.751288	0.00020201	0			122356	3.27229e-05	90.368		-1.48393	-0.897629	0.671661
PTGER3	2.76329	0.00261361	0			112291	0.000866711	73.2666		0.510311	1.57129	1.461
TNIP3	9.89232	0.00736952	0.00998424	-7.38324e-22		108000	0.0106092	40.3034		0.135167	0.593024	1.08519
MAPK9	3.79729	0.00261189	0.0171256			193828	0.00301468	71.2991		0.00684975	-0.303843	0.939661
BCAR1	1.84311	0.000628566	0	-7.12297e-09		43783.9	7.52211e-05	22.6367		-1.10625	-0.308507	0.851354
FAM160A2	2.50216	0.00269565	0.0107695			199289	0.00566369	91.9337		0.719301	-0.0503246	0.982057
HERPUD1	46.4002	0.0426466	0.129193			281900	0.230466	56.7623		-0.33456	0.0158946	0.943608
HOMER3	59.2276	0.0442055	0.0204531			109378	0.0293571	68.1344		0.157082	0.436544	1.04767
RAD51	1.08379	0.000678023	0	-3.49118e-05		107228	0.000809431	61.0515		-0.144489	0.0432329	0.976945
POLQ	0.674807	0.000311086	0.00136542	-1.49421e-05		182923	0.000644982	98.6997		-0.6294	-0.903425	0.785817
PIK3CB	10.5115	0.0102188	0.0489115			201234	0.000348628	77.5056		0.558926	0.881504	1.09883
CYBA	322.782	0.272889	0.606494			359733	0.676193	118.625		-0.721222	-0.522586	1.00022
THOC3	21.9257	0.0114741	0.085316			241716	0.00539529	126.954		-0.419502	-1.47375	0.802533
HEBP2	13.0487	0.00971036	0.00812766			260023	0.050106	55.8242		0.135925	-0.749674	0.875586
MPHOSPH9	18.0622	0.0137071	0.173803			230153	0.0302938	91.471		0.168001	-0.25897	0.950636
PLEKHA5	8.33208	0.00646676	0.017036			193971	0.0110273	66.0587		0.200757	-0.502896	0.921398
PRSS8	1.40326	0.000641565	0			39092.9	0.000999391	7.2547		-0.642183	-0.181137	0.935768
SIKE1	2.6084	0.00273569	0.0593356			210078	0.0260367	56.095		0.676793	0.356089	1.03185
RRP12	26.932	0.0240256	0.1161	-3.36225e-09		290990	0.0345544	229.177		0.428183	0.386699	1.03339
FNIP2	28.0886	0.0309384	0.200473			217715	0.0224413	60.9051		0.763066	1.40415	1.15918
MSMO1	8.72306	0.00636806	0.0779236	-0.00957023		212779	0.00348252	117.571		0.102583	-0.26728	0.94288
TTC17	13.6572	0.0173309	0.0202916			291939	0.0806435	81.9289		0.983535	0.741939	1.08003
FSTL4	24.1372	0.0348579	0.00338831	-4.91396e-28	0	129728	0.00723892	73.7972		1.19087	3.4709	1.92323
FOXN3	19.8289	0.021558	0.122161			305416	0.0135424	80.949		-0.0604869	0.675034	1.03868
METTL24	0.656045	0.000469737	0			93640.9	0.000477076	95.4479		0.0678933	0.485209	1.08715
AKR7A2	4.65945	0.00302757	0.0493175			207995	0.00366181	55.5254		-0.083	-1.33483	0.816893
MRTO4	1.75974	0.00166337	0.028795			194301	0.00535548	94.0335		0.510739	-0.285068	0.951483
USE1	18.0356	0.00915546	0.122979			255638	0.0190052	121.694		-0.469814	-1.72212	0.76669
MCF2L2	3.31471	0.00135345	0.00232103			115139	0.00229746	48.6081		-0.820773	-0.93105	0.780031
NRIP2	1.25398	0.000767786	0.00703805	-2.71416e-06		200699	0.000586927	84.1553		-0.178421	-0.366656	0.903881
LAMA3	2.33097	0.0038173	0.00746201		0	132033	0.00555789	65.9155	-0.000422041	1.38265	4.00146	1.79087
AP5M1	6.6182	0.00513584	0.0314014			209324	0.0121696	70.388		0.200035	-0.290872	0.94981
ANAPC4	5.09763	0.00353154	0.0617944	-0.00252385		452352	0.00377923	160.507		0.0189454	-0.0138594	0.986335
KCNQ1	19.8317	0.0248293	0.101772		0	146813	0.0466058	46.3806		0.96495	0.287246	1.02447
TRAPPC3	1.93017	0.00139343	0.0156051			224025	0.00473201	54.4086		0.0833228	-0.96089	0.862994
THRAP3	28.1576	0.0254097	0.114531			284393	0.0215123	68.5611		0.447507	0.0811343	0.944695
PHPT1	14.6316	0.0103389	0.174451			222536	0.0096243	49.267		0.0542682	-1.02161	0.860666
LY75	2.95414	0.00328839	0.0178414			187983	0.000579894	70.0662		0.770242	1.30304	1.15522
ARID4B	34.8957	0.0304862	0.155227			298330	0.0168399	88.5876		-0.424231	-0.109518	0.926223
OPN3	17.218	0.0156044	0.193194			133245	0.0453735	44.5243		0.450272	-0.270815	0.952498
SDCCAG8	9.4596	0.00647544	0.107953			253130	0.0457441	79.2206		0.00150005	-0.538526	0.917363
PTPRN	25.6022	0.146611	0.0114833		0	66121.8	0.0316666	37.6443	-0.00545341	3.37826	8.95595	3.0822
HHAT	3.07392	0.00187356	0.00898942	-6.33616e-09		110774	0.00320166	31.537		-0.185524	-0.157271	0.944404
KIF1B	6.93341	0.00572606	0.0259088			240405	0.00940657	68.6772		0.298289	-0.183695	0.962941
FOXC1	0.631361	0.000196913	0			5086.45	8.34465e-06	1.09431		-1.24902	0.486176	1.03238
TBC1D22A	10.3088	0.00900849	0.143304			213594	0.048537	60.1538		0.390383	-0.634079	0.904362
SYNE2	314.309	0.393302	0.295691			322486	0.807644	100.79	-2.63713e-40	0.286846	1.71428	1.21859
PLEKHH1	1.87966	0.00107615	0			102104	0.000354826	50.6019		-0.285767	0.10149	0.998548
ATP9A	93.1993	0.214043	0.0738259	-1.89393e-23	0	148387	0.0627795	56.3688	-0.000639257	1.95189	4.85468	1.89429
FAM168A	4.58631	0.00486571	0.0114475	-3.88261e-24		340970	0.0147153	126.95		0.694299	1.61526	1.21331
RELT	184.997	0.190864	0.218482			249473	0.145722	86.9836		0.71424	1.53242	1.17681
GALC	12.4458	0.00976018	0.0437601			222234	0.0257604	79.973		0.218173	-0.240991	0.956028
NOP58	58.6164	0.0518152	0.279587			273638	0.0546832	99.1557		0.425309	0.495673	1.00693
SZRD1	3.50719	0.00340815	0.0497208			245047	0.00269121	72.3636		0.555659	0.129788	1.00207
KCNH2	0.321443	0.000527875	0		0	35355.3	0.00209415	11.2496		1.38626	2.48591	1.55859
CUL1	3.90806	0.00343377	0.0145887	-0.000178914		274186	0.00177819	119.782		0.39488	0.146949	1.00379
FAM114A2	2.61721	0.0024001	0.00670508	-0.00196438		123741	0.00340188	42.9397		0.463709	0.155437	1.01246
CYFIP2	53.6949	0.0604243	0.150139			293370	0.122076	66.1424		0.80561	0.978177	1.08211
TAB2	6.73608	0.00638961	0.011047			247575	0.0107836	68.3224		0.518054	0.754243	1.08253
GINM1	14.6195	0.0112533	0.186201			241751	0.0568805	63.1812		0.188242	-0.146345	0.965557
EIF2AK2	21.0157	0.0207592	0.0912156			291281	0.0270049	93.3856		0.588314	0.51235	1.04746
USP36	27.4554	0.0285583	0.218583			275583	0.10144	92.8317		0.671912	0.957038	1.10591
KMT2C	21.1133	0.0223571	0.0202916			295477	0.0445197	79.4881		0.697359	0.635685	1.06435
MCOLN3	2.22465	0.00288561	0.0125918		0	121572	0.0108565	44.4545	-0.00617296	1.01239	2.75102	1.46339
PUM2	6.53559	0.00617735	0.069815			290220	0.0198438	82.3891		0.512372	0.665241	1.06875
MRPL43	8.33123	0.00733362	0.10703			208822	0.0334955	52.3659		0.403266	-1.50131	0.803704
ITIH4	0.496434	0.000709875	0.00858045		0	97082.1	0.00253087	61.5157		1.16673	1.7876	1.33879
ITIH1	1.60049	0.000883337	0			104259	0.00059396	30.2836		-0.342742	-0.522382	0.836937
C4orf27	11.7076	0.00653088	0.0241428			364584	0.0206863	149.725		-0.322909	-0.614592	0.901455
ZFR	3.56086	0.00375788	0.0842652			263213	0.0196648	74.0256		0.68662	0.872538	1.09325
ZNF280C	0.607078	0.000628357	0.0037052	-4.03026e-29		110108	0.00419503	40.4692		0.65498	1.22692	1.20631
NPFFR2	0.481848	0.000236079	0			32441.4	0.000311017	5.79293		-0.531455	0.568621	0.946405
PHF21B	0.466566	0.000447369	0	-0.0019143		52807.8	0.000666916	18.5372		0.531882	2.00525	1.55775
TRAF1	25.6047	0.0197428	0.0256553	-5.18701e-06		242397	0.0447262	167.715		0.196086	-0.181445	0.964898
RC3H2	6.04451	0.00601285	0.0199721			251610	0.0325813	60.7444		0.59331	0.349023	1.03085
IL17RB	3.14409	0.00211534	0	-6.13616e-09		23921.6	0.00254971	3.84811		-0.0286327	0.637548	1.12356
TRAF3IP2	4.01541	0.00308705	0.0627024			146486	0.00506651	50.3969		0.184897	-0.414741	0.926521
GYG2	0.453001	0.000151321	0			58859.3	0.000494719	19.6263		-1.14006	-0.528624	0.81095
DCBLD2	2.29173	0.0030628	0.0120113		0	116564	0.00473648	53.376		1.06179	0.179271	1.00724
SOAT1	16.1657	0.0146373	0.111814			246547	0.0169843	150.168		0.447988	0.418919	1.03909
PKP2	6.36981	0.00422796	0.0153727			207166	0.00517613	63.2585		-0.0486064	-0.770802	0.883217
GDI2	62.8735	0.0600751	0.3565			294646	0.210969	86.1794		0.551666	-0.235605	0.896255
PRDM1	52.554	0.0634634	0.0906437			290680	0.128007	182.388	-6.46156e-09	0.91814	1.73489	1.21207
ATG5	5.62028	0.00462881	0.0891261			219009	0.00736308	59.412		0.293733	-0.323234	0.943623
TMCC3	11.0092	0.0125157	0.0368956	-2.63441e-12	-0.00591219	196555	0.00118256	94.3697		0.80597	1.67939	1.20341
PITHD1	11.1065	0.00623969	0.145032			252017	0.00549793	98.2283		-0.311535	-1.56454	0.793643
MTA3	2.96168	0.00186903	0.0064741			224559	0.0046832	118.347		-0.129901	-0.634112	0.905072
USP13	2.03892	0.00267106	0.0127033	-8.20676e-10	0	102433	0.00592852	48.2305		1.02836	1.86972	1.30898
ATP11B	7.03898	0.00676115	0.108601			262645	0.0464618	71.3716		0.537293	0.398459	1.03543
LAMC2	1.73304	0.000943794	0.00254074			132783	0.000518739	45.4729		-0.363665	-0.81286	0.834113
CDK14	33.4135	0.0269492	0.0374984			138990	0.0244954	61.0988		0.270021	0.371251	1.04499
SEC61A1	6.61104	0.00619061	0.0540904	-0.000123604		239338	0.0263948	67.776		0.498344	0.153586	1.00242
PPP1R12A	22.4252	0.0210442	0.0858339			288753	0.0565463	78.1955		0.507474	0.434886	0.997736
RASGRF1	3.00223	0.0011161	0.00889257			125406	0.00161374	46.8353		-0.969863	-1.23054	0.717432
CAMK2B	4.26004	0.00417229	0.073028			461575	0.0044505	154.011	-2.44341e-05	0.568096	2.2457	1.29018
CROCC	2.79845	0.00353835	0.00870829		0	126408	0.00265026	61.2818		0.974163	0.279162	1.02572
POLR3E	19.1203	0.0132372	0.104219			246529	0.0231575	128.495		0.0231944	-0.932024	0.867066
ATP2B4	54.0893	0.0624952	0.0949438			251388	0.128715	108.19	-0.00111379	0.847411	1.71915	1.20153
ZC3H11A	2.16741	0.00351178	0.0623732		0	257050	0.0316378	89.3019	-0.000788452	1.36908	1.42195	1.16947
RIOK2	8.59005	0.00598303	0.108528	-5.24333e-06		232650	0.00978589	160.998		0.0288526	-0.756939	0.890985
YIPF1	4.64755	0.00337423	0.0110797	-7.52853e-17		214765	0.00175035	124.141		0.093178	-0.482169	0.923945
NDC1	1.02093	0.000793327	0.0037052	-6.23952e-07		121836	0.00030756	37.4442		0.199813	-0.24667	0.936397
DGKG	11.7934	0.0115116	0.0118857	-1.07923e-05		140875	0.000781894	57.1201		0.565023	0.914788	1.1509
FLYWCH1	5.10376	0.00370285	0.0164994	-1.91454e-10		146932	0.00423479	40.3442		0.0922843	-0.265414	0.951098
UNKL	0.516949	0.00101539	0.0412188		0	203343	0.00266886	65.9119		1.67822	-0.541107	0.919326
TBXAS1	107.804	0.167973	0.191405	-1.07662e-17	0	239569	0.0441233	79.8905		1.34514	0.981914	1.10915
PARP12	8.39452	0.00532487	0.081076			175385	0.00944829	44.5784		-0.120131	-0.608947	0.908562
ALDH18A1	1.23074	0.0011294	0.00902062	-4.71798e-48		177067	0.00944144	63.199		0.463546	0.34806	1.03326
TARBP1	3.42022	0.00280718	0.0032045			194556	0.00575089	71.5557		0.286736	-0.0238459	0.974887
GATB	3.68818	0.00277699	0.0100088	-1.9642e-16		119313	0.0104139	48.2299		0.150134	0.27334	1.0246
MXD1	83.9465	0.0944933	0.0737096			240734	0.0556874	90.7627		0.817383	1.28722	1.14813
CDK17	28.401	0.0273423	0.103652			262593	0.0908331	90.1101		0.549597	0.57182	1.05832
DNAJC25	1.24849	0.00121059	0.00254074			123887	0.00279027	54.0751		0.550647	0.877245	1.13344
SLC2A3	164.012	0.175421	0.0468884			307271	0.251525	79.1579	-4.70861e-05	-0.0339213	0.948415	1.09308
PSD	0.573778	0.00039259	0	-0.00776057		116070	0.0012036	95.0636		-0.00291562	-0.469032	0.870724
CTDP1	3.36333	0.00310324	0.0132178			219218	0.0203979	58.2642		0.474043	-0.368788	0.938579
YBX3	119.362	0.156637	0.285655		-1.87656e-08	281544	0.222672	65.5784	-0.00282838	1.07539	0.943464	1.10748
STYK1	2.07774	0.00137369	0			22794.5	0.00239259	8.89762		-0.0567532	0.586789	1.13335
WNK1	9.24379	0.00929301	0.0152976			276415	0.076869	69.9876		0.611064	0.331306	1.02162
CCAR1	8.57361	0.00861087	0.0851752			274251	0.00235224	69.7437		0.609517	0.484366	1.04184
OGFR	46.0751	0.0342851	0.160902			245802	0.0645068	60.4269		0.146937	-0.581435	0.915426
GNA15	30.8363	0.0606436	0.115771	-3.53369e-07	0	172946	0.015036	57.0089		1.68524	1.61202	1.2073
PIGV	0.944552	0.000789361	0.011038	-2.75389e-13		152481	0.00579107	54.0619		0.315145	0.250533	1.02082
PTPRU	1.08346	0.000548449	0	-3.83416e-16		14144.8	0.000423968	1.55821		-0.47988	0.417303	1.11296
SNRNP40	13.0229	0.00935974	0.188259			255028	0.0101942	144.805		0.0792834	-0.648225	0.903459
QSER1	7.14106	0.00951444	0.0303625	-1.70446e-13	0	238825	0.00783974	126.797		1.05803	1.52757	1.19736
MPC1	12.489	0.010557	0.117474			247293	0.0013532	62.9433		0.337311	-0.487033	0.926126
ACAA1	22.0246	0.0197798	0.182789			246640	0.0158207	86.7385		0.437514	-0.712718	0.899155
BCAT1	18.3419	0.0133108	0.0122646	-0.000522302		159161	0.00705433	50.0926		0.0976739	0.095485	0.992604
HDAC7	4.9054	0.00389066	0.0623305			240156	0.00308096	112.253		0.233699	-0.161865	0.965437
LZTS1	1.5888	0.0028264	0		0	37518.2	0.00223988	8.75543		1.51394	1.27801	1.3424
PRDM6	0.452239	0.000206477	0			62137.5	0.000715077	24.461		-0.645127	0.249769	1.03651
WNT8A	1.58671	0.000401326	0	-3.47769e-12		31152.3	5.98431e-05	16.5011		-1.58094	0.0187056	0.853352
SPAG4	1.12049	0.000560347	0			84896.2	0.000699043	38.8605		-0.499481	-0.276189	0.91043
NCKAP1	25.1359	0.115418	0.036709		0	223912	0.0490046	90.5903	-4.47479e-10	3.02946	5.71183	1.69232
MRPS35	10.9596	0.00806787	0.165782			229968	0.0056622	53.7646		0.117725	-0.895059	0.870654
GUCY1B3	21.652	0.23604	0.0855123	-3.32716e-41	0	92444	0.0706255	61.5658	-6.08062e-05	4.40799	8.43661	2.57431
SFSWAP	8.3655	0.00803067	0.184587			305088	0.000101686	152.219		0.537526	0.57186	1.05344
TNK2	14.9333	0.0141964	0.153582			230738	0.0362056	76.4577		0.525649	0.274772	1.01971
MON2	3.12419	0.00254894	0.0342101			222357	0.0102509	56.1311		0.278073	-0.136794	0.967612
CDH3	1.72621	0.000870078	0.00803381			141295	0.00127023	68.6913		-0.487771	-1.04419	0.776368
ARSF	0.874014	0.000368762	0			55413.8	0.00098002	16.5644		-0.769609	-0.0747783	0.911184
GPBP1	37.2356	0.028032	0.114531			264054	0.000623167	63.4967		0.162474	-0.418894	0.867746
DGAT2	11.4604	0.0120134	0.00862646	-2.22716e-16		278009	0.00782281	148.383		0.678598	1.05495	1.18631
CS	8.87838	0.00834869	0.168182			182494	0.0541263	45.7233		0.505005	0.0884924	0.994582
LTK	4.29292	0.00544909	0.00545253		0	86768.9	0.0121422	17.208		0.978992	1.03754	1.17147
MRPS24	6.47801	0.00311901	0.0113955			130164	0.00565296	57.8191		-0.557668	-1.43455	0.788328
ELMO2	7.44781	0.00669461	0.055397	-9.77056e-51		239333	0.0164186	144.472		0.432915	0.312487	1.02464
WAPL	7.20157	0.0061208	0.117474			242022	0.0155355	64.7441		0.343663	-0.0616334	0.978793
VMP1	129.199	0.0957357	0.304847			289221	0.117395	81.4544		0.17049	-0.0727341	0.966898
APPBP2	42.3688	0.0223097	0.257336			321598	0.0359648	200.479		-0.403378	-1.23667	0.832671
POLD1	1.35789	0.000853653	0.00682391	-2.95247e-19		719452	0.00445157	228.963		-0.136173	-0.278595	0.929352
SEZ6	1.00224	0.00101299	0.00341424			114795	0.00596362	41.0161		0.616927	0.810038	1.12656
EIF4B	39.2456	0.0426943	0.0768079			337228	0.0198504	80.3218		-0.217091	0.0479101	1.00267
SLC6A16	5.52511	0.00445155	0.00931919	-0.00330972		107104	0.00788838	35.0711		0.257921	0.0321716	0.980627
GLTSCR1	5.21287	0.00559781	0.0216236			211585	0.00426185	114.724		0.714003	1.38347	1.16942
SPHK2	3.52075	0.00223514	0.059979			205941	0.00519043	65.9278		-0.119905	-0.890357	0.864228
RPL18	861.953	0.701146	0.181268			365629	1.73671	133.72		-0.468738	-2.10604	0.916185
CA11	1.19946	0.000859635	0.00297354			172395	0.00307357	82.3109		0.0713112	0.00165355	0.980896
ISOC2	2.38386	0.0016522	0.00949117			204488	0.00191456	50.937		0.0194467	-1.39926	0.798047
U2AF2	4.75927	0.00588519	0.137154		-1.36298e-08	256969	0.0383881	69.4027		0.938274	1.29052	1.14733
EPN1	23.4527	0.0193526	0.0673447			256612	0.0343038	59.4466		0.304022	-0.85326	0.883382
MED29	6.76286	0.00504483	0.156207			307128	0.021068	150.074		0.13705	-0.54304	0.922041
AHRR	9.87529	0.0142046	0.00528154		0	106464	0.00728405	66.731		1.18023	1.24984	1.22628
ZNF275	1.22915	0.00121685	0.0121438			211591	0.000690222	152.914		0.582935	1.24591	1.16792
MTMR1	4.7643	0.00592152	0.0845657	-4.96644e-52	0	478418	0.0188472	161.119		0.946323	1.49247	1.1783
GPC1	0.750286	0.000627882	0	-1.31712e-08		29787	0.000967383	7.73671		0.316162	0.439647	1.08441
ADCK1	0.553063	0.000485325	0.00327468	-7.63525e-16		100893	0.000806987	53.1345		0.393077	0.64973	1.10337
HAGH	8.0381	0.00535415	0.161589			238050	0.00725067	76.2531		-0.0414599	-1.4668	0.807652
RNF4	18.8366	0.0133871	0.301499			240502	0.0305204	79.4424		0.0641489	-0.535402	0.921286
CASP8	97.4685	0.101456	0.195585			275509	0.191339	63.8727		-0.104067	0.822164	1.05973
LIMCH1	0.287049	0.000256675	0			87577	0.00159836	33.1847		0.420404	0.917679	1.19114
ASUN	6.63058	0.00445648	0.0067505	-2.42428e-07		131737	0.0107706	38.3996		-0.0288044	-0.197997	0.961599
TM7SF3	2.95402	0.00242782	0.0157433			195893	0.00849205	70.1632		0.289411	-0.175629	0.958961
SPA17	1.94448	0.00273633	0.00746201		0	100746	0.00213915	48.7643		1.14298	0.752963	1.12451
TSPAN32	24.1407	0.0253912	0.214803			224704	0.0703525	57.126		0.690677	-0.140016	0.970373
WISP2	6.6018	0.00831675	0.0104129		0	108969	0.00919867	64.0007		0.967996	2.37023	1.42419
ST3GAL6	31.5642	0.0334238	0.0118745			162860	0.0059039	58.801		0.701993	0.884843	1.13314
ATP2C2	0.87228	0.000768748	0			41393.6	0.00062722	8.06506		0.399583	0.546545	1.13936
NGFR	1.21723	0.00202351	0		0	6462.34	0.000622928	1.62806		1.40569	2.26928	1.61058
CDON	0.829441	0.00038252	0			73009.1	0.00111496	30.3189		-0.628991	-0.44102	0.871952
TAF2	4.62758	0.00379766	0.086098			497185	0.00566453	168.76		0.286974	0.412262	1.0355
HIPK2	3.39288	0.00383212	0.00276198			290273	0.000751615	68.0425	-1.25629e-12	0.793336	1.76566	1.21627
TNPO3	13.942	0.0129755	0.0937356			304921	0.00788432	100.271	-1.20505e-06	0.489878	1.2817	1.1502
RFXANK	6.16718	0.00393578	0.0712491			242506	0.0148579	119.973		-0.11104	-0.798825	0.885056
TMEM161A	6.51886	0.00289304	0.00803198	-3.39241e-09		146177	0.00333321	42.2752		-0.688047	-1.46823	0.790136
LPAR2	9.52243	0.00904632	0.0624929			225104	0.0136685	126.37		0.522195	0.0517857	0.994359
CTSA	1015.41	3.15752	0.214168		0	280865	1.03268	94.636	-1.15803e-49	2.06318	5.11511	1.67557
SUGP2	19.7707	0.016953	0.234307			319108	0.00380719	182.898		0.363462	0.202957	1.00297
SLC12A2	10.8556	0.00887864	0.0993184			152261	0.00827783	56.2724		0.284478	-0.124948	0.968425
SNX24	5.81626	0.0114839	0.0128249		0	132385	0.0114114	69.2197		1.68148	1.71122	1.29915
EYA2	0.907581	0.000223459	0			17799	0.00014919	4.78465		-1.62396	-0.1267	0.767418
CNN2	19.1297	0.0167234	0.0931398			278407	0.0572382	61.5015		-0.430179	-0.0965463	0.918976
ABCA7	2.19352	0.00288206	0.00644658	-1.08186e-08	0	222967	0.00217015	58.9956		1.03493	0.858794	1.09086
SNCAIP	0.368869	0.00123641	0		0	31766.3	0.00350398	16.1746		2.51832	3.85621	1.57334
DDX20	5.13562	0.00451591	0.0628608			140059	0.00383013	48.3252		0.396473	0.190665	1.0129
BTBD1	2.09393	0.00215353	0.108085			210084	0.00927836	79.4222		0.645212	0.898679	1.10008
FAR2	4.41032	0.00484639	0.00839351			137927	0.00183105	61.4031		0.75057	0.714508	1.11832
BCAS1	1.89871	0.000679037	0.00923981			147643	0.00226176	60.7558		-1.03131	-1.45127	0.69771
CHI3L2	8.01623	0.00735269	0.0696576	-4.04392e-05		107862	0.0108334	49.5442		0.465156	0.109782	0.996263
SBNO2	2.99375	0.00280811	0.0583511			209868	0.0053938	56.6238		0.499053	0.741977	1.07281
PMS1	8.26597	0.00383886	0.0894813			204357	0.00209993	74.5409		-0.614473	-2.32372	0.693967
HMG20B	96.9084	0.157993	0.253229		0	230386	0.117955	68.2299		1.41086	1.28097	1.14708
CALCRL	3.63297	0.00152868	0.00177143			100273	0.00331736	42.6347		-0.772631	-0.498343	0.86226
TAF11	11.8831	0.00799817	0.203744			237119	0.000207424	69.2827		-0.0249872	-0.718233	0.89688
ANKS1A	1.15678	0.00148631	0.00166788	-7.45148e-13	0	180658	0.00968564	56.7846		0.998249	1.40836	1.22713
AP3D1	7.3217	0.00663915	0.215148			232005	0.00163817	61.3291		0.446666	-0.0912722	0.977618
ZNF76	4.61059	0.00368906	0.0683725	-8.39791e-39		198223	0.00286752	75.6003		0.247511	0.164328	0.999149
SLC9A3R2	2.36616	0.00130528	0			96634.1	0.000666678	34.9559		-0.343751	-0.953708	0.770376
NTHL1	3.16412	0.001618	0.00411769			138809	0.000690222	33.5839		-0.463048	-1.00432	0.829439
UHRF1BP1	6.10584	0.00511805	0.0342062	-1.70856e-55		207074	0.00477749	60.7294		0.321403	0.843085	1.10035
GNAI3	15.6335	0.0156766	0.00904863			262359	0.0701154	56.368		0.609609	-0.232322	0.943989
IPO5	0.56384	0.000700598	0.0147293		0	207264	0.00623047	58.9029		0.946514	0.265866	1.01855
OAT	7.89615	0.00720563	0.0663297			214272	0.00110251	69.4428		0.457756	0.0102617	0.987696
WDR3	5.19056	0.0038215	0.0114055	-1.66792e-11		146261	0.00204688	44.5852		0.115688	0.246163	1.02195
PKN2	7.54569	0.0068754	0.181364			263428	0.0113513	66.7845		0.453928	0.619662	1.06399
WDR18	2.49837	0.00173529	0.00297354	-3.53012e-14		146349	0.00358063	36.0243		0.0225173	-1.25687	0.824186
TRAM2	4.81047	0.00486032	0.0149465	-1.14911e-24		442645	0.0030365	156.467		0.617475	1.3911	1.17857
NTN1	3.04018	0.00642959	0.00535179	-0.00235784	0	82519	0.00704867	50.7154		1.78905	3.59366	1.82386
GLP2R	0.735802	0.000150239	0			18185.4	0.000231743	12.3233		-1.92015	-0.422234	0.88614
MCM10	0.556071	0.000142852	0			73541.2	0.000399113	25.47		-1.55681	-1.01222	0.636119
DGKA	30.0746	0.0452528	0.194724		0	311066	0.0240201	182.158	-0.000521817	1.25917	1.80514	1.20864
ERBB3	5.80251	0.00651815	0.0782003			260406	0.0206155	90.785		0.785131	2.47364	1.30715
ANKRD44	40.2082	0.0313043	0.202025			306673	0.0497935	77.3989		-0.617912	-0.199204	0.906089
KARS	6.49068	0.00573593	0.00803801			263792	0.00332803	62.5149		0.406287	-0.0386884	0.970618
ADAT1	11.896	0.00844697	0.13099			230156	0.00114274	66.1554		0.0606347	-0.44104	0.929483
PDIA5	2.5292	0.00148359	0.00671721			709980	0.00497705	245.142		-0.246608	-0.0653694	0.958001
TBC1D22B	1.97346	0.00139365	0.0037052			202702	0.00313181	126.08		0.0489172	-0.404811	0.905471
NDUFB4	5.50856	0.00513914	0.0813883			271083	0.0747349	56.8428		0.494811	-0.639821	0.8322
SPEN	19.8742	0.0225493	0.155659			307530	0.0702266	150.926	-0.00141531	0.807206	1.43306	1.17088
MYLK	222.886	0.766685	0.0871648	-4.39128e-90	0	186300	0.209521	79.912	-4.57516e-13	2.63982	7.35862	1.93624
ZC3H15	20.087	0.0169344	0.152389			284957	0.0269832	69.7217		0.335537	-0.0187523	0.930045
MAP2K4	2.42272	0.00241967	0.00917637			248825	0.00364298	206.113		0.599089	0.252389	1.01843
TMEM206	2.73621	0.00141724	0.00515302	-0.00954963		141260	0.00263548	30.6139		-0.444126	-0.631313	0.885144
SLK	9.60826	0.00845507	0.102569			265285	0.0132577	137.757		0.399507	0.541839	1.05299
CYB5R4	17.9608	0.0161817	0.0166714			254068	0.0505794	62.9585		0.441144	-0.200142	0.962776
COL17A1	2.74966	0.00551807	0.00304173	-2.69948e-13	0	117118	0.00302172	61.7012		1.70615	2.84541	1.64691
GSTO2	2.28602	0.00284446	0.00762396		0	169647	0.00317693	90.8254		0.945816	2.19514	1.36654
SEC61A2	4.60409	0.00305108	0.00928516	-1.54367e-29		127987	0.00727934	48.3514		-0.0517459	-0.120172	0.957323
PRKCQ	48.4127	0.0457807	0.0878009			224718	0.117189	68.1478		0.528647	0.438197	1.04365
TLE2	4.43536	0.00260998	0.00388788			106206	0.00553715	38.4222		-0.240869	-0.910437	0.801568
ASB1	2.41534	0.00207458	0.019794	-2.59362e-11		199226	0.00871372	80.1609		0.359126	0.11657	0.993049
FAM107B	52.6664	0.0446426	0.143552			292322	0.0284131	85.7768		-0.469084	-0.0635661	0.925891
ME1	1.42121	0.000546648	0	-1.12614e-12		137097	0.00392073	43.2679		-0.916245	-0.761948	0.811635
TBC1D1	13.8104	0.0132792	0.143304			235353	0.0477659	63.0893		0.542017	0.454385	1.0428
CDK13	10.3718	0.00913398	0.102005			284184	0.0171725	115.278		0.401443	0.106122	0.99932
MTHFD2	15.09	0.0163631	0.16168			215459	0.0155211	56.4779		0.733839	0.189511	1.01096
SLC9A7	41.4474	0.0391182	0.258247			213985	0.0599262	83.2086		0.523328	0.274036	1.02162
FOXJ2	5.35776	0.0063693	0.0340927	-1.90288e-08	-5.24504e-15	187602	0.000117898	75.4717		0.875802	1.39025	1.17007
YBX1	64.4432	0.0534561	0.746442			330074	0.376618	63.0236		-0.806633	-1.27914	0.878932
PDE4A	17.3893	0.0213294	0.0533194		0	398871	0.00103801	149.779		0.929437	2.55014	1.30626
PPP2R5A	15.8024	0.0177694	0.163745			252499	0.0848565	74.6216		0.791351	0.769857	1.08164
CTNNA2	0.832454	0.000208485	0			18831.7	0.000174224	3.25829		-1.59752	-0.0843169	0.769054
ELAVL1	3.82013	0.00321461	0.0497208			264911	0.0323097	68.2509		0.32721	-0.88299	0.876382
TIE1	1.53474	0.000607684	0			156640	0.000905573	88.2799		-0.869956	-0.878116	0.790188
DIP2B	4.8042	0.00473074	0.160857	-5.80415e-18		304645	0.0279303	173.233		0.577339	1.20772	1.13944
SMARCD1	12.8337	0.0141462	0.205158			268041	0.00609136	148.632		0.758947	1.16309	1.13109
KDM4A	3.78733	0.00273938	0.00670508			234841	0.00733852	134.119		0.0860789	0.413211	1.04697
NFYC	5.27129	0.00559277	0.159287			250634	0.0409907	153.261		0.695729	0.111048	0.999259
ZMYND12	22.9735	0.0900688	0.0114833		0	103667	0.0220712	39.0615		2.77594	5.49088	2.26998
NGEF	1.11363	0.000515341	0			169489	0.000889897	118.79		-0.622563	-0.370329	0.892124
ASPM	1.64999	0.000917725	0	-2.24847e-06		126741	0.000890791	69.7166		-0.330987	0.10775	0.999381
CD84	8.50576	0.00694597	0.106637			264964	0.0616785	77.1966		0.280601	0.120564	1.00094
ELOVL1	8.61442	0.00543907	0.140983			263114	0.000505269	136.964		-0.126566	-1.07424	0.850961
SPI1	1089.95	0.89695	0.290461			295668	0.526394	141.867	-2.69803e-43	0.644935	1.88055	1.22044
ZNRD1	17.1797	0.00859353	0.0752805			239366	0.0138804	109.961		-0.493195	-1.41131	0.806991
MPPED2	0.315957	0.000328861	0.00695563	-0.00683766		146363	0.000105262	109.051		0.662591	0.990882	1.17314
CLDN18	0.430284	0.000187209	0			30267.6	7.78437e-05	6.84207		-0.721013	0.268226	1.02512
ZBTB11	4.87622	0.00447587	0.151376			270016	0.00200135	161.678		0.464872	0.521466	1.05113
ATXN3	13.7652	0.0106031	0.104937			262699	0.0636529	70.6363		0.190753	-0.627885	0.889533
GOLGA5	2.50959	0.00291283	0.0186538	-5.04674e-05	-3.91446e-06	381962	0.00376761	142.024		0.836679	1.44766	1.16619
FGFR2	1.2457	0.000532321	0.0101222			179808	0.0045225	111.813		-0.749848	-0.911625	0.800913
LRRC40	1.53718	0.00163667	0.0159563			196289	0.0154326	51.144		0.701095	0.152367	1.0071
ISOC1	6.25323	0.0046321	0.00608057			157143	0.0177516	53.6904		0.125801	-0.65341	0.897093
EML1	3.35694	0.00241571	0.00727413			156156	0.00996137	43.6883		0.0788588	0.0231469	0.991989
TRMT11	4.68684	0.00495403	0.0103436	-1.15963e-05		121008	0.0101696	51.8306		0.689824	0.417932	1.04837
THUMPD1	8.07339	0.00906736	0.0534222			275513	0.0053786	72.2655		0.786445	1.03598	1.11828
MSANTD3	51.4189	0.0952697	0.0380514		0	160150	0.0630069	49.8397		1.5978	2.42532	1.31831
KIF26A	0.208375	0.000234709	0		-6.43801e-05	18017.7	0.000945687	3.23236		0.787796	1.31058	1.33593
ATG2B	2.2022	0.00243796	0.0593341	-3.24982e-21		191435	0.000639677	74.7819		0.761854	0.354889	1.03174
ARFGEF1	7.63502	0.00545075	0.0918964			269720	0.0119707	121.177		0.0676263	-0.257481	0.95069
ACSM2B	4.76324	0.00128197	0			99736.5	0.00109023	39.7263		-1.48177	-1.30245	0.614713
ZFAT	1.89863	0.00151703	0.00858045	-1.28387e-32		160463	0.00674188	60.2926		0.244306	0.364647	1.04301
MTFR1	0.635124	0.000603472	0.00565945			189928	0.000509918	107.651		0.518685	1.06205	1.17368
STAG3	48.0152	0.0281476	0.22414			217144	0.0528757	56.085		-0.230848	-1.0549	0.850341
FECH	6.79667	0.00503719	0.00770697	-7.37879e-09		128933	0.00886238	42.2802		0.125958	0.127936	1.00842
MYO9A	27.7741	0.0383212	0.0851752			358390	0.0659127	120.27	-3.8112e-159	0.344119	3.25802	1.43781
DDX3Y	12.5437	0.0133941	0.100894			345120	0.0119152	146.469		0.709004	0.901778	1.10122
PFKP	8.21638	0.00682651	0.0646248	-6.91367e-20		173315	0.0218376	42.2977		0.308606	-0.449278	0.928647
IDI1	47.3685	0.0411641	0.143672			264444	0.103816	59.1775		0.394122	0.026248	0.933713
SP100	63.5486	0.0645281	0.100172			310791	0.299211	83.0437		-0.159846	0.399397	1.01034
KLF6	183.176	0.347369	0.455919			378567	1.62511	113.508	-3.02307e-103	0.419757	1.18567	1.34604
PLPP1	3.53544	0.00168998	0.00898942			413509	0.00166619	164.376		-0.571251	-0.551801	0.869705
NEO1	6.46066	0.00459269	0.00388788			112495	0.00945801	42.4838		0.0601558	0.396311	1.04964
TRAM1	24.9838	0.0315741	0.24994			289146	0.234031	65.7288		0.195232	0.517877	1.01653
TNFRSF1A	41.5063	0.0349285	0.0554503			208581	0.0113078	68.8391		0.341016	-0.256194	0.953672
CACNB1	2.08407	0.0012529	0			427922	0.00303388	169.374		-0.207817	0.196848	1.01048
EVI5	75.7081	0.0546759	0.210778			217009	0.0516313	80.6495		0.109377	0.00312871	0.98679
STOML1	1.91336	0.00113651	0.00254074			144454	0.00166661	38.7946		-0.227117	-0.53985	0.899753
PKM	795.415	1.55664	0.421214		0	310891	0.868947	90.0365	-1.16615e-07	1.21116	1.46272	1.18337
DHX29	9.15215	0.00782418	0.172291			254364	0.0125331	93.7904		0.354567	0.34397	1.0275
DNTTIP2	20.9867	0.0179956	0.0966048			267508	0.0383099	69.3193		0.362977	0.19083	1.0028
METTL22	24.3096	0.025907	0.081417			218912	0.0224934	67.2929		0.709514	0.226457	1.01595
TP53BP1	5.84258	0.00438097	0.0673859	-1.02524e-24		148819	0.00680625	40.526		0.144202	0.222668	1.01643
TRO	0.478496	0.000270673	0			96738.2	0.000433147	40.6131		-0.303787	0.41212	1.06443
RRP15	12.2731	0.011211	0.101395			206316	0.0115328	62.4977		0.460514	-0.0125554	0.983561
RHOA	176.843	0.2428	0.445903			347716	0.537106	84.547		0.280275	0.456548	1.1096
DHX8	8.04445	0.00730473	0.0688565	-1.17477e-09		250743	0.00936252	98.2951		0.448897	0.798283	1.08517
PRKCZ	2.51287	0.00318831	0.00496241		0	401373	0.00208926	162.772		0.979721	0.0827657	0.994636
ZFY	3.73652	0.00418318	0.0776123			375802	0.0146006	160.076		0.780471	1.01339	1.11426
IARS2	7.5758	0.00555348	0.116004			253274	0.0150613	122.454		0.109033	-0.459136	0.927721
SYT1	2.08108	0.00081103	0			42098.1	0.000951171	8.89974		-0.894854	-0.355045	0.88736
NAV3	2.00753	0.00127468	0			150153	0.00208819	75.1655		-0.120751	-0.335377	0.898027
IDH3G	21.526	0.0135411	0.204877			245268	0.0264355	66.7961		-0.127908	-1.25846	0.831301
ROGDI	58.5124	0.0550646	0.0415857			190353	0.0396981	64.1099		0.524596	0.478008	1.0442
PDZD4	14.5034	0.0176682	0.0253904		0	428788	0.0332894	167.239		0.917377	2.05433	1.26996
ROCK1	23.7008	0.0210719	0.182241			291853	0.0404345	71.8564		-0.399185	0.271637	0.976441
CBFB	5.89905	0.00557423	0.137447			243136	0.0254663	69.6192		0.511498	-0.0549261	0.979785
PDK3	3.56231	0.00351428	0.00386206	-3.88161e-30		197399	0.0139303	60.5211		0.579017	0.282725	1.02299
HYAL2	0.522288	0.00103129	0.0046401		0	113955	0.00161219	44.9856		1.68193	0.437299	1.05358
HDAC4	7.79241	0.00580476	0.0143225			205770	0.0140454	68.056		0.134687	-0.824871	0.881135
RASSF1	48.7505	0.0356522	0.0878058			244545	0.0703194	63.8836		0.120822	-0.781548	0.888722
IFI35	14.446	0.0121058	0.144114			230679	0.0253471	63.4306		0.325096	-0.869678	0.874143
HEATR6	1.59581	0.000913875	0.0037052	-6.16566e-28		133827	0.000808835	40.1506		-0.284989	-0.247286	0.944744
COASY	2.41506	0.00182684	0.00257481			221437	0.00545484	70.7701		0.157746	-0.788821	0.886809
PLEKHH3	1.7959	0.000750374	0.00515302			247492	0.00167912	125.781		-0.784268	-1.46655	0.758591
MEF2A	65.6109	0.0602283	0.150392			313559	0.133867	163.852		0.488124	0.486781	1.04779
OTUD5	2.38642	0.00259888	0.0736741			241812	0.00847727	62.4322		0.737109	-0.0580833	0.979962
TFE3	11.6943	0.0157846	0.0298649		0	205928	0.02176	60.8061		1.07919	1.89309	1.22264
TBC1D25	3.46036	0.00378668	0.015738	-5.13569e-07		189577	0.015716	54.0641		0.744414	0.391728	1.02943
ACSL4	21.1392	0.0210672	0.106812			225336	0.0168831	66.0731		0.601382	1.04978	1.1181
INPP5A	13.9581	0.0350659	0.0133579		0	159484	0.0160607	60.3142		2.06686	2.71622	1.45948
GPKOW	6.03733	0.00374363	0.00977461	-1.43888e-09		196798	0.015425	82.7645		-0.15619	-0.629705	0.905391
GRIPAP1	5.29898	0.00397831	0.0971389			256482	0.0129488	81.9724		0.14633	-0.418549	0.930202
FTSJ1	8.03791	0.00626708	0.0718108	-1.62278e-27		147652	0.0106201	41.8821		0.207118	-0.172026	0.96725
PRR11	9.05789	0.00708618	0.0528445			161092	0.0162049	44.2336		0.213501	0.075927	0.991904
REEP1	45.5558	0.155317	0.0312739		0	136316	0.0506533	36.7981		2.56322	3.77146	1.68857
ATP11A	63.4495	0.06683	0.18742			256038	0.0736498	126.174		0.704978	0.784912	1.08535
POLR1A	2.8735	0.00250512	0.0631719			160658	0.0101348	54.5167		0.382406	0.295371	1.02564
LAPTM4A	44.5082	0.0312397	0.269932			269672	0.122972	61.1009		0.053909	-0.841097	0.86262
TTC7A	37.0531	0.0392925	0.214824			157225	0.0721598	47.8634		0.706027	1.34367	1.15228
IP6K2	7.27824	0.00511393	0.101332			249695	0.00524336	79.0716		0.0415038	-0.0568041	0.976401
SRBD1	1.69882	0.00164522	0.0135581			142895	0.00095278	39.7243		0.549259	0.560847	1.06404
KIF2A	123.609	0.16837	0.250168		0	252415	0.269704	72.568		1.13463	1.13122	1.12968
RASGRP2	50.1579	0.0461863	0.274401			284096	0.0685189	58.8103		0.48759	-0.232185	0.894202
PSME4	13.876	0.0131074	0.0702228			284059	0.00406933	96.6639		0.514348	-0.0033758	0.974895
IFT80	4.87048	0.00489283	0.0148434			117833	0.0070405	46.7253		0.609039	1.06157	1.14119
SIRT2	16.6624	0.0120418	0.0545019			232151	0.0378022	73.3453		0.0906228	-0.80196	0.881474
ERLEC1	17.3975	0.026103	0.201018		0	263262	0.00453752	66.6083	-4.19048e-30	1.2487	3.13096	1.40271
PPP2R5B	2.85199	0.00193217	0.00561031			164523	0.00100279	56.2414		-0.0184431	-0.20482	0.951028
PYGM	4.67648	0.00307282	0.0123149	-7.90067e-08		115622	0.00910538	33.8619		-0.0655079	-0.307922	0.913328
PITX1	2.32067	0.00374128	0.0110466		0	100116	0.00540894	28.2871	-0.00111786	1.35789	3.13053	1.53371
MAST4	22.7806	0.109118	0.0583718		0	209890	0.0410898	65.2968	-9.00996e-14	3.09645	5.56604	1.6848
SDK2	34.0315	0.0332365	0.095233			126169	0.0334616	39.2469		0.574154	1.67609	1.27649
NUP133	0.77548	0.000669664	0.00822109	-3.73508e-08		218795	0.00596303	80.7443		0.366707	0.559384	1.05852
NUCKS1	47.813	0.0525798	0.152533			322187	0.00955611	76.6836	-0.00012614	-0.0314717	1.01194	1.10807
VPS35	35.8247	0.0319707	0.275963			267280	0.0797041	69.0165		0.431366	-0.0780214	0.976825
DNAJA2	6.89237	0.0115781	0.0381368		0	217707	0.0649157	48.5478	-3.64003e-25	1.426	2.65401	1.33778
BCL3	22.1116	0.0259925	0.187438		-4.93321e-06	170444	0.0660417	50.8385		0.864673	0.856321	1.09351
KCNAB2	30.1331	0.0329397	0.208562			312513	0.00241959	130.732		0.751711	0.56652	1.05269
ABCC9	0.611792	0.000282655	0	-1.99685e-05		188364	0.00103337	150.491		-0.62576	-0.984278	0.725128
CLEC2D	170.64	0.119177	0.279355			271765	0.188186	73.8033		-0.751193	-0.48032	0.867825
FUNDC1	3.67252	0.00289028	0.00871426			342179	0.0021407	147.73		0.219799	0.0449832	0.994935
MAOB	5.19498	0.0589328	0.00338831		0	4660	0.0114055	1.42515		4.45719	8.27876	1.595
RORA	268.026	0.237122	0.466798			271065	0.556942	121.115	-0.000993465	-0.315784	0.712131	1.05119
DRD4	2.61439	0.00270513	0.00327468			74591	1.09673e-05	43.7663		0.65432	0.861826	1.20717
TGFBR3	182.483	0.252789	0.107762		0	269904	0.352522	96.4881	-1.62705e-29	1.18089	2.71994	1.34736
KIAA1107	1.82245	0.000936318	0			51066.5	0.00256288	9.71487		-0.457306	0.0688837	0.9919
PLA2G10	0.446592	0.000176312	0			108643	0.000144422	100.132		-0.874831	-0.10811	0.899409
HES2	3.87864	0.00231145	0.00687306			153558	0.0127023	52.2362		-0.220741	-1.26021	0.813916
ATP1B3	51.3495	0.0416549	0.251553			294503	0.0151927	108.229		0.286776	-0.337442	0.929435
NEDD4	4.68963	0.00367969	0.0119122			206080	0.00378484	142.429		0.215914	-0.423841	0.894195
PIGB	7.61652	0.00771255	0.020272			251978	0.0441709	68.6259		0.622832	0.83181	1.09019
MAPK6	23.431	0.0236752	0.105518			171132	0.0315461	45.3065		0.624661	0.764628	1.08283
GNB5	64.2137	0.0864834	0.0978911		0	306670	0.0633198	138.919		1.09617	0.679891	1.07338
RAB27A	48.6692	0.0482093	0.185049			263439	0.0648886	82.7776		0.602317	0.6781	1.06791
CECR5	5.62958	0.00499373	0.0120102	-6.60225e-07		211379	0.0213184	64.5734		0.411016	0.46407	1.04674
UFD1L	6.41319	0.00615935	0.183718			239580	0.0546066	55.536		0.538567	-0.611975	0.891699
LRP6	0.696084	0.00124707	0		0	47769.9	0.00100654	9.25528		1.52603	0.872995	1.23402
GUCY2C	6.12385	0.00221499	0	-5.42191e-14		170460	0.00230014	82.4882		-1.0121	-0.573821	0.815066
SCT	0.573421	0.000220234	0			14091.2	3.78489e-05	2.08654		-0.919763	0.840031	1.02216
PHRF1	2.90074	0.00260462	0.0547455			157614	0.00314075	42.8976		0.429122	0.433069	1.04287
IKBKAP	1.77863	0.00155217	0.00871426	-2.30343e-53		323634	0.00197053	160.628		0.383633	0.67901	1.08452
NUCB2	71.3858	0.0479733	0.0982689			243762	0.118397	82.194		-0.00526705	-0.455101	0.913158
PFN2	2.13178	0.00119862	0.00136542	-4.23972e-45		98121.5	0.00342631	28.2082		-0.314096	-0.223506	0.918403
PTPN3	1.16329	0.000724716	0.00327468			129477	0.000353217	61.2892		-0.150504	-0.496654	0.868673
SPTB	18.6888	0.0350205	0.00338831		0	84925.6	0.0169639	24.7868		1.60203	3.15698	1.61459
DAPP1	254.681	0.620002	0.295813		0	243842	0.174002	70.3626	-1.1269e-10	2.10225	3.69396	1.4497
SLC44A1	21.1236	0.0317671	0.029825		0	193033	0.00866103	69.1631		1.25534	1.54732	1.17747
TMEM260	2.72174	0.00214167	0.00670508	-0.0089127		424132	0.000669301	152.022		0.219174	0.5989	1.07012
SMG6	7.15597	0.00512166	0.0176146	-7.4614e-05		160287	0.0130191	48.9011		0.0710809	-0.389504	0.93519
EXOC5	3.18723	0.00256261	0.0473238			222603	0.0016554	68.1043		0.25444	0.444743	1.04005
CLTCL1	3.26745	0.00229154	0	-2.41167e-10		106221	0.00350797	83.7897		0.0370112	0.40967	1.10261
FGF22	2.25623	0.00128908	0.00748289			214806	0.00652045	121.193		-0.286743	-1.00235	0.827962
FSTL3	12.0393	0.0065744	0.00535179	-3.24983e-12		92162.6	0.00412261	34.6189		-0.356412	-0.419503	0.879691
DGCR2	2.08866	0.00456148	0.00524538	-5.07046e-20	0	214899	0.0117525	100.042		1.84561	0.323639	1.0247
RNF126	16.0747	0.0659	0.120227		0	261618	0.0769152	63.2784		2.85104	1.03793	1.08973
MNT	43.3797	0.0347101	0.166682			299895	0.0519035	143.483		0.261852	-0.30861	0.944529
ZXDC	3.96241	0.00479668	0.0696769		0	207529	0.00633925	130.277		0.905965	0.303229	1.02255
JMJD6	20.538	0.0159082	0.180499			260309	0.0411401	94.7207		0.200742	-0.42826	0.934024
POLB	1.98082	0.00217136	0.0116708	-1.10223e-31		154054	0.00162127	47.0447		0.746324	1.00193	1.11389
ST6GALNAC1	16.2537	0.00430967	0.00136542	-0.000281477		26471.6	0.000663102	3.01648		-1.50108	-1.38655	0.647585
WIPI1	10.5788	0.00902383	0.0426884			198754	0.00887024	65.4785		0.350183	0.123341	1.00034
FRMPD1	4.27515	0.00159964	0.0050632			307378	0.00235236	244.847		-0.958535	-1.1947	0.768673
GBA2	3.51599	0.00276482	0.0258107	-0.00118823		211234	0.00680065	73.3142		0.219457	-0.244891	0.947545
NDST1	37.4328	0.0636836	0.0208463	-3.69922e-67	0	179502	0.0191168	72.2793		1.45567	3.03304	1.51634
ASNS	8.13217	0.0057292	0.0685504			215694	0.00302875	120.666		0.0454627	0.280332	1.02371
AP3M2	42.1903	0.0373135	0.0182556			185272	0.0285113	57.4007		0.421381	-0.752287	0.891705
CNGB1	1.2137	0.000992601	0.0101222			113175	0.00426292	30.6032		0.281799	0.307935	1.03306
ST6GALNAC2	2.52052	0.00275221	0.011215	-1.07613e-56		199744	0.00807464	58.7321		0.740365	0.816313	1.08335
PABPC1	200.033	0.267042	0.181268			389728	1.02715	118.04		0.0417793	-1.54809	0.979058
TESK2	12.9415	0.010704	0.0757053	-0.000118044		128464	0.0235336	50.8617		0.303512	0.975597	1.12943
CFAP20	6.30794	0.00549866	0.0452449	-9.06656e-10		202909	0.0182841	57.8472		0.384223	-0.14722	0.96499
CSNK2A2	3.55935	0.00292871	0.0169813			251402	0.00142401	94.5381		0.291536	0.0222396	0.989017
EIF2B3	3.54969	0.00213861	0.00677477	-7.31955e-22		140202	0.00318301	33.057		-0.204053	-0.538455	0.898316
CAMK2A	0.384882	0.000182675	0			113237	8.49366e-05	82.9969		-0.582314	-0.220161	0.89485
TCOF1	96.2055	0.0844728	0.298115			296217	0.233712	93.7722		0.4284	0.0412506	0.982705
CDC42	34.5512	0.0326875	0.01364			319367	0.104772	56.7492		-0.482318	-0.758407	0.918281
OSBPL3	8.79211	0.00729324	0.0791675	-9.04566e-55		352486	0.0189573	148.971		0.305484	1.01362	1.11297
SLC12A3	0.9541	0.000212715	0			72740.9	0.000282407	21.5003		-1.78141	-1.27265	0.563621
RAD18	2.22561	0.00204281	0.00565945	-8.20688e-22		191666	0.00242352	97.4899		0.463909	0.864194	1.12964
ATP2B1	110.689	0.120675	0.195978			326305	0.374335	100.911	-2.99574e-06	-0.0216604	1.28133	1.1302
TRPM5	0.612375	2.92e-06	0			0	0	0		-7.91853	-2.59869	0.85159
NCK2	136.748	0.213554	0.235059		0	238383	0.159915	70.1458		1.35708	1.41687	1.16079
MAP4K4	27.1457	0.0321892	0.0985425			307480	0.197511	85.7439	-7.96093e-05	0.879637	1.29772	1.15584
MGAT4A	169.59	0.119868	0.458638			249213	0.245544	69.5785		0.108852	-0.27208	0.891286
RPL31	576.273	0.703966	0.181268			353880	0.538525	107.753		2.13154	-2.04233	0.992971
WDR1	249.138	0.396501	0.391709		0	292423	0.409883	71.9405		0.670116	1.09164	1.10025
SNX13	3.94109	0.00342691	0.0447487			209676	0.016156	68.1649		0.378568	-0.184193	0.960907
ARHGAP10	5.11883	0.00507884	0.0175389	-2.97824e-06		157043	0.016076	84.1247		0.589403	1.20622	1.16419
RPS6KA2	4.36006	0.00674172	0.015097		0	125455	0.00545651	52.6011		1.29235	1.75943	1.33208
ING3	4.81704	0.00452155	0.127328			245571	0.0240465	74.7477		0.501007	0.480551	1.04828
VASH1	21.7348	0.0186463	0.0331451			188919	0.00999308	69.6779		0.363706	0.737915	1.09376
LMCD1	2.74901	0.00213865	0.0120113			108169	0.00449431	42.493		0.20232	-0.398633	0.889407
WBSCR22	25.1791	0.0185466	0.154648			297598	0.0365922	130.1		0.123896	-0.601782	0.894939
SEL1L	9.78045	0.00944276	0.214225			286269	0.00697792	177.619		0.547625	0.206349	1.0089
TRIP13	4.95822	0.00244037	0.00816796			143989	0.00703621	43.1329		-0.523205	-0.720636	0.835446
ATP6AP1	44.9369	0.041749	0.174798			243034	0.0127762	83.436		0.499181	-0.0528233	0.981036
TCF3	14.48	0.0246107	0.253417		0	221264	0.0793232	70.6413	-0.00123051	1.44689	2.84487	1.34467
TRIB2	16.3671	0.0140909	0.070388			235031	0.022947	129.675		0.368215	0.856978	1.09052
DAZAP1	7.53645	0.00774	0.00628664			247929	0.0105574	58.9533		0.645937	-0.426843	0.918033
MBD3	4.52225	0.00535891	0.00714317		-5.54926e-13	184235	0.00187922	57.2852		0.870996	0.401616	1.03326
HLTF	3.90347	0.00334497	0.0156838	-1.71551e-08		178295	0.0120959	64.7914		0.355948	0.583164	1.07034
FAM50A	10.5957	0.00926283	0.171045			244020	0.0264299	61.1254		0.390452	-0.570778	0.917051
FAM3A	0.679639	0.000495913	0.0125251			195939	0.00506139	63.2371		0.100364	-0.941539	0.871372
CPSF1	0.810006	0.00117354	0.000352414	-2.20314e-23	0	197490	0.00665599	63.7603		1.18972	1.13139	1.12974
MYO3B	1.33937	0.00130325	0.00612866	-9.56907e-09		173475	0.00588894	71.44		0.556564	0.347672	1.03824
CYBRD1	23.4755	0.0130736	0.00997499	-0.00852763		157859	0.00599146	64.9259		-0.32134	-0.330887	0.911872
CDH19	0.414049	0.000124456	0	-0.00273857		32649.1	0.000211239	11.7525		-1.30706	0.365823	0.97944
PDCD2	10.3165	0.00749753	0.122892			227219	0.0106171	56.2612		0.097074	-1.24508	0.832854
SLC6A15	0.245391	3.03e-05	0			26972.2	8.14795e-05	5.98096		-2.7171	-1.1848	0.551641
RDH11	40.3156	0.0696279	0.0166319	-0.000876966	0	234759	0.0853123	78.3152		1.48221	1.59829	1.18654
PRKACA	94.0401	0.0942248	0.140934			256215	0.0798863	102.027		0.636363	1.24038	1.14272
ADGRL1	1.21056	0.00151001	0.00756528		0	117570	0.000129282	38.6413		0.949926	1.24788	1.1981
ACTN1	461.761	1.31626	0.111474		0	258820	0.51875	82.2433	-2.25099e-14	2.42341	3.55047	1.46007
ZFYVE26	2.80658	0.00221903	0.0119071	-1.07192e-25		142515	0.0021475	66.0743		0.227912	-0.111228	0.964514
RPS6KA6	10.0369	0.00815196	0.052606			179621	0.00747973	50.0196		0.272775	0.987293	1.10467
EPN2	2.46909	0.0025757	0.00928516	-1.67218e-12		61515.1	0.00361741	13.1502		0.667315	0.514891	1.07192
PTPN18	429.786	1.13051	0.470225		0	274695	0.525127	80.8323	-1.2004e-13	2.28564	3.02907	1.38917
LIMS2	30.8342	0.0106808	0.0189909			176952	0.0089407	92.3238		-1.07217	-1.15168	0.734246
ASIC4	1.32065	0.000895492	0.00177143	-0.000215163		95859	0.00359142	37.7586		-0.0173451	0.386364	1.04966
SPEG	4.47726	0.00357036	0.0132173			120100	0.0106949	34.5597		0.241241	0.307346	1.03217
LNX1	3.49866	0.00213318	0.00156685			92536.3	0.00268686	23.4057		-0.18421	-0.022893	0.96667
ALDH3A2	4.92574	0.00498983	0.0496892			197985	0.000971437	65.8591		0.621576	0.768034	1.08587
TFRC	6.95008	0.00602651	0.169912	-1.47454e-12		246381	0.0131142	67.2883		0.375191	0.656728	1.06731
SREBF1	1.88795	0.00160689	0.00565742			144885	0.00178432	53.769		0.344333	0.391773	1.04175
AFF4	17.3082	0.0173654	0.0985425			296326	0.0811243	74.4524		0.610803	0.426306	1.03606
UBE2D1	84.6654	0.0625014	0.106287			178788	0.0693092	44.7482		0.147675	-0.240202	0.955545
MPP5	2.50585	0.00266087	0.00865587			133626	0.0129181	44.8091		0.695683	0.893878	1.11138
RHOBTB1	62.4479	0.188147	0.0738259		0	140340	0.0426232	53.8212	-1.58094e-06	2.37205	6.79212	2.36495
SMC1A	3.48315	0.00276094	0.0923465			240791	0.00051713	68.2081		0.232414	-0.182243	0.962631
HSD17B10	4.7777	0.00408101	0.136524			225823	0.00733012	53.1812		0.352442	-1.1587	0.844367
MARK2	28.7301	0.0355338	0.160759		0	257631	0.0380633	83.6574		0.947214	1.87592	1.22056
HMMR	0.585287	0.0007409	0		0	71120.8	0.00127035	23.016		0.972515	1.47788	1.32245
CHFR	8.63411	0.00801619	0.140594			240513	0.00535393	69.869		0.484834	-0.0268325	0.985505
TRHDE	3.18227	0.00123426	0			94008.7	0.00163877	56.8866		-0.902725	-0.685996	0.786871
P4HA2	10.0739	0.00757883	0.00535179			47237.9	0.00365084	11.3618		0.15083	0.537934	1.10217
FCGR2B	95.8958	0.0745749	0.321103	-2.28754e-24		142377	0.0670593	68.724		0.23515	-0.0748388	0.97911
NFATC3	36.0566	0.0333663	0.174401			296903	0.0564178	95.5479		0.488995	0.569394	1.01774
TRNT1	5.6221	0.00330197	0.0127446	-4.95644e-14		197944	0.0114324	67.7452		-0.242581	-0.240249	0.952669
ACADVL	17.3909	0.0135064	0.0218372			255822	0.000239548	76.1712		0.204858	-0.441799	0.915133
STK10	67.6733	0.0552009	0.26419			313264	0.0941553	89.4507		0.300816	0.102927	0.948967
FBXW11	5.10713	0.00512563	0.125878			215478	0.0137669	60.0568		0.60719	0.896066	1.09944
ACAP1	118.262	0.0963213	0.368692			248358	0.0786268	77.9963		-0.509678	-0.562451	0.851154
EVC	1.50261	0.00278288	0	-1.56001e-10	0	39277.3	0.00112236	9.20873		1.578	1.63352	1.42171
DERL2	18.841	0.0149583	0.156986			224905	0.0360059	62.1487		0.24013	-0.258584	0.954696
SIDT1	7.83619	0.00858275	0.0570727	-2.13085e-32		180245	0.0107024	67.2749		0.747055	0.42643	1.03949
NDE1	3.09093	0.0022364	0.115459			228292	0.00306553	71.5684		0.0872944	-0.407908	0.934287
MRVI1	8.96932	0.00996329	0.015567	-0.000359322	-0.014805	125990	0.00123382	58.0063		0.769524	1.35141	1.24467
TMEM38A	4.31881	0.00237236	0.00732182			134308	0.00704288	38.6891		-0.349629	-0.660024	0.861434
AP1M1	9.29426	0.00791714	0.0702228			282800	0.0542289	79.4514		0.348469	-0.327822	0.930484
PVR	7.74548	0.0076012	0.00746201	-1.17872e-11		94694.9	0.00625896	48.328		0.572034	0.644333	1.1007
XRCC1	1.32622	0.000974751	0.00368977			185297	9.26256e-05	76.8276		0.110998	-0.0529615	0.974455
SCARB1	5.12463	0.00554366	0.0132173	-4.15091e-14		140502	0.0109389	83.7941		0.725601	0.855292	1.14704
CYP2W1	0.818292	0.000584922	0.00696196			123742	0.00173384	39.2776		0.0671698	-0.111286	0.948484
MCM2	3.59564	0.00203941	0.00803381	-1.25927e-68		107589	0.00251186	45.294		-0.298837	-0.0782761	0.955125
MOV10L1	0.994617	0.000649656	0			78350.4	4.071e-05	42.9186		-0.0771855	0.575566	1.1476
PANX2	5.20437	0.0104371	0.00535179		0	7784.46	0.0050438	3.11268		1.70481	2.03894	1.55323
SELO	13.5308	0.0117801	0.0503619			217057	0.0133235	113.154		0.384559	0.114754	1.00158
TP63	0.83423	0.000259551	0	-2.51718e-06		16832.7	7.01547e-05	2.83366		-1.25386	-0.0643814	0.786272
ALPK1	7.72074	0.00561517	0.00785315			145967	0.018648	43.0781		0.0972403	-0.187481	0.951897
LLGL2	93.3353	0.0819365	0.0596464			201555	0.096042	61.6182		0.42545	0.365622	1.03043
PDE8A	9.60613	0.00686125	0.0827501			227568	0.0196294	86.485		0.0681158	-0.503818	0.925372
CLCN4	8.18721	0.0219378	0.0105538	-1.46577e-11	0	121485	4.39882e-05	68.3121		2.16783	2.17778	1.41225
NLE1	2.17024	0.00144034	0.00832955	-2.43785e-12		717264	0.00225919	236.13		-0.0498402	-0.522163	0.875265
SDHA	15.3263	0.0132411	0.0434954			247068	0.0574233	65.0756		0.373499	-0.381876	0.923186
SMARCE1	31.0573	0.0221773	0.204823			259646	0.00253397	63.6482		0.0759566	-0.379817	0.92386
GSDMB	1.99004	0.00205424	0.00770697			202720	0.00713676	121.856		0.650908	0.200995	1.01038
KDM5A	15.5982	0.0140666	0.0851752			292651	0.00300604	89.1178		0.440507	0.607116	1.0596
ADAM11	0.906783	0.000238491	0	-4.90214e-08		102913	7.41482e-05	51.3275		-1.51915	-0.0247812	0.762913
PPP2R3A	1.25329	0.000740065	0.00254074			140080	0.0045839	52.0663		-0.235977	-0.421336	0.902754
FERMT2	3.84002	0.00176062	0.00990395			179575	0.00136763	90.2211		-0.636468	-0.929926	0.798174
ABCB11	0.258531	6.15e-05	0	-0.000489889		72411.4	8.14199e-05	44.1412		-1.68033	-0.142116	0.933032
DHRS9	3.48521	0.00129074	0.00746201			126356	0.00165629	34.3102		-0.97511	-0.997549	0.785332
CD5L	0.741835	0.000701249	0			67882.2	0.000225604	34.0345		0.510197	0.296252	1.05119
PTGS2	171.186	0.305692	0.058338		0	179020	0.133448	69.129	-6.8055e-30	1.58055	4.83675	1.59393
IGF2BP2	9.59878	0.00849934	0.0245429			254926	0.00725424	63.7046		0.410526	0.0647431	0.99291
MAP3K13	5.15292	0.00526762	0.0953864			204148	0.0406007	69.1929		0.636524	0.464542	1.04471
ST6GAL1	62.3911	0.0704985	0.136592	-1.13425e-10		234768	0.0793444	71.344		0.816289	1.15374	1.13162
TBX21	112.149	0.139208	0.0973867		0	212719	0.161036	75.6273	-0.00100127	0.983338	1.57829	1.18232
FRY	17.7844	0.0145255	0.054696			365100	0.0161562	137.016		0.284794	0.184199	1.00088
PICALM	108.643	0.101068	0.218402			303889	0.0848867	123.559		0.524338	0.540361	1.04912
NSF	3.10189	0.00234208	0.0636919	-7.29173e-12		134862	0.0111749	55.274		0.154752	0.0663085	0.992465
CLASP1	10.162	0.0119568	0.0953359	-2.29512e-05	-1.014e-06	165757	0.0194672	51.8375		0.861977	1.4778	1.1741
MRPS34	5.51045	0.00358454	0.0549812			232765	0.0179452	52.193		-0.0805789	-1.44923	0.807575
NOTCH3	2.54662	0.000863545	0.00853891			136343	0.00207174	40.2663		-1.11535	-1.2005	0.746799
CLNS1A	20.5104	0.00988971	0.21715			256817	0.0366985	93.4603		-0.550629	-1.631	0.752573
TEAD2	13.1499	0.00811004	0.0120113			56456.5	0.00637764	13.8177		-0.163447	0.21597	1.02581
EED	18.6682	0.0107948	0.100764			150970	0.0160139	53.0821		-0.262856	-0.961205	0.866417
SNCB	2.02625	0.000364663	0			0	0.000267088	0		-2.12077	-0.66669	0.872464
TSG101	3.37506	0.00222797	0.00881348			257460	0.00686318	64.5063		-0.0589412	-0.732642	0.890236
NCBP3	5.87644	0.00577368	0.121519			236082	0.00123954	66.742		0.573649	0.325658	1.02382
ATP2A3	29.7909	0.036417	0.111815		-4.83079e-12	227248	0.043026	57.3007		0.929686	0.13091	0.999334
CA12	1.994	0.00121312	0			67055.7	0.0026502	16.1627		-0.188888	-0.286192	0.907618
MGLL	137.062	0.354652	0.0741349	-3.15786e-35	0	210658	0.11129	66.739	-0.00613406	2.15766	4.29415	1.56423
NTN4	4.36847	0.00327041	0.00136542			100759	0.00355422	59.7906		0.141721	-0.0469254	0.957106
BCS1L	3.17933	0.00190291	0.00640082	-8.82169e-13		113741	0.00304019	32.6304		-0.21364	-0.511373	0.904621
NUAK1	4.4872	0.00542998	0.00156685		0	46111.8	0.00469017	11.8006		0.902311	2.01901	1.37856
DPP8	12.9806	0.0128667	0.189701			261050	0.0118349	71.6141		0.589568	0.657791	1.06773
SLC24A1	2.17127	0.00164919	0.00716202	-7.28692e-74		142997	0.00550282	63.1166		0.163638	0.62789	1.09142
ZNF532	6.40106	0.00517399	0.0751763			346653	0.0216041	127.898		0.264318	0.0105592	0.981809
SCARF1	12.7938	0.00482244	0.00418733			97554	0.00367337	40.0438		-0.9439	-0.979752	0.764866
LMAN1	10.711	0.0131662	0.102446		-1.01282e-09	208289	0.0320672	63.693		0.930484	1.00277	1.11342
HACD3	3.2239	0.00296265	0.0106902			178577	0.0103516	59.4995		0.466731	0.048608	0.993271
IPCEF1	16.0258	0.0126003	0.0177176			203649	0.0460698	81.4396		0.223503	0.274253	1.01803
ZZEF1	7.91321	0.0087101	0.0808588			254612	0.0410972	80.0842		0.755293	0.957542	1.10412
ENO1	71.5299	0.0709247	0.309444			314025	0.0438769	68.1645		-0.196809	-0.157819	0.941904
SLC12A1	0.781846	0.000201009	0			48962.3	5.1558e-05	31.3719		-1.55475	-0.167883	0.731017
MYDGF	20.122	0.013635	0.204877			241086	0.0125797	61.7037		-0.0109411	-0.938691	0.847376
ANO8	1.88453	0.0014973	0.0088471			320615	0.00260174	136.967		0.234828	0.652113	1.09543
TUBE1	4.26694	0.00352228	0.0136021			156729	0.00927085	56.2715		0.296936	-0.109659	0.96241
ARHGEF10L	28.9626	0.0319645	0.0129575	-7.86693e-10		116954	0.0187072	47.1566		0.766094	1.67345	1.27502
TXK	73.6184	0.0553878	0.0693438			216127	0.0837933	71.9477		0.174484	-0.159544	0.963872
KCNQ2	0.230315	0.000115595	0			27858.2	9.62019e-05	7.0077		-0.494182	0.732054	1.19513
TACR2	0.29329	0.000108402	0	-4.31544e-13		85869.5	4.39286e-05	81.0689		-0.979572	-0.128461	0.913529
ACTR6	16.2472	0.0111105	0.053096			196418	0.0195423	76.0708		0.00293101	-0.825126	0.881971
TIPIN	114.681	0.0630247	0.193564			287695	0.0669192	71.4237		-1.17717	-1.1396	0.773022
SRI	16.2048	0.0115586	0.160588			246347	0.0185303	55.2647		0.0698417	-1.02308	0.835659
EIF4G3	11.5848	0.0141922	0.0730541		-2.09282e-14	239589	0.00989717	76.9923		0.925304	1.27733	1.1471
NUP37	1.21812	0.000882552	0.00462384			183410	0.00366253	70.8043		0.0885097	-1.06825	0.838665
SEMA3A	22.3676	0.00325183	0			68777.8	0.000207663	43.0111		-2.45095	-1.00976	0.52887
GTSE1	1.53474	0.000791608	0.0120113			132895	0.00221199	65.4134		-0.450379	-0.418106	0.885115
SEMA3C	9.52146	0.0121318	0.0111336		0	168051	0.00604171	98.3207		0.987426	1.64891	1.28747
TTC38	83.3318	0.0661981	0.0570231	-6.19815e-11		193013	0.0658599	64.0199		0.264391	0.091116	0.997748
ACAT1	9.68778	0.00632285	0.0915931			162709	0.00173622	39.4476		-0.0748558	-0.761977	0.889431
GRAMD4	5.76737	0.00552358	0.0235277			140044	0.0154523	46.6741		0.532794	1.06878	1.13481
CELSR1	9.99353	0.00466974	0.00889257	-1.50585e-11		107713	0.00605893	45.1947		-0.604179	-0.30865	0.904649
ZNF638	16.1161	0.0128704	0.255486			331345	0.00886542	213.481		0.248736	-0.231108	0.943731
SLC25A40	7.00387	0.00602966	0.0324048			140808	0.00893086	42.1948		0.364312	0.250127	1.02194
TIMM21	5.23682	0.00298195	0.00947039	-1.83956e-05		132847	0.00806421	40.6085		-0.292289	-0.121882	0.962365
ADD2	19.5168	0.0159808	0.0224095	-5.76977e-29		327412	0.0195809	119.418		0.289326	0.0385359	0.981581
RASAL2	1.61507	0.000964233	0.00353631			133194	0.00475693	47.3756		-0.218575	-0.179459	0.954741
VPS9D1	9.79262	0.00743871	0.0116101			212684	0.00139153	84.9748		0.167041	-0.0809516	0.96795
ZNF37A	7.96048	0.00652597	0.186435			222210	0.0105625	77.0764		0.286212	0.33725	1.02872
MARK3	9.24486	0.00668991	0.00264817			270001	0.00772071	61.6792		0.089956	-0.717216	0.877777
SLC25A3	33.3076	0.0245687	0.0217184			304714	0.0649427	65.2264		-0.712135	-0.611187	0.855208
FNDC3B	26.7992	0.0355489	0.114602		0	281415	0.0165617	138.801	-2.5376e-05	1.05797	2.5095	1.30139
FOSL2	53.8808	0.0672376	0.208242		-0.04307	306147	0.135574	149.887	-8.82474e-06	0.970783	1.5798	1.19147
FRYL	11.3369	0.010858	0.151726			289742	0.0249168	109.665		0.535351	0.635873	1.06408
TMEM131	10.5843	0.00798266	0.176609			176033	0.0332751	47.5641		0.15527	0.119106	0.999109
FSCN1	6.94955	0.0073307	0.00535179			101274	0.0092923	44.7126		0.686186	1.04455	1.18435
ACTB	3523.54	15.6283	0			411871	10.4901	232.613	-3.00468e-73	2.14325	-1.10851	1.31172
MOCOS	0.927914	0.000999234	0.00765675			183556	0.00247389	89.9904		0.717665	-0.154905	0.945191
PLD1	14.5778	0.0214867	0.00695286	-1.78563e-16	0	105445	0.0143166	39.1484		1.22165	1.55543	1.25434
WDR62	3.3293	0.00294265	0.00986524			146553	0.0129685	57.9559		0.404788	0.236984	1.02339
DLG1	8.4029	0.00608971	0.12053			242230	0.0115674	81.5524		0.0914379	-0.463014	0.932442
RAB7A	20.9951	0.0183258	0.181995			273118	0.0311011	60.822		0.391144	-0.195665	0.900602
BCAP29	13.2698	0.00813175	0.206658			216256	0.0122387	49.0474		-0.173683	-0.801584	0.885134
SEC31B	1.36614	0.00111029	0.00230645	-9.18755e-38		197498	0.00557262	75.8883		0.27062	-0.18801	0.96141
SART3	4.37671	0.00404157	0.145645	-2.03298e-10		228778	0.00965339	82.2881		0.474167	0.76147	1.08236
ARHGAP15	121.489	0.0869813	0.284676			268916	0.0453115	64.0133		0.112862	-0.253612	0.892794
TUBA3D	1.32911	0.000569642	0	-9.81947e-10		57118.9	0.000794351	23.439		-0.745571	-0.118982	0.898998
EXOSC7	10.4876	0.00840741	0.117733			160193	0.011129	48.9482		0.251825	-0.627572	0.906423
KIFAP3	15.9922	0.0168803	0.0208034	-8.37563e-23		186595	0.0492802	68.2719		0.691473	1.12066	1.12825
MKRN2	2.28156	0.00161479	0.0109778	-2.60123e-13		178314	0.00446695	58.9532		0.051637	-0.276157	0.947087
MCM6	16.3085	0.0277908	0.0534588	-1.18087e-47	0	193912	0.0854002	63.4889		1.45228	2.05693	1.2422
REXO2	25.7992	0.0195977	0.0597407			199840	0.0538999	54.171		0.17311	-0.77588	0.886745
RBM7	6.22509	0.0057905	0.170014			418754	0.033141	148.358		0.487162	-0.267651	0.954549
RBMS2	3.63303	0.00352188	0.00935682	-8.72412e-07		188996	0.00991338	81.1157		0.551987	0.693541	1.08312
BAZ2A	17.5069	0.0182163	0.160644			291857	0.119663	73.5364		0.669512	0.356859	0.986523
PTPN23	0.882984	0.000942861	0.0042741			450172	0.00365704	162.027		0.703579	0.58816	1.06798
MLH1	3.74394	0.00284941	0.0285402			191851	0.00464112	61.3203		0.167082	-0.455103	0.920701
UNG	2.05659	0.0026417	0.023449	-9.07426e-33	0	149419	0.0100634	67.47		0.998165	1.19645	1.1614
FMO4	0.796501	0.000312249	0			98272.5	0.000764787	30.2457		-0.886286	-0.863119	0.769819
KLHL20	2.43816	0.00234861	0.018874	-0.00445992		204174	0.00972486	66.9509		0.541482	-0.158051	0.967564
RGS11	1.11629	0.00120414	0.0120113			111583	0.00147915	42.914		0.720568	-0.0420135	0.961253
SLC46A1	0.300305	0.000768357	0.00136542	-0.00125287	0	125892	0.00193298	87.7312		2.09126	1.6465	1.3013
PLXNA2	2.31187	0.00262237	0.00662306	-7.03551e-29	-6.81555e-06	94413.2	0.00315517	35.7756		0.79892	1.86784	1.348
SPAG5	1.4086	0.000974871	0	-2.736e-11		119044	0.00157338	94.2812		0.0162791	0.162474	0.997874
ANKRD13A	16.511	0.0127209	0.0870252			253347	0.0775399	61.4637		0.191168	-0.16291	0.966434
TPD52	107.574	0.0636924	0.277936			376787	0.073606	174.297		-0.193432	-1.12801	0.842978
ACACB	1.3177	0.000906728	0.0050176	-0.00215462		188654	0.00296557	89.3357		0.00690968	-0.0815502	0.969757
TRAF4	60.1435	0.0426277	0.224839			197394	0.0499454	57.1411		0.0746231	-0.241415	0.949463
PAG1	101.668	0.107546	0.315385			284843	0.0559181	80.6709		0.726097	1.02641	1.08789
GPATCH1	3.98869	0.00317111	0.00540453			227728	0.00182158	101.121		0.236966	0.141576	1.00764
ICAM3	38.2495	0.0228099	0.287784			271230	0.0102692	70.3264		-1.06812	-1.07166	0.770658
NT5C2	4.77805	0.00420877	0.0013343			245012	0.00718337	62.1841		0.399838	-0.259896	0.950822
MCAM	2.4143	0.00236542	0.00986524			149514	0.00652677	60.3691		0.567685	0.735388	1.09073
GPC4	3.07262	0.00128509	0	-0.00386623		24981.7	0.00179482	9.56503		-0.783583	-0.238546	0.884345
MBNL3	5.04526	0.00657147	0.0339955		0	226474	0.00199676	92.4358	-1.87481e-07	1.02014	3.54121	1.42636
CAMSAP3	0.493817	0.000107523	0			28738.7	8.76188e-06	6.72186		-1.81883	-0.353076	0.72461
RAP1GAP	0.533173	0.000391847	0			4289.05	0.000574112	1.43798		0.110345	1.11451	1.36896
XAB2	3.83379	0.00246361	0.0668404			192979	0.0156621	44.3844		-0.100276	-1.16835	0.839507
ARHGEF1	53.7614	0.0400347	0.377979			284845	0.0638943	65.313		-0.687537	-0.482769	0.862597
STXBP2	369.929	0.545402	0.383466		0	296952	0.0104499	103.399	-1.07721e-10	1.34682	1.71271	1.19402
MAP2K7	7.67168	0.00655425	0.158092			273019	0.0299145	74.3791		0.352424	0.0987104	0.997385
DGKD	8.2143	0.00984285	0.0623732			261485	0.0286087	82.7936		0.890314	1.10674	1.12252
CTTNBP2	16.638	0.00486449	0.00327468			32035.9	0.000250578	13.7637		-1.34614	-0.521665	0.78744
ACTL6B	0.860165	0.00110142	0	-5.27583e-08	0	62991.3	0.000500023	35.555		0.991393	1.98825	1.5354
RARB	2.2587	0.000875969	0			39626.9	0.00031203	8.28814		-0.903007	-0.369007	0.842841
TOP2B	5.67894	0.00616799	0.123547			271679	0.0133063	81.4624		0.732628	1.13029	1.12648
TM9SF3	16.587	0.0156749	0.157918			242409	0.024392	61.8719		0.515466	0.131922	0.993297
NFKB2	37.6233	0.0339276	0.0967034			245546	0.13248	68.6796		0.4495	-0.176003	0.965063
UBE2T	2.85178	0.00198034	0			92270	0.00248677	33.3256		0.0221247	0.00598581	0.971316
PPP1R12B	2.63156	0.00176243	0.0141062	-4.50319e-11		233950	0.00337845	111.821		-0.0355522	-0.633037	0.908218
DNAJC10	24.2823	0.0208355	0.143839			247311	0.084842	69.748		0.364966	0.119337	1.00201
GTF3C1	34.3312	0.0445579	0.116379		0	205556	0.0718418	98.6218		1.02793	0.693871	1.07027
IL4R	167.587	0.144194	0.336348			265047	0.224705	113.957		0.420968	0.298343	1.01595
USP33	9.87741	0.0102173	0.102298			247839	0.0406792	69.8329		0.656813	0.547471	1.05425
PAK3	4.21276	0.00246898	0.00974866			740336	0.00421953	234.362		-0.246465	-0.720535	0.871639
DCX	0.489495	0.0010458	0		0	48770	0.000470877	15.717		1.80271	3.09599	1.40739
SNRPA	14.4308	0.0103973	0.204101			784447	0.00432342	243.147		0.0849519	-0.984642	0.864567
SPAG6	0.579876	0.000264128	0			4822.72	3.73125e-05	0.866605		-0.64706	1.23751	1.17216
EXOSC5	2.55863	0.00175246	0.00684817	-1.88571e-09		141255	0.00314748	37.5943		0.000467685	-1.27829	0.787118
DYNC1I2	2.92412	0.00219205	0.0118935			227884	0.00497437	57.0353		0.142215	0.125886	1.00077
APBB1IP	24.2053	0.0182812	0.171698			258052	0.0547823	66.9369		0.16274	-0.508314	0.90595
LRCH4	15.4497	0.012107	0.13555			247716	0.018324	61.3528		0.21782	-0.618416	0.911117
FAM76B	4.75475	0.00520833	0.0796265			234046	0.0111873	57.1012		0.746565	0.646027	1.0696
SIRT6	5.50187	0.00535149	0.0223083			361601	0.0198076	115.068		0.558835	0.261286	1.01739
TYR	0.766317	0.000140538	0			28325	2.15769e-05	8.90309		-2.09213	-0.632933	0.767446
POLD3	4.00687	0.00640201	0.0149671	-1.39793e-08	0	131385	0.00765079	50.2483		1.34499	1.98814	1.28115
CAPZB	48.1044	0.0444156	0.309444			306133	0.15277	61.682		-0.326153	-0.262477	0.918485
GPR137B	14.0493	0.0115863	0.0273293			195597	0.00963539	59.7572		0.298626	0.240107	1.02045
NAALAD2	0.691737	0.000435299	0	-1.0091e-12		40068.8	0.00109792	18.2278		-0.135325	0.553524	1.13004
JADE1	17.1936	0.0125694	0.195145			264620	0.00565058	61.0564		0.108397	-0.239199	0.942645
SLC25A43	1.11493	0.0011508	0.00382791			150099	0.00195557	45.8839		0.649595	0.583375	1.08355
UBE2A	9.56023	0.00972437	0.121403			247098	0.0151149	60.06		0.629756	0.100456	1.00112
FGFR1	43.9167	0.327778	0.0901143		0	300194	0.157325	249.98	-1.02224e-24	3.81132	10.2906	2.2642
FKBP6	0.815507	0.00069729	0			46678.7	0.000995636	14.4814		0.35134	0.932184	1.246
SMC1B	0.796763	0.00040333	0	-0.000546975		84494.4	0.000642836	35.6535		-0.480114	-0.226972	0.93024
FBLN1	22.2969	0.00642445	0.00327468			55366.5	0.000578105	19.5005		-1.36766	-0.70077	0.704486
ITGA8	1.3324	0.00084869	0.0147814			125978	0.00263625	40.9187		-0.116725	-0.262548	0.924772
CST7	1348.22	1.28481	0.288266			282609	1.26872	95.0197	-2.45254e-207	0.0252238	1.86298	1.30276
MAP2	4.17375	0.014353	0.00304173		0	61327.4	0.00345463	38.0942		2.56232	2.71971	1.71411
PIAS2	36.2901	0.0694372	0.164783		0	265061	0.114455	82.1177	-7.84696e-08	1.64359	2.53143	1.29856
AMPH	5.12267	0.00171963	0.00127111	-9.23962e-18		106676	0.00356048	35.5228		-1.1304	-1.0463	0.75628
ARAF	3.10374	0.00221959	0.0305737			232564	0.0253528	63.3445		0.0683908	-0.689551	0.89866
MCCC1	5.24512	0.00292557	0.011171	-5.855e-43		143509	0.000909209	73.4927		-0.325291	-0.822087	0.877482
LAMP3	2.92697	0.00136755	0.00136542	-2.23511e-08		103689	0.00308257	27.7888		-0.607081	-0.699042	0.826518
NEBL	14.3578	0.0181048	0.00877375		0	90436.6	0.0100763	40.2332		0.972717	1.18018	1.21197
ACER3	21.8044	0.0205225	0.145005			252934	0.0207406	69.0262		0.510631	0.00957612	0.990857
UBE2K	1.21593	0.00111045	0.0345445			253716	0.0271201	54.38		0.45628	0.146647	0.995256
PIK3C3	3.12067	0.00299987	0.117307			213922	0.000122726	64.8546		0.537802	0.545	1.05407
N4BP2	3.5901	0.0039692	0.0872784			221459	0.00107265	86.972		0.761627	0.554053	1.05662
TIGAR	4.83231	0.0036126	0.00543255	-3.53575e-11		169953	0.0104995	42.8533		0.138891	-0.338733	0.939181
TULP3	3.8426	0.00383062	0.0213403			147358	0.00416303	56.2756		0.596193	1.2295	1.16801
SYNJ2	1.99142	0.00242699	0.0172244		-3.65985e-14	240589	0.0177853	76.6531	-0.000141336	0.915261	1.86765	1.22001
ADCY2	0.985215	0.000425217	0.00327468			151780	0.00174236	65.2505		-0.73422	-0.730703	0.821349
PPP2R5C	410.943	0.398111	0.0293806			308577	0.767302	79.4514		-0.282227	0.234322	1.04029
GNB1	22.6879	0.0267901	0.181995			278356	0.00674021	60.6715		0.873131	0.750258	1.04506
HOXA9	2.23417	0.000926091	0			79846.6	0.000904083	39.8344		-0.797507	-0.463512	0.848439
EDN1	0.819476	0.000933008	0		-6.71196e-07	171084	0.00414968	105.939		0.804489	1.27543	1.27677
MLLT10	6.679	0.00585177	0.113921			248562	0.0152722	96.8791		0.392868	0.18639	1.00947
ZCWPW1	3.23992	0.00815884	0.0784086	-2.34453e-05	0	126967	0.0294916	51.1958		2.06973	1.12143	1.14938
P2RY10	53.3423	0.0371983	0.252982			263452	0.0464894	89.5061		0.0464111	-0.499131	0.92175
ITM2A	146.727	0.149651	0.356791			225789	0.311978	73.4654		0.685286	0.250395	0.970889
NRDC	4.13234	0.00429685	0.0995628			268479	0.0430194	69.239		0.662969	0.441571	1.0355
VDAC3	148.266	0.240251	0.219692		0	251598	0.280874	61.9202		1.42078	0.525303	1.04697
PCM1	20.3787	0.0183366	0.0948534			332580	0.00102783	110.714		0.439463	0.423069	0.997051
TNRC6C	13.7188	0.015638	0.092646			266256	0.0542389	79.7315	-2.23476e-06	0.812413	1.68831	1.19408
CBFA2T2	11.1201	0.00762925	0.145503			251238	0.00460428	84.3044		0.00576154	-0.559011	0.914707
ITCH	9.10817	0.0139637	0.131643		0	230556	0.0428494	69.2473		1.28358	0.920214	1.10348
PKD2L2	3.22928	0.00136623	0.00928516			141632	0.00160187	43.1135		-0.764427	-0.826747	0.815204
TP53INP2	1.97445	0.00202164	0.00730589			169962	0.00962359	67.9453		0.637932	1.64746	1.22931
SDF4	13.3067	0.011028	0.199574			229117	0.017036	54.1154		0.306028	-0.870485	0.877747
MYH7B	2.23158	0.0013733	0.0050176			237172	0.00685453	133.474		-0.169073	-0.985199	0.832896
BPIFB2	0.384693	0.000105835	0			0	5.50151e-05	0		-1.44881	0.224238	1.00011
TOLLIP	53.4117	0.0900725	0.0899876	-0.00122014	0	220433	0.0572158	58.8533		1.44919	0.589346	1.06131
UBE2D4	2.02944	0.00141363	0.00600788	-8.25232e-16		249164	0.00101209	124.852		0.026152	-0.257765	0.951806
CLUL1	0.571753	0.000281187	0	-0.00714684		28158.8	0.000371814	6.13859		-0.525916	0.264509	1.0317
RUNX1T1	1.70794	0.000378894	0			56922.6	8.35061e-05	45.3915		-1.78872	-1.10984	0.599511
CDH17	0.783815	0.000311223	0			25342.2	0.000322223	4.84358		-0.867272	-0.190816	0.921596
THOC1	8.02561	0.00636048	0.19179			259742	0.0124048	123.975		0.233118	-0.0186291	0.983231
FKBP7	1.5574	0.000580581	0			89084.5	0.000171781	33.975		-0.966002	-0.854924	0.772807
OSBPL6	1.3082	0.00125391	0.0015424			163435	0.000949979	63.898		0.532077	1.59857	1.2621
SLC1A3	3.29811	0.00235432	0			19110.8	0.00155938	2.78271		0.0650611	0.515782	1.11334
XRCC5	16.0585	0.0132205	0.166563			276831	0.00381082	68.0068		0.296767	-0.213538	0.897337
LXN	2.86058	0.00132033	0.00442503	-3.54035e-05		149993	0.00556165	55.3398		-0.626641	-0.629226	0.842123
SP140	50.8174	0.0373668	0.242886			247993	0.0646921	112.909		0.130537	-0.66755	0.906191
MKNK1	9.14922	0.00842282	0.121225			251473	0.000792325	72.0263		0.471154	0.276501	1.02274
TNS1	16.3786	0.0454594	0.0114833	-1.5565e-46	0	82074.6	0.0148466	46.0929		2.22592	4.1298	1.95008
REXO1	2.43403	0.00217276	0.0545857			236539	0.0091067	126.797		0.419569	0.41062	1.03742
SAR1A	21.1572	0.0174907	0.164722			269826	0.0341043	61.8007		0.305359	-0.185696	0.951829
CDC14A	28.9396	0.021671	0.0187606			208070	0.0303071	97.4242		0.151424	0.172122	1.01022
RAPGEF3	2.38784	0.000784463	0			15761.7	0.000653684	2.47915		-1.16755	0.538348	0.953411
CEACAM1	2.86803	0.00107208	0.00558583			160921	0.00473124	41.4226		-0.961352	-1.72217	0.754699
SENP1	2.77679	0.00224907	0.00432883			135284	0.00175935	48.4797		0.265755	0.426644	1.0459
CIC	10.1566	0.00967823	0.0639298			214879	0.0171387	64.7708		0.525906	0.872121	1.09624
LIPE	5.55607	0.00210066	0.00928516			120886	0.00270236	33.4832		-0.941517	-1.3225	0.745934
FDFT1	8.72052	0.00681589	0.191811			236000	0.0340375	74.6073		0.211431	-0.267694	0.953694
PAFAH1B3	3.34605	0.00214947	0.0195904			184208	0.00893348	55.4268		-0.100725	-1.2034	0.824914
OPHN1	5.04591	0.00978809	0.00515974	-4.36562e-114	0	210654	0.00618678	88.7692		1.65386	-0.333995	0.901838
KIF22	12.6481	0.0110402	0.17082			236783	0.0372859	63.7752		0.388881	-0.0428445	0.984621
LRRC16A	19.5702	0.0113051	0.0223076	-7.28703e-07		163713	0.0129592	64.6317		-0.26402	-0.0147242	0.968715
PGM1	3.11589	0.00232392	0.0101955	-1.32236e-39		194014	0.0145447	67.7736		0.134158	-0.200666	0.957339
DDX1	16.8359	0.0113737	0.182544			253031	0.0133968	150.528		-0.0158867	-0.473767	0.925131
DNM2	12.9488	0.0103267	0.202525			268267	0.00762767	99.6383		0.244293	-0.498658	0.907165
EPB41L2	16.1714	0.0207612	0.0548535	-0.00109487	0	187723	0.0345336	126.407		1.00195	2.12826	1.30391
RIMS1	4.95732	0.00148669	0.00177143			100911	0.00250351	29.9194		-1.31002	-1.46355	0.664233
MOXD1	7.00487	0.00480091	0.00447135			46598.5	0.00458819	20.0594		0.00282887	0.064841	0.989484
STX7	101.082	0.12303	0.222973		-7.33056e-09	276093	0.093676	67.8418		0.949363	0.488052	1.04647
RABL2B	15.8283	0.00840855	0.174021			290916	0.0093388	186.285		-0.398308	-1.32176	0.819847
KEAP1	2.66945	0.00422606	0.011066	-1.12349e-25	0	182158	0.0131426	72.8975		1.3305	0.856612	1.10684
DDX43	4.63246	0.00327762	0.0123547	-2.06767e-14		106583	0.00290358	28.1516		0.0520947	0.192792	1.01127
PTPRH	1.7457	0.000867101	0.00536904			132580	0.00345451	38.3274		-0.509249	-1.28797	0.752089
SLC35C2	7.4705	0.00582906	0.122608			196360	0.00836527	67.3089		0.208968	-0.682201	0.899282
CRYBG3	9.00879	0.00930523	0.0118825			132966	0.00921667	50.2117		0.653846	1.32623	1.21353
SCTR	1.45213	0.000508941	0			101021	0.00141358	35.7678		-1.06368	-1.04159	0.754488
RFX3	5.97224	0.00465867	0.0212136	-1.38919e-39		541455	0.0108847	221.663		0.207086	0.387731	1.03373
RIF1	5.31985	0.00557396	0.131643			249953	0.00855243	93.4265		0.675033	0.626427	1.06499
RAB21	20.3657	0.0196239	0.173511			329360	0.100468	182.641		0.547389	0.563187	1.05295
SLC4A4	4.13747	0.00283074	0.00156685	-0.000632554		93093.8	0.00461161	37.7775		-0.00189142	0.352314	1.04388
SMARCA2	3.28222	0.0043673	0.157939		0	260947	0.0528623	69.7238		1.0551	1.08047	1.11921
RDH8	1.26673	0.00030877	0			17883.6	0.000188112	3.34701		-1.63908	-0.756516	0.737887
SESN1	6.07899	0.00500833	0.013522	-2.53562e-07		209740	0.00456905	65.3597		0.294712	-0.328713	0.944507
MID2	1.96714	0.0010491	0	-0.000550035		45990.9	0.00162888	8.05792		-0.397385	-0.106039	0.948241
PIH1D3	5.07311	0.00148916	0.00232103			402001	0.000475883	130.442		-1.34361	-1.40625	0.682407
COL5A3	2.00361	0.00324852	0.00346942		0	72890.1	0.00336933	20.1897		1.36716	2.41217	1.46402
SRCAP	7.70155	0.00475606	0.00699718			136337	0.0163959	45.6049		-0.162704	-0.505807	0.905476
PUM3	6.78355	0.0057511	0.11569			216569	0.00160676	94.7509		0.34076	-0.138563	0.968279
CHRNA3	0.888202	0.000371239	0			31731.3	4.28557e-05	6.93635		-0.784844	-0.0819155	0.935213
CNOT4	23.3801	0.0173785	0.261115			360288	0.00129539	296.841		0.1363	-0.0455557	0.969055
PSEN1	44.5136	0.0347624	0.174892			250670	0.0660288	79.443		0.223085	-0.567129	0.913853
CPOX	1.00593	0.000686165	0.0037052			199966	0.00225401	85.9446		-0.00733906	-0.151931	0.959044
CLDND1	72.2473	0.0503312	0.31331			267709	0.105327	86.4934		0.0522196	-0.559632	0.899827
MOK	0.895715	0.000432454	0			113249	2.72393e-05	44.5612		-0.555793	-0.694524	0.827475
HSP90AA1	70.2152	0.0660774	0.0768079			325284	0.1603	75.9415		-0.476612	-0.375851	0.970976
RBL1	12.7926	0.0100633	0.0296211			150857	0.0181415	53.1011		0.222584	-0.167594	0.956422
DLGAP4	1.47315	0.0010682	0.0100812			202413	0.0108455	61.6555		0.0904665	-0.582443	0.912096
IGSF9B	0.792299	0.000360346	0	-4.99296e-44		85760.7	0.00143188	36.2192		-0.650989	-0.200797	0.91566
NDC80	8.51049	0.00658292	0.011045	-6.48764e-06		110520	0.0108184	33.2227		0.19527	0.403052	1.04311
AP4E1	2.94454	0.00330401	0.00587246		-0.0865087	345756	0.000250757	136.545		0.782899	1.36584	1.17629
RSBN1	18.3751	0.0198099	0.228107			257761	0.0179921	90.2959		0.726124	0.911052	1.09961
MAGI3	1.38429	0.0011438	0.002104			106316	0.00172967	37.1681		0.297154	0.0447072	0.985693
CXCL2	94.8888	0.17489	0.0208637		0	159140	0.0706475	61.85	-1.45888e-17	1.60395	5.47382	1.69273
COL4A4	25.2913	0.0268799	0.0757379			88936.8	0.0224069	32.05		0.705982	1.57483	1.29394
TCF7	235.309	0.18353	0.283886			276926	0.147376	110.757		0.288516	-0.00876402	0.928294
OSTM1	7.15981	0.00677449	0.0881025			221173	0.0207461	64.5671		0.514496	0.101992	0.999089
CDH7	0.978978	0.00112031	0		-7.06981e-09	41502	0.00120544	11.1736		0.814559	0.959859	1.25133
IMPG2	1.64096	0.000361933	0			70432.1	0.000256538	19.5679		-1.79759	-1.44133	0.577737
PCNP	12.3468	0.0115077	0.108244			292427	0.0844391	58.4133		-0.323616	-0.0355581	0.928589
EXD2	1.54192	0.000865928	0.00136542	-5.09483e-07		101323	0.0018627	38.0661		-0.315854	-0.0623062	0.957494
ARG2	26.4816	0.0513027	0.0114833		0	96088.3	0.0209136	21.2493		1.6581	3.14385	1.60706
MEF2C	473.642	0.481317	0.190042			267096	0.538532	79.0075	-5.07601e-09	0.78924	1.38428	1.16476
PTPRC	209.33	0.238619	0.530525			346152	0.723309	92.9318		-0.41098	-0.32195	1.04928
CACNA1S	1.35801	0.00244881	0		0	24745.8	0.00121337	8.83632		1.53466	3.09147	1.76207
UBA5	5.22674	0.00420507	0.0251007			190446	0.0126774	53.2515		0.25701	-0.140528	0.959351
STK17B	29.778	0.0293785	0.100172			318795	0.0724781	67.7639		-0.40614	0.0297647	0.988066
CDC14B	79.8645	0.18546	0.0318658	-1.52494e-46	0	176299	0.0854498	86.682	-0.000121856	1.96502	4.51233	1.66244
ZNF510	1.15445	0.00117116	0.00682391	-5.45305e-66		112730	0.0019325	45.36		0.623177	1.20901	1.20018
LRP2	0.134962	3.06e-05	0	-2.05037e-12		46144.2	0.000169933	12.5207		-1.75519	-0.891857	0.691941
ZNF506	8.59771	0.00627659	0.12591			215947	0.0152764	66.8584		0.103452	-0.629273	0.905387
JMJD4	1.30645	0.00174529	0.00751614		0	113840	0.000640631	48.1555		1.06137	-0.235032	0.945185
DUSP12	13.2939	0.00904043	0.0736518			210036	0.0182099	54.5418		-0.00787253	-0.958955	0.864351
AACS	2.26574	0.00165286	0.00555466			219855	0.000769913	89.626		0.0995749	-0.327588	0.945307
KIAA0141	1.11882	0.00118979	0.0391969	-2.02903e-10		202986	0.0110129	73.1478		0.697106	0.323349	1.02806
HSPB11	24.7777	0.0169063	0.140537			230872	0.0350776	54.9699		0.00231872	-0.895278	0.877252
PHLPP1	1.89752	0.0015976	0.00940689			197003	0.0068894	64.3914		0.328069	0.0489818	0.989427
ATP8B1	9.32104	0.00687269	0.0164129	-3.18442e-14		192280	0.0134223	98.9792		0.120149	-0.395014	0.907745
IL12RB2	6.70849	0.004392	0.00388788	-5.4362e-12		114284	0.0105671	38.8609		-0.07011	-0.0182916	0.969104
SMARCD3	96.2238	0.0762878	0.0252604			182205	0.0408671	91.6457		0.265206	0.630355	1.06949
WDR70	5.97804	0.00506362	0.0809187			168480	0.00258124	37.0216		0.338085	0.33753	1.02804
FYB	126.395	0.136998	0.630823			323940	0.460612	76.9054		-0.186619	0.507201	1.05909
MPP4	1.75804	0.00187165	0.00485163			91424.5	0.00148886	44.3296		0.698862	1.17454	1.25033
STRADB	10.8746	0.00745404	0.0243878			180577	0.0177729	51.3095		0.00483335	-0.86612	0.869882
BZW1	45.7171	0.0422335	0.0410303			300664	0.118449	62.7484		-0.325862	0.15527	0.971438
C1QTNF3	2.07724	0.00187582	0.00293227	-8.89516e-13		120018	0.00158459	40.1718		0.437536	0.634087	1.10177
ME2	12.3026	0.00974597	0.140793			238089	0.0394906	64.2278		0.234366	-0.217921	0.961289
C5orf22	2.31246	0.00183348	0.0101078	-6.6974e-16		204078	0.00413007	73.1588		0.231684	0.877493	1.1136
CCNT2	8.26039	0.00697871	0.205473			375690	0.0059163	164.18		0.33476	0.453656	1.04129
FAM135A	4.33497	0.00279671	0.00917119			243555	0.0158039	125.027		-0.0947321	-0.343043	0.94298
COL19A1	112.744	0.125358	0.222759		-0.000331671	168523	0.0879887	98.2138		0.808752	1.44725	1.18677
EPB41L3	102.364	0.135453	0.114471		0	202022	0.0412989	71.8264		1.0812	2.15531	1.25317
COBLL1	168.886	0.141449	0.314459			141016	0.112894	50.1975		0.379228	0.418756	1.03445
DLG3	9.34155	0.011518	0.0114876		0	166653	0.0276325	75.3367		0.935251	2.37208	1.34044
SERTAD4	0.510726	0.000904453	0		0	19060.8	0.000253439	7.41141		1.50685	2.8541	1.80742
TRAF5	53.1495	0.0383041	0.250805			257710	0.0532039	144.219		0.0984044	-0.0315761	0.978895
MRPL22	11.8706	0.00914658	0.0580795			226941	0.0324928	55.0959		0.191149	-0.973675	0.868146
GEMIN5	0.669514	0.000660951	0.00720185	-1.08262e-10		119311	0.0013991	47.8404		0.57936	0.404151	1.05097
OPRK1	3.91576	0.00169319	0.00485163			94565.4	0.00126505	39.2427		-0.729652	-0.65585	0.820886
NFE2L1	4.07718	0.00309592	0.0348497			240710	0.000662804	100.683		0.164287	0.370468	1.03284
SEMA5B	0.825244	0.000364501	0			0	0.000265002	0		-0.697145	1.41986	1.00012
GSK3B	6.2999	0.00770078	0.0554864		-2.27182e-13	220663	0.0328211	64.3493		0.919574	1.2652	1.14573
ITGB5	145.531	0.577277	0.0738259		0	123593	0.132188	62.3007	-3.02789e-16	2.83934	8.54402	2.48609
ERC1	3.62649	0.00290336	0.0671365	-6.18681e-08		266102	0.0168772	153.536		0.247237	0.688087	1.07283
XPO1	10.5201	0.00825534	0.191811			248191	0.00894874	76.2313		0.218587	-0.189401	0.963297
RNF13	39.2355	0.0353177	0.258017			257330	0.080101	58.2783		0.44751	-0.37792	0.938769
TRPM3	0.287357	0.000145388	0.00193061			183838	0.000439823	88.5867		-0.481198	-0.953771	0.77536
PALB2	2.20048	0.00207748	0.00928516	-8.23338e-06		96314.2	0.00404871	30.0196		0.50873	0.835915	1.12947
DOPEY1	3.42255	0.00286423	0.0135741			141939	0.00152105	52.8813		0.317444	0.985502	1.11894
LYRM2	10.1689	0.00698686	0.191811			242641	0.0227064	64.5218		0.00768677	-0.628872	0.909434
BCKDHB	7.82886	0.00384587	0.0172133	-0.00119776		168756	0.0060252	80.1769		-0.526014	-1.33275	0.805894
KAT6A	7.41246	0.00824717	0.0362958			296251	0.0518216	83.4784	-0.00227142	0.771341	1.26202	1.1486
ZCCHC6	7.77108	0.00786007	0.116552			251937	0.00340593	67.286		0.621082	0.770966	1.08411
ULK2	8.1916	0.0074447	0.0223552	-0.000380545		187841	0.00119364	59.64		0.45118	0.666256	1.0832
GRHL2	0.598742	0.000157374	0	-1.68637e-13		15523.8	0.00011009	1.9692		-1.52094	-0.194081	0.71828
TNPO1	5.62167	0.00655245	0.131643			226782	0.0142394	81.9925		0.845799	0.416941	1.04168
PLOD1	14.6539	0.0184948	0.052367	-1.41252e-48	0	201014	0.00515687	62.4002		0.974858	1.32391	1.15226
P2RX5	425.89	0.270395	0.203832			159353	0.193812	72.7005		0.0269666	-0.339505	0.942884
ITGAE	13.168	0.00917797	0.100323			225558	0.0415639	58.1556		0.0314801	-0.623593	0.911531
DIS3	9.6771	0.00882257	0.25088			525530	0.024564	170.431		0.456602	0.323308	1.0273
PIBF1	4.99387	0.0049651	0.0706594	-2.3548e-05		140781	0.00187379	35.4126		0.591681	0.668672	1.06941
TDRD3	4.05917	0.00418496	0.0151141			193828	0.0112756	66.6356		0.649674	0.778689	1.0849
NUFIP1	4.74826	0.00496653	0.0165668	-7.29712e-08		127674	0.0019936	35.6842		0.672112	1.17103	1.15007
PDS5B	5.33553	0.00531651	0.121519			253788	0.0043987	76.6993		0.594848	0.608084	1.06495
OXCT1	8.86005	0.00616698	0.0780091	-2.51841e-05		215375	0.00874543	119.377		0.0281773	-0.524519	0.9103
RRAGB	4.68078	0.00307788	0.0571791			190401	0.00463158	85.9359		-0.0640368	-0.0756202	0.980078
CYLD	31.5172	0.0308038	0.178567			300477	0.0148993	84.5601		-0.236296	0.538372	1.02029
SLC27A5	7.76619	0.00398017	0.00766434			178851	0.0073874	43.6336		-0.457745	-1.35791	0.802877
ZNF324	2.58889	0.0021299	0.00653961	-5.35076e-50		139859	0.00118685	49.021		0.290459	0.950571	1.11614
ZNF671	1.846	0.00114066	0.00832955	-2.10265e-09		116287	3.48091e-05	35.344		-0.164413	-0.496962	0.880212
ZNF416	1.09558	0.000500982	0			87324.3	3.27229e-05	33.846		-0.641183	-0.713317	0.81851
ZNF586	3.91815	0.00328576	0.0645437	-9.11531e-19		141738	0.00342774	43.4357		0.321988	-0.0595196	0.980643
ZNF446	1.9979	0.00187534	0.00716202			116568	0.00332963	39.8192		0.499524	0.857283	1.13129
ZNF264	7.91753	0.00538408	0.200365			247418	0.0010317	111.54		-0.00982078	-0.961193	0.863738
RPS5	1182.55	0.913557	0.38086			371538	1.35864	146.278	-7.54435e-07	-0.518344	-1.45785	1.00735
FAT1	7.21681	0.00885891	0.00485163		0	82997.1	0.000719726	49.3761		0.926299	1.3025	1.33875
YTHDC1	17.6311	0.0179474	0.135884			327772	0.078369	107.368		-0.17272	1.04366	1.09442
CHMP2B	6.10831	0.00532707	0.052369			250233	0.0393316	60.0997		0.384639	0.0869127	0.997472
SMAP2	142.226	0.13475	0.0583753			362105	0.432789	143.058		-0.246588	0.47256	1.01499
PPIE	12.6834	0.00907243	0.0673636			211011	0.0172017	57.4224		0.072172	-0.664958	0.90162
ZMPSTE24	3.04058	0.00244346	0.0142139			199264	0.0131983	61.8275		0.252978	0.209744	1.00529
STARD7	11.9474	0.00906555	0.164107			284743	0.0082472	140.52		0.165012	-0.351004	0.943288
NOA1	3.29934	0.00232652	0.0566812	-4.24696e-16		206193	0.00998175	75.2298		0.0461639	-0.587459	0.912298
REST	10.0828	0.00894227	0.0371926			265475	0.0236381	66.2451		0.412678	0.255312	1.01008
HAL	34.3439	0.0232544	0.0152826	-1.44909e-37		121476	0.0100538	39.696		-0.00617187	0.28039	1.02783
SSH1	12.2445	0.0168394	0.111661		0	241474	0.00576675	75.5543	-5.16019e-05	1.10982	2.47096	1.29513
GSTP1	316.254	0.324909	0.278815			285755	0.266755	77.1557		-0.0418128	0.0954968	0.970874
APLP2	507.551	0.649155	0.284367			308882	0.630863	98.6772	-3.32844e-53	0.39269	2.18281	1.2756
FAM234B	1.50556	0.00203019	0.00535179	-3.7181e-27	0	153337	0.00218731	79.4601		1.07365	0.834881	1.14122
SLCO1A2	0.709391	0.000168594	0			45510.6	0.000255167	10.5432		-1.67968	-0.951343	0.634496
WBP11	16.0209	0.0125572	0.0869266			265699	0.00537091	60.7762		0.218315	-0.33511	0.931398
EIF3I	5.12498	0.00375154	0.00628664			253989	0.0243011	60.1354		0.10664	-1.14109	0.820924
COL16A1	1.10645	0.000502255	0			15487.7	0.000759363	2.90376		-0.652844	0.201939	1.0379
TXLNA	3.97948	0.00340507	0.00565389	-2.1927e-56		370817	0.00527978	145.42		0.353475	0.467451	1.04759
APOB	1.48467	0.000312528	0			24778.5	1.50204e-05	5.70788		-1.87181	-0.411772	0.735003
NCOA1	14.7963	0.0171417	0.117588			262319	0.0429026	65.6259	-0.00545341	0.838045	1.65622	1.19057
AGBL5	15.3317	0.0278377	0.0192747	-1.22952e-22	0	195863	0.0327545	78.8912		1.55198	1.466	1.20316
EFR3B	1.78775	0.00109853	0.0088471			127696	0.00156748	59.8583		-0.172424	-0.58112	0.862786
KIF3C	14.1245	0.0414137	0.0114833		0	65433	0.0198146	13.685		2.31215	3.54283	1.69075
RAB10	32.9485	0.0360708	0.0843879			247987	0.00500602	60.6932		0.755092	0.217445	1.01023
HADHA	13.1865	0.0116012	0.012327			273937	0.0189383	64.2022		0.400936	0.0306305	0.934303
MAPRE3	1.37009	0.00122411	0			91551	0.000376821	50.4264		0.421215	0.75969	1.12393
CAD	4.43691	0.00296863	0.00735897	-9.70906e-06		200323	0.0055064	81.4913		-0.0373762	-0.240888	0.956625
CD59	4.57473	0.00337533	0.0406124			163690	0.00510067	45.578		0.119141	-0.894002	0.877403
CD82	56.4004	0.0871885	0.0800076		0	249017	0.0614652	70.89		1.31282	1.36354	1.15665
BCORL1	10.8581	0.00606525	0.00746201	-0.000260333		152100	0.00679708	71.9409		-0.320777	-0.0469286	0.961082
ATRX	18.8515	0.0186181	0.114531			298525	0.0245979	70.3663		-0.224317	0.582665	1.02432
AK6	10.6741	0.00487436	0.0722434			216172	0.00593722	73.8229		-0.640329	-1.73255	0.769794
FCN1	2187	3.32808	0.424649		0	320333	1.69447	135.662	0	1.16841	5.48733	1.85144
MYNN	2.87348	0.00303615	0.0447705			204046	0.0104004	62.8344		0.688002	0.446665	1.03895
MECOM	1.89704	0.000597278	0			226414	0.000978947	149.63		-1.23394	-1.3563	0.623589
SCAMP1	3.97438	0.00304453	0.0159026			202260	0.022508	63.1384		0.177566	-0.193433	0.964725
PREP	3.88201	0.00386732	0.0179803			242259	0.00914919	151.459		0.595479	0.724858	1.08094
HACE1	1.59732	0.0011377	0.00565945			113879	0.0016492	31.5068		0.0613119	0.425286	1.05209
SEH1L	8.43821	0.00703197	0.131911			245581	0.0352701	111.782		0.312883	-0.786234	0.887963
WDR47	4.3874	0.00438962	0.0141806	-5.62691e-22		124379	0.00806487	47.3718		0.601638	1.23987	1.16969
WDFY1	15.2147	0.018214	0.124796		-0.0540949	268482	0.00494826	69.6176	-2.03909e-08	0.889645	2.22672	1.26334
OVGP1	1.19479	0.000883663	0	-9.54225e-11		122260	0.000689447	88.611		0.121327	0.395889	1.06877
SLC25A24	9.97784	0.00803319	0.168363			176407	0.0375921	43.2498		0.260088	0.0560311	0.993524
MAP3K4	3.55002	0.00286491	0.0674668	-3.68035e-09		369547	0.00634927	160.757		0.259371	0.847275	1.09432
PILRA	286.547	0.312197	0.140716			307486	0.120084	288.873		0.838771	0.817659	1.08852
ABCB1	16.1372	0.0152608	0.0112863	-2.63011e-07		193061	0.025969	93.1182		0.516821	1.17514	1.14619
ZNF213	2.44336	0.00175592	0.0120528			114812	0.00676292	34.031		0.0754714	0.0341872	0.977906
AKR1B1	22.4559	0.0131815	0.173995			224968	0.0250276	71.8604		-0.237651	-1.33401	0.823787
CPNE3	2.49151	0.00214803	0.00264817			234053	0.00171453	67.4941		0.3653	0.0459274	0.988638
RRN3	6.8613	0.00588957	0.0386292	-0.000960005		221934	0.0280954	81.6969		0.359756	0.331907	1.02755
CTTN	658.937	3.28157	0.129814	-2.66363e-94	0	159363	0.68821	78.4691	-8.97525e-115	3.37415	14.4348	2.80851
WNT11	6.75928	0.00482702	0.002104			136177	0.0062331	127.209		0.0678534	0.32032	1.0513
MTIF2	3.13211	0.00236261	0.0594637	-7.1526e-06		210961	0.00208336	95.4004		0.152659	0.0899368	0.998125
DDHD2	10.7171	0.00989709	0.107462			226249	0.0265169	71.1827		0.477513	0.248827	1.01652
TTC39A	1.78534	0.000777464	0.00408313			135570	0.000617325	36.4588		-0.718402	-1.24078	0.760328
EPS15	9.23343	0.00814767	0.0879372			290691	0.0206181	84.8207		0.404229	-0.136664	0.95684
ORC1	1.68595	0.0025092	0	-1.99577e-26	0	43135.1	0.00270045	7.58305		1.23034	1.56839	1.34465
MGST2	15.6144	0.0202652	0.269011			311736	0.0859802	90.4383	-1.4468e-79	1.01828	2.908	1.37549
CHERP	3.42582	0.00233803	0.0629244			230428	0.014498	95.9863		-0.00614552	-0.674467	0.901733
ATG16L1	12.9061	0.0106666	0.0439476	-1.29278e-16		166429	0.0338691	47.506		0.301853	0.691277	1.07366
USP40	2.58544	0.00211213	0.00515302	-4.13734e-44		137131	0.00350022	45.1279		0.279052	1.13171	1.17697
POMGNT1	1.86738	0.00116995	0.00543981			233116	0.00658035	67.0831		-0.141601	-1.60255	0.788451
RAD54L	1.80415	0.000663786	0			37157.7	0.00096947	8.98277		-0.986224	-0.374161	0.80986
MAST2	1.8883	0.00288137	0.00582256		0	170411	0.00420451	86.0907		1.2714	1.24388	1.2004
DNAJA1	14.22	0.013557	0.0851752			278340	0.0322322	69.0451		0.529125	0.42835	0.998552
B4GALT1	16.181	0.0177674	0.178155			267000	0.02885	57.7597		0.754368	0.699506	1.03728
CHMP5	2.60766	0.00204809	0.0176479			221261	0.0111899	52.2911		0.218014	-0.918709	0.86815
NFX1	9.6662	0.0107825	0.254559			274643	0.0328068	168.31		0.777379	0.858373	1.09164
AQP6	1.1584	0.00036048	0			19583.4	0.000344813	3.25922		-1.25312	-0.605772	0.788749
DIMT1	3.04669	0.0034492	0.00990029	-7.33404e-09		183568	0.00157231	68.1413		0.798994	-0.216135	0.960095
IPO11	53.3716	0.132975	0.0293433	-1.97726e-51	0	178265	0.0603061	74.758		2.06816	3.66246	1.53557
FOLH1	0.494765	0.00012758	0			28166.8	0.000137269	7.2197		-1.55041	-0.01849	0.817009
EIF2AK1	135.344	0.248866	0.174835		0	259550	0.278358	64.888		1.61608	1.56676	1.18912
NME8	7.35849	0.00523825	0.0057494	-2.20957e-21		128871	0.00315219	90.8011		0.0629677	0.355299	1.03916
EPDR1	3.93151	0.00293057	0.00327468			68127.2	0.00140703	39.4177		0.134404	0.467531	1.1076
SNX10	78.3565	0.0754739	0.233657			256689	0.149216	86.0119		0.569375	-0.0124057	0.985794
SEPHS1	4.94603	0.00386613	0.0175751			213818	0.0037446	120.801		0.210255	-0.303689	0.945011
MRPL28	17.3675	0.0104708	0.175308			224525	0.00738007	69.5423		-0.197355	-1.06372	0.850593
HBQ1	29.6057	0.0559167	0.0114833		0	22829.1	0.0150081	6.74694	-0.00702028	1.61883	4.67673	2.07558
ITPKC	0.931726	0.000653002	0	-0.00763607		94652.4	0.000964701	47.7082		0.0350016	-0.0642818	0.956829
CEACAM6	6.49164	0.00678941	0.00327468			23600	7.05719e-05	19.8797		0.67273	2.93127	1.26359
FAT2	0.479711	0.000489484	0			67634.5	0.000288844	44.0985		0.630922	1.23275	1.34216
RBM22	11.6765	0.0102077	0.189701			243054	0.0135119	84.3482		0.390889	0.298356	1.02339
TMED2	37.4042	0.0330081	0.116696			283638	0.082442	64.1416		0.415194	-0.191454	0.903905
ERO1B	16.1253	0.00959057	0.186319			565488	0.0044564	209.065		-0.218728	-0.863176	0.876609
ZFAND6	6.71007	0.0054839	0.00276198			271722	0.00908083	54.217		0.281893	-0.613609	0.891938
HSD17B2	1.18204	0.000375943	0			90582.4	0.000285745	44.291		-1.21825	-1.11326	0.712641
TXLNG	8.58424	0.00748364	0.175405			373122	0.00304258	134.763		0.384377	0.340535	1.03089
PPEF1	1.75322	0.00176604	0			40715.6	0.000749409	8.98897		0.611409	1.00988	1.25221
LAT2	89.5582	0.0613007	0.169993	-0.000366296		260940	0.121786	96.9112		0.0307413	-0.416704	0.932028
HUWE1	5.9435	0.00595819	0.121519			261184	0.0108022	91.7866		0.605455	0.568811	1.05894
ZW10	3.10545	0.00450189	0.00784554	-1.96352e-13	0	145707	0.00657821	84.7921		1.18994	1.1664	1.19586
ALG9	2.02394	0.00247815	0.00928516		0	129351	0.00157875	61.568		0.921046	1.31729	1.22161
MYBPC2	2.00159	0.00351672	0.00447135	-0.00530842	0	43842.1	0.00621611	14.0428		1.49425	1.76602	1.47601
NOX4	4.06204	0.00191183	0.00485163			107790	0.000926077	42.7325		-0.594367	-0.401203	0.883435
ACOX3	1.10565	0.000655569	0.00254074	-2.02353e-08		119357	0.00438309	39.8466		-0.229859	-0.762512	0.842643
MTMR2	4.8515	0.00445721	0.00804543	-1.89048e-12		175973	0.0138184	51.5303		0.466881	0.412422	1.04146
PPP1R15A	84.6106	0.100397	0.0953548			312940	0.408922	65.6939	-5.68578e-05	0.111895	0.861241	1.08791
HSD17B14	1.95212	0.000889318	0	-9.35608e-11		24858.8	9.12547e-05	4.29345		-0.647989	-0.532494	0.84534
TRIP6	1.03179	0.000703466	0	-2.45667e-06		112945	0.000424504	39.8265		-0.0067835	-0.295716	0.909953
ACHE	0.957743	0.00106372	0	-3.91536e-12	-0.016204	30462.8	0.000956774	6.02691		0.765801	0.689026	1.18365
FTL	3004.92	10.7166	0			389412	5.51177	211.181	-2.44183e-77	1.43236	-0.641326	1.36589
SRRT	20.9831	0.0199837	0.12227			248729	0.0592862	68.7749		0.529268	0.562068	1.05461
BAX	13.1069	0.00930322	0			256690	0.0196072	56.4317		0.0605719	-1.173	0.816538
NLK	3.83599	0.00501053	0.0126619		0	164389	0.00481939	55.9658		1.0246	1.87493	1.30762
PIGS	8.74432	0.00742454	0.0276697	-4.47256e-18		220578	0.00542939	94.8727		0.342535	0.10408	0.99672
ADAMTS2	6.19483	0.00253107	0.00156685			119840	0.00404245	35.4244		-0.818725	-0.958962	0.792218
ATXN7L3	4.63712	0.00574511	0.0313989		0	210612	0.0106097	70.1852		0.941017	1.97951	1.23179
PGS1	0.943255	0.00609373	0.00848001	-8.37328e-17	0	201198	0.0112484	96.6433		3.57798	0.282956	1.01566
PSMC5	17.7001	0.0119876	0.0860166			258920	0.04526	60.1563		-0.0121397	-0.992228	0.840863
UIMC1	6.03672	0.00571896	0.0337429			238705	0.0128221	62.71		0.516011	0.226802	1.01292
CETP	15.2791	0.0296264	0.00338831		0	44989.8	0.00794703	18.5023		1.65529	2.31912	1.62183
MT3	6.4024	0.00264376	0			23249	0.000639737	2.2658		-0.80209	-0.348141	0.875983
LPCAT2	70.525	0.0796089	0.0401655		-9.75958e-06	150028	0.0393955	47.8311		0.817511	1.02488	1.13215
GNAO1	5.15922	0.00446932	0.00692961			101217	0.0160148	20.4974		0.373685	0.211688	1.01173
OGFOD1	3.33136	0.00314352	0.0621751			209038	0.000702202	85.1721		0.508679	0.269502	1.02083
SH3BP2	320.47	0.353664	0.379874			307601	0.26816	109.55	-7.04854e-20	0.868665	1.95939	1.24401
NOP14	4.4694	0.00329316	0.0162344			207077	0.0102654	57.2149		0.116647	0.139818	1.00401
ADD1	22.9148	0.0197487	0.133087			258397	0.00343883	75.5582		0.372116	-0.363057	0.92714
L2HGDH	2.65789	0.00280201	0.00887142			247855	0.00661528	162.814		0.684512	0.362187	1.03505
TXNDC16	1.7459	0.00238495	0.00768264	-7.28144e-27	0	117315	0.00198293	55.2104		1.09598	0.83216	1.12671
C14orf166	8.52618	0.00695956	0.012327			274296	0.0179163	61.7235		0.280534	-0.633449	0.835435
NID2	2.05739	0.00275601	0.002104	-1.18042e-07	0	60004.4	0.00546962	12.2083		1.06274	1.77159	1.47212
GMCL1	17.6119	0.0138382	0.119719			257030	0.0352961	150.399		0.223374	-0.200628	0.958949
SF3B2	53.4604	0.0413949	0.310765			293531	0.0549203	70.5479		-0.622088	-0.426646	0.873302
KLHL42	1.73025	0.00160347	0.0109817			202982	0.00331074	68.6052		0.479567	-0.171933	0.964822
GNAS	926.345	2.41705	0.189718		0	342205	1.6333	100.974	-2.00218e-50	1.78486	1.7702	1.30299
DNM1L	3.75904	0.00360531	0.129917			247077	0.0160469	61.7701		0.535193	-0.0840049	0.977835
PTHLH	0.346133	0.000146315	0			13614	0.000371218	2.45778		-0.76693	1.00765	1.11408
PHACTR3	9.64082	0.00600744	0.002104			33900.4	0.00214428	18.7577		-0.14904	0.918977	1.2461
ERGIC2	8.22535	0.00723109	0.143257			242705	0.0171154	96.6575		0.39765	-0.172364	0.962458
AURKA	0.861823	0.000342795	0	-7.86783e-19		143231	0.000743508	93.3344		-0.862928	-0.841175	0.77707
CASS4	4.71401	0.00511943	0.0130049	-3.54835e-22		424007	0.00872755	180.526		0.733054	0.403921	1.04189
AAMDC	3.0864	0.00162398	0.00960918			533573	0.00315088	214.123		-0.41843	-0.840097	0.86999
RFX2	5.92358	0.00333453	0.00944851			209064	0.0071829	64.882		-0.310042	-0.957499	0.855009
METTL2A	6.46717	0.00291852	0.0603539			241488	0.00210893	74.9984		-0.660039	-1.7605	0.767482
SULT2B1	0.259884	8.04e-05	0			83428.3	0.000478387	39.1202		-1.26159	-0.631681	0.749517
ALG6	1.91716	0.00149107	0.00670508			138325	0.000418544	42.9091		0.201424	0.134417	1.00928
CNOT3	1.42572	0.00118957	0.0124191			195474	0.00415373	106.771		0.311678	0.202949	1.00642
GP6	25.6376	0.0600727	0.0140981	-1.52084e-89	0	187297	0.0311945	73.6666		1.962	1.94459	1.322
PTPN4	99.2227	0.0704219	0.224238			217510	0.139042	72.9722		0.0912978	-0.505385	0.906337
DDX18	22.5364	0.0190386	0.0851752			289513	0.00963426	84.814		0.340279	0.0459838	0.937297
KHSRP	29.2474	0.0421835	0.160902		0	273710	0.110764	84.3736	-1.41205e-09	1.19048	2.73125	1.32457
GNA11	3.85306	0.00282097	0.00535179			124558	0.00443959	80.4477		0.106361	0.635646	1.1003
ASAP3	1.1791	0.00105092	0.00327468			108417	4.19617e-05	71.1688		0.416586	1.04782	1.27522
EDEM2	8.25146	0.00496726	0.0158677	-4.65363e-08		369730	0.00693125	139.493		-0.203068	-0.956899	0.864546
DNMT3B	0.883479	0.00125207	0	-8.06489e-18	0	62498.7	0.000746965	21.4872		1.15201	1.02159	1.26555
TPX2	2.97957	0.00365829	0.002104		0	75502.9	0.0073446	14.7312		0.927135	1.10593	1.19231
PDRG1	12.2379	0.0116317	0.193455			135056	0.0137336	48.4505		0.52444	-0.0803229	0.974304
EPB41L1	0.355272	2.56e-05	0			11908.4	1.84178e-05	5.52177		-3.57768	-1.7575	0.721232
SLC15A1	1.17833	0.000301588	0			40021.8	0.000316381	4.63843		-1.56259	-1.10561	0.615284
DOCK9	11.8242	0.0116029	0.0242936	-0.00517915		203752	0.0264235	90.362		0.573284	0.583461	1.05995
ANKRD10	6.00943	0.00559101	0.0345445			270585	0.0127621	67.9498		0.486702	0.353996	1.02894
TGDS	8.4888	0.00619878	0.0197985			125593	0.0123523	40.4079		0.102946	-0.0576945	0.971169
DOCK3	2.32352	0.000940821	0			51041.7	0.000954986	8.64182		-0.834237	-0.478769	0.861266
C3orf18	3.25857	0.00239144	0.00349635			84521.3	0.00129879	33.5254		0.110284	-0.152374	0.939374
COQ9	1.87756	0.00108958	0.00515302	-2.41356e-27		178526	0.00103283	46.917		-0.263138	-0.990276	0.830781
TMEM40	543.622	2.1973	0.124963	-2.30785e-32	0	182316	0.490965	79.64	-3.79307e-79	3.00366	13.6882	2.69749
KIF9	1.7104	0.00132432	0.0111704			109228	0.00283146	28.6696		0.194198	0.0340689	0.980854
ARHGAP28	2.13464	0.000728809	0.00447135			99581.2	0.00241572	30.8684		-1.10435	-1.02104	0.754904
CRLS1	8.8305	0.00792835	0.00709697			193899	0.0207193	48.5683		0.431899	-0.474804	0.918368
PPP1R13B	4.02154	0.00328172	0.00897535			163873	0.00297332	78.5244		0.2789	-0.386204	0.921093
ATRN	4.61538	0.00459598	0.00900729			143508	0.00910872	46.4339		0.59418	0.947347	1.12434
SMOX	461.43	1.60412	0.1305	-4.99876e-55	0	173232	0.372913	114.439	-1.20888e-59	2.73673	11.7207	2.48578
SIGLEC1	76.1533	0.059635	0.0274345	-3.17395e-25		113580	0.0259824	49.7913		0.238233	0.775005	1.0974
FKBP1A	840.084	1.81013	0.341666		0	313622	0.744904	101.845	-7.38886e-12	1.38834	1.66952	1.20135
NSFL1C	0.827453	0.000916568	0.00264817			229453	0.0163734	56.7457		0.76215	0.595867	1.05993
SLC4A11	0.590468	0.000377903	0			11465.2	0.000528932	2.26039		-0.109202	1.71319	1.3159
C20orf194	7.85852	0.008267	0.0293834			185593	0.000924408	72.4579		0.681531	1.15715	1.1382
ZNF343	2.28334	0.00163292	0.00353631			125576	0.00218624	64.4371		0.0684823	-0.357473	0.91381
EBF4	2.276	0.00162125	0			78905.1	0.00217462	32.912		0.0617962	0.307652	1.07962
CPXM1	0.716489	0.00105071	0		0	7770.61	0.000940084	1.97678		1.207	2.1212	1.54678
MAVS	4.99075	0.0054141	0.127391			268181	0.0158595	74.4021		0.730843	0.978602	1.10959
RP5-1187M17.10	6.42205	0.0180531	0.0225704		0	98832.4	0.025559	23.8434		2.24313	3.49051	1.63392
XRN2	22.705	0.0174707	0.150042			301662	0.0275294	141.47		0.192167	-0.305561	0.934226
KIZ	10.3706	0.0078554	0.109243	-3.95062e-20		162603	0.0145636	42.1371		0.162	-0.0992513	0.974342
DYNLL1	351.774	0.901152	0.187209		0	268347	0.440167	74.5212	-7.44223e-06	2.21875	2.21294	1.27739
TESC	117.377	0.100696	0.168907			229134	0.0427871	76.8968		0.39812	0.350061	1.02929
SNX5	14.2898	0.0112558	0.0909736			260573	0.0472657	80.3517		0.225741	-0.591255	0.912714
RPL6	610.303	0.489111	0.181268			352615	0.173286	111.511		-0.523203	-2.39964	0.872248
SIRPG	33.9127	0.0214048	0.0493217	-1.33083e-12		70971.6	0.0207239	15.3735		-0.118606	-0.578997	0.909972
MAPKAPK5	5.96538	0.00474181	0.150965			246630	0.0127423	129.696		0.237778	-0.571587	0.911831
P2RX7	15.4772	0.0102784	0.0622288			238147	0.0235406	104.931		-0.0448304	-0.201717	0.961195
ESF1	10.9979	0.00819387	0.202326			223728	0.015747	75.4886		0.137041	-0.657132	0.901195
RBBP9	2.37337	0.0020122	0.00536904	-2.00726e-14		130571	0.00744104	51.8448		0.337833	0.182704	1.01071
ANAPC5	33.2533	0.0401427	0.213037			286397	0.171302	92.9306		0.91137	0.321866	1.02236
SLC23A2	12.8298	0.0141567	0.0305103	-4.70486e-25		209814	0.0165802	67.103		0.760649	1.45258	1.16978
SLC8B1	11.3296	0.00778447	0.0136419	-6.52348e-18		242709	0.00317776	142.352		0.00820295	-0.721797	0.892036
TMEM230	2.98809	0.00190238	0.00803801			257832	0.000957608	51.8759		-0.115111	-1.39123	0.786293
DZANK1	1.32496	0.00134032	0.00781948			382096	0.00471395	155.175		0.61783	0.800302	1.12097
KDM2B	10.3792	0.00859888	0.213094			247273	0.0485228	97.9976		0.304789	-0.19394	0.958769
TASP1	5.2526	0.00310028	0.00669888	-0.000358872		132245	0.00190783	30.0461		-0.235637	-0.478319	0.907657
OAS1	44.5435	0.0354656	0.388618			258559	0.0468391	65.7513		0.254073	0.600484	1.05921
GCN1	4.97772	0.00440299	0.0642442	-3.86546e-72		164020	0.00546408	54.9817		0.406108	1.14374	1.13191
RPLP0	630.397	0.535159	0.475902			339921	0.449665	105.677		-0.952601	-1.63583	0.945528
PXN	54.0792	0.0498596	0.0547362			233626	0.113066	76.4121		0.490408	0.466841	1.03905
SIRT4	0.512724	0.000165756	0	-2.0426e-26		41538.8	0.000473201	7.38707		-1.19243	-0.605984	0.756524
RPH3A	11.1435	0.00871918	0.0485796	-8.81836e-07		154577	0.00848436	42.3276		0.214119	1.30544	1.16856
KIF16B	2.8317	0.00231619	0.00688948	-2.03963e-05		113642	0.00910896	54.6297		0.281003	0.737053	1.11031
TRMT6	11.5309	0.0162113	0.0907154		0	227641	0.0406895	121.61		1.14601	0.798902	1.08784
CHGB	3.08269	0.00231327	0.0070035			116815	0.00913835	45.8763		0.145948	-0.5363	0.870258
PEBP1	84.4533	0.06155	0.195171			267580	0.0197526	73.8638		-0.712047	-0.564296	0.847672
BRAP	3.91319	0.00279145	0.018874			218492	0.00445646	71.5683		0.0653217	-0.0570118	0.979238
ERP29	31.6022	0.0219499	0.100172			290726	0.17977	65.3059		-0.812749	-1.00702	0.794655
NOS1	3.29955	0.00198387	0.00816796			129799	0.00785679	55.6969		-0.206003	-0.252595	0.925078
FUS	40.609	0.0327295	0.100172			328953	0.0938384	78.4467		-0.558736	-0.672892	0.87309
IGBP1	3.10556	0.00262973	0.0362958			246216	0.00906509	52.3708		0.337493	-1.13113	0.82105
FXYD5	40.9941	0.0338744	0			322661	0.0555063	67.3153		-0.734357	-0.851958	0.87152
ZNF302	64.722	0.195552	0			384989	0.395404	125.595	-7.32067e-300	0.67572	2.18127	1.56662
GRAMD1A	33.467	0.0188251	0.0473349			237687	0.0103666	52.2635		-0.30197	-1.44899	0.799915
FXYD3	0.196547	0.000107172	0			39519.4	0.000156581	7.24047		-0.363729	0.213571	1.03431
CDIP1	29.3602	0.0490139	0.09992		0	200191	0.0622774	63.6594		1.42544	1.01316	1.10921
CMTM1	0.268431	5.35e-05	0			4138.63	4.71473e-05	0.3749		-1.95989	-0.465706	0.903635
KCNH4	1.17671	0.000565151	0			16715.6	0.000325024	5.70669		-0.563852	1.28908	1.19625
GANAB	7.5325	0.00676956	0.0593383	-9.48127e-12		225219	0.00559014	61.3142		0.433011	0.310108	1.02505
GMIP	12.0014	0.0128316	0.140471			244478	0.013831	62.3268		0.711678	0.290941	1.02291
RBM41	5.74533	0.00373528	0.0611876	-0.000109754		311372	0.00715649	236.978		-0.0823848	-0.308717	0.94634
BIRC5	1.92641	0.00120133	0.00444657			346175	0.0048207	123.029		-0.148665	-0.411649	0.919517
LAG3	94.8588	0.0647678	0.0551278			172116	0.0832211	61.8695		0.0280703	-0.70503	0.896236
MLF2	14.9463	0.00963166	0.0674608			263928	0.011392	82.9886		-0.0919044	-1.17705	0.814583
OTUB2	1.11323	0.000880172	0	-1.48061e-09		85469.1	0.000864267	41.4769		0.226892	0.897879	1.23754
DDX24	47.9307	0.0501642	0.152533			314575	0.0114985	84.1699		-0.11483	0.37013	1.01529
ZBTB25	33.8677	0.0218903	0.178884			270790	0.024336	124.252		-0.0802514	-0.856021	0.881746
NECAP1	13.8439	0.0111363	0.224995			267017	0.0103509	124.644		0.259139	-0.287714	0.951526
ARHGAP4	9.49319	0.00708905	0.00628664			263128	0.00726217	54.353		0.140656	-0.967416	0.844975
ANKRD24	1.25508	0.00139868	0		-0.0046966	42654.3	9.90033e-05	12.9579		0.771658	1.17585	1.31419
DHX32	0.873443	0.000742103	0.00973146			154403	0.00222629	60.5886		0.340997	0.397213	1.0483
RCOR1	38.5216	0.0396663	0.0790313			247880	0.0424622	108.402		0.659943	0.942245	1.10577
GPATCH2L	5.52305	0.00525733	0.123347			249532	0.0240386	78.8947		0.523166	0.302708	1.02577
LTBP4	17.7041	0.0135491	0.0997368	-0.00250367		229192	0.0173395	129.874		0.181553	-0.315273	0.94843
BLVRB	257.7	0.197433	0.0902516			247034	0.111246	110.604		0.26873	0.147291	1.0016
SLC9A1	3.72905	0.00397799	0.00902493			182649	0.00610542	66.9829		0.703491	0.86729	1.10937
SPTLC1	4.13097	0.0028977	0.0603539			154389	0.000282049	43.1547		0.0384076	-0.560187	0.917294
PAPOLA	15.4841	0.0137634	0.00311522			292248	0.0998934	60.007		-0.403007	-0.124096	0.916794
CCNK	7.00383	0.0060849	0.069815			259362	0.0120617	71.079		0.378605	0.302865	1.02308
PCBP4	13.2309	0.00785705	0.0213403			101258	0.00834537	25.1191		-0.222501	-0.771596	0.863312
RGS1	10.5534	0.016395	0.0182582		0	247902	0.109802	75.9169	-1.13373e-33	1.30216	3.02074	1.3876
YPEL3	24.5463	0.021813	0.0672139			281797	0.0786852	57.1249		0.421842	-0.321874	0.883795
MRPS33	11.7394	0.00767897	0.170937			270555	0.00103468	142.193		-0.0696884	-1.4785	0.805314
NDUFB2	42.7866	0.0309537	0.358236			270504	0.0120386	66.8323		0.101558	-0.530128	0.852132
NUDC	12.1956	0.00807499	0.0589161			252172	0.00051719	56.9297		-0.0499274	-0.849219	0.859345
MAEA	5.85852	0.00410074	0.112257			255447	0.00610197	146.349		0.0358359	-0.842041	0.880274
ICAM1	73.5188	0.0873138	0.0528213	-4.85987e-21	-1.27644e-13	168166	0.0735983	51.2843	-0.00020118	0.898704	2.55949	1.30092
STRN4	33.8225	0.045474	0.0533565		0	230062	0.0251784	67.1671		1.08156	2.10156	1.25155
IRAK3	137.702	0.177991	0.131864		0	216435	0.108557	66.2026		1.05656	1.65742	1.19348
LYZ	5332.6	20.6695	0.681095		0	363059	8.70191	143.847	0	1.37242	11.397	3.25257
MUL1	3.4621	0.0030918	0.065629	-4.10564e-36		433274	0.0065825	156.543		0.422309	-0.250242	0.949085
TFAP4	7.53342	0.0055113	0.00698701			132874	0.0045175	38.7264		0.105165	0.939179	1.10981
PDCD7	8.60438	0.00558192	0.141297			216613	0.00303638	67.9107		-0.083651	-1.3455	0.814778
SPG21	57.758	0.0508652	0.109264			264794	0.138916	66.3016		0.419049	-0.122197	0.958881
FETUB	1.21806	0.00017686	0			0	4.35114e-06	0		-2.46069	-0.945198	0.763517
DNAJB11	15.3285	0.0137783	0.204877			258076	0.0177476	81.2553		0.435546	-0.0623181	0.978748
P3H2	0.728202	0.000503369	0			48322.3	0.0010553	8.60175		0.0133016	-0.609811	0.827041
CHRD	0.346235	0.000103505	0			155943	0.000124276	104.983		-1.31612	-0.0321869	0.772779
FLT3LG	117.385	0.0561705	0.0533606			216854	0.0382923	64.0996		-0.527762	-1.64229	0.775843
RAB11FIP3	3.02581	0.00394669	0.00915367	-4.91269e-24	0	164448	0.00781995	80.7842		1.02238	1.38565	1.22266
GNPTG	8.04483	0.00702923	0.0725834			220439	0.00310934	73.839		0.388197	0.0560098	0.992839
ZNF268	7.68159	0.00965552	0.110343		0	223613	0.0555106	78.7727		0.965947	1.1097	1.12451
GOLGA3	5.46815	0.00547555	0.144311			222179	0.0010224	63.3243		0.603923	0.615237	1.06245
PABPC4	43.1849	0.0567584	0.308209		-0.0347735	303148	0.2054	89.3193	-2.74495e-07	1.04976	1.80283	1.20752
CD209	0.381581	0.000144201	0			82330	0.00113326	28.8167		-0.945051	-0.838066	0.765575
CERS4	4.93299	0.00511539	0.0198112			157670	0.0129287	58.5045		0.659331	-0.302905	0.946612
MCOLN1	20.2668	0.0130596	0.0479508			169499	0.0244574	40.7426		-0.0907061	-0.55207	0.907016
USP48	6.44877	0.00571979	0.101098			256041	0.00543714	87.3079		0.410947	0.522325	1.05191
EFNB1	10.7644	0.0134345	0.00823994		0	144421	0.0126559	58.6254		0.953971	1.59799	1.29974
PDPR	5.71251	0.00572124	0.0543651	-2.70902e-13		238074	0.00411642	87.0955		0.603768	1.12551	1.12915
AARS	2.92258	0.00137723	0.00616645	-2.33349e-05		128032	0.00277388	41.3404		-0.593836	-0.892163	0.820189
GLG1	21.1081	0.0241235	0.0813883			254246	0.0923463	74.5455		0.821365	0.310196	0.977302
KIF4A	0.362845	0.000416283	0		-1.51697e-09	31937	0.000310779	9.45715		0.817495	1.45626	1.3866
TNRC6A	10.7335	0.0107195	0.0948534			284906	0.0326107	92.2142		0.601401	0.205621	1.00516
PLEKHG2	67.1116	0.078703	0.0189095	-8.91988e-26	-2.84342e-10	259710	0.0581862	138.456		0.876135	1.58327	1.18098
DLL3	0.331471	0.000181209	0			41467.6	0.000211895	8.2994		-0.358542	-0.327694	0.887835
NAT14	2.33801	0.0013769	0.00989238			115056	0.00193715	53.939		-0.239798	-0.727715	0.851489
PITPNM2	22.1713	0.0371188	0.0109421		0	174840	0.0144655	79.3709		1.42493	2.62633	1.44202
EXOC1	4.5574	0.00432895	0.0988846			221373	0.0269307	63.9545		0.519915	0.189685	1.00885
RBM27	3.492	0.00489924	0.117886		0	261232	0.0101404	170.753		1.13797	1.89385	1.22631
OSBPL8	7.62661	0.00937553	0.00628664			271200	0.0558259	64.9442		0.931246	1.04587	1.11972
DTX2	2.76847	0.00195876	0.00723779	-4.91548e-22		383833	0.00580728	143.884		0.0509189	-0.649512	0.88267
NLRC4	10.2634	0.011985	0.008844	-7.5447e-06	-1.75332e-15	178273	0.00507528	116.405		0.849351	0.599312	1.08674
PUS7	1.30264	0.00119169	0.00410759	-4.98565e-12		97577.8	0.00176644	45.3567		0.458781	0.687456	1.11272
LAMB4	0.288424	0.000364308	0		0	73695.2	0.00107527	35.7034		0.970205	1.12295	1.2893
NRCAM	3.48176	0.00321104	0.00136542			47321.3	0.00238901	11.4278		0.471686	1.33429	1.28967
LAMB1	2.18132	0.00213554	0.0346899			230487	0.00803584	79.5267	-0.00421132	0.566022	1.50714	1.17417
SLC26A4	2.054	0.00148016	0.0108435			246523	0.00406361	150.584		0.0806725	-0.66199	0.861877
DLD	9.28966	0.00773559	0.231806			229368	0.016286	65.7329		0.313898	-0.678694	0.897446
WDR7	2.55008	0.00238013	0.0104064	-4.589e-05		142660	0.00485605	50.0403		0.490914	0.825276	1.09804
TXNL1	3.20021	0.00220478	0.052369			240107	0.00860882	66.4642		0.0102129	-1.04966	0.83197
IL5RA	3.27025	0.00202703	0			47285.6	0.00307041	15.6013		-0.158203	0.201592	1.02191
ABCC6	9.09231	0.00469733	0.00535179	-1.49097e-15		137794	0.00427228	66.7845		-0.445678	-0.416523	0.879072
CMTM6	117.497	0.179299	0.0734015		0	306239	0.38376	73.7438	-1.81224e-18	0.550855	1.80617	1.21584
ITGA6	43.4551	0.0519044	0.0483084		0	160512	0.039463	76.3242		0.898256	1.01787	1.11501
RAPGEF4	0.498136	0.0016843	0		0	90505.2	0.00266188	74.5106		2.5343	2.11713	1.57007
AC013461.1	47.5547	0.0338966	0.233514			394138	0.0720968	150.948		0.0800626	-0.721554	0.899212
FH	1.80201	0.00149713	0.00297354			152074	0.00957268	36.6464		0.305437	-0.276662	0.952143
SEL1L3	91.9319	0.0937447	0.335012			242510	0.133862	81.7523		0.663528	0.276738	1.02441
TF	0.768148	0.000199752	0			34988.8	7.7486e-06	5.62273		-1.53734	-0.972563	0.671986
CDV3	14.1416	0.0151605	0.267828			289084	0.01969	65.9446		0.715543	0.628274	1.02818
MYO15A	3.3875	0.00223919	0.0548058			171873	0.0140566	50.3174		-0.0558633	-0.775297	0.890709
ALKBH5	7.83329	0.00950029	0.0969776			251216	0.0717901	56.4963		0.909215	0.178851	0.999655
APOH	0.845451	0.000333469	0			238236	0.000235617	74.9065		-0.877354	-0.605679	0.771386
NLRP1	9.72297	0.00949307	0.0269012			290556	0.00382715	68.5887		0.565389	0.431943	1.0359
PITPNM3	2.26652	0.000782006	0			85782.2	0.000239432	28.6735		-1.08831	-0.410786	0.811249
SPAG7	10.4167	0.00739524	0.151726			239921	0.0216349	51.8083		0.0595951	-0.945241	0.84635
ORC6	1.73164	0.00113284	0.00565945			181028	0.00291997	108.298		-0.0732221	-0.546435	0.882046
ZFHX4	4.64372	0.00228978	0.00327468	-0.0029941		83610	0.000875115	34.0144		-0.520976	-0.0223705	0.984257
ZC3HC1	4.4651	0.0020704	0.00873897	-2.88343e-11		190463	0.00161564	67.3435		-0.618218	-0.780565	0.83943
ESR1	0.910605	0.000375642	0	-2.38255e-53		73627.6	0.000524461	21.3764		-0.805903	-0.515034	0.851995
RGS17	1.52146	0.000833879	0.00996442	-4.54945e-14		134737	0.000515282	63.2754		-0.354865	-0.322311	0.905155
ANGPT2	2.70318	0.00216783	0.00900006			147161	0.0108107	48.4151		0.250913	-0.563998	0.913119
TMEM101	4.15422	0.00268266	0.0577488			153000	0.0068295	41.7508		-0.0921261	-1.19126	0.839172
CD200	96.6161	0.0510609	0.101901	-3.64953e-06		117362	0.0336862	50.0869		-0.377658	-0.261653	0.933795
CCDC80	1.44246	0.000657018	0.0049151			122612	0.00187117	35.3326		-0.648347	-0.409335	0.896571
PSME1	131.27	0.0929865	0.0768079			309922	0.21169	70.393		-0.986886	-1.00043	0.847289
PPP2R3C	2.18939	0.00189441	0.0723411			235745	0.00394428	58.2925		0.371343	-0.379152	0.934919
HAUS4	2.84463	0.00301228	0.00890868	-1.15447e-56		105333	0.00623769	36.0861		0.691767	0.941216	1.14603
JPH4	1.81168	0.00159981	0	-6.65422e-06		37830.3	0.000464976	20.3514		0.402443	0.649492	1.18506
CEBPE	4.17188	0.00168493	0			24471.6	0.000830531	3.30937		-0.838092	-0.548387	0.821383
SLC7A8	1.50782	0.000399426	0	-0.00480859		42097.7	0.000310838	6.24106		-1.50737	-0.876777	0.686253
OSGEP	8.75846	0.00690702	0.138776			247716	0.0299451	95.144		0.225661	-0.350203	0.940551
SLC22A17	4.16999	0.00935354	0.00440715		0	42527.3	0.00582421	10.5991		1.88422	0.989681	1.20878
RNF31	1.38536	0.000680874	0.00410759	-3.51715e-24		122373	0.00252539	42.7768		-0.52784	-0.270131	0.923187
SCFD1	7.774	0.00688954	0.0596907			246344	0.0370092	65.1849		0.410494	-0.408798	0.935316
G2E3	5.98868	0.00502971	0.0659907			245484	0.0128674	136.263		0.324024	-0.0259011	0.982749
HECTD1	16.3842	0.0130585	0.200308			274504	0.0410074	88.8003		0.245096	-0.229015	0.894703
HNRNPC	29.3664	0.0296072	0.0768079			318546	0.0540719	63.8204		-0.364907	-0.361282	0.946773
RPGRIP1	2.10294	0.00115476	0	-4.676e-42		98881.8	0.000897527	78.8754		-0.351549	0.0215361	0.999106
SUPT16H	15.4248	0.0154173	0.110867			254954	0.0445223	58.7259		0.604401	0.856096	1.09146
TOX4	8.59678	0.00748101	0.0471356			250020	0.0126265	60.1208		0.382663	-0.530151	0.903382
GEMIN2	2.3978	0.00196396	0.00536904	-2.26416e-19		119801	0.0029006	54.4341		0.284434	-0.236226	0.946314
TGM1	0.265905	0.00017403	0	-1.91462e-43		81137.5	0.000146449	44.3817		-0.0738332	0.501969	1.11217
TINF2	6.88891	0.00564683	0.0510381			230162	0.000298023	65.7842		0.286393	-0.432044	0.929205
SEMA6A	1.73751	0.000614597	0	-3.71086e-34		52514	0.00146264	10.3742		-1.04879	-0.80942	0.750318
TRPM7	10.4979	0.00860471	0.211783			257741	0.0143312	79.1865		0.287559	-0.0532101	0.979398
TYRO3	2.38037	0.00155279	0.00630454			367649	0.00360632	132.794		-0.0773683	-0.578158	0.905435
WDR76	10.2218	0.00660821	0.0197985			119413	0.0126616	53.0332		-0.0895255	-0.171346	0.967844
CAPN3	5.31788	0.00629398	0.0194545	-2.51824e-08	0	120667	0.0169913	45.9182		0.869099	0.84093	1.13178
SNAP23	494.345	1.26225	0.13349		0	269915	0.534676	78.0288	-3.60392e-10	2.25929	2.75873	1.35212
TBX15	1.26061	0.00040472	0			5465.43	0.000555813	1.40853		-1.20345	0.534819	1.04603
PHGDH	5.20724	0.00477533	0.057181			215300	0.00091809	58.6271		0.464045	0.879888	1.09935
COL9A3	19.1496	0.0145263	0.0169958			125159	0.0104274	57.8048		0.168079	0.0258059	0.969741
EZR	391.969	0.478866	0.624643			323252	0.826057	87.3402	-2.72295e-16	0.148287	1.17465	1.15984
MYL6	991.024	1.87557	0.635621			323205	2.0751	104.363		0.782116	-0.43348	1.04353
AGO1	6.30516	0.00599592	0.0589113	-2.06691e-12		250120	0.00354099	78.1156		0.520809	0.771919	1.08318
TEKT2	0.352546	6.78e-05	0			38015.6	0.000107169	9.30384		-2.01676	-1.19227	0.563223
CLSPN	2.53301	0.00215025	0.0581743			164117	0.00839049	52.997		0.340378	0.406941	1.03636
RFFL	5.94407	0.00645393	0.0550122			232869	0.0328511	76.8323		0.733003	0.346616	1.02841
UNC13D	13.0145	0.0142085	0.213288			240165	0.0650483	72.3728		0.744241	0.451323	1.04351
MFSD11	5.62651	0.00273415	0.062092			244036	0.00630409	126.719		-0.543208	-1.48527	0.800375
DPYSL2	136.813	0.169841	0.17946		0	224107	0.120669	63.4751	-0.000763301	0.992115	2.05126	1.24367
TGFB2	2.84559	0.00131376	0	-1.26549e-07		39383.4	0.000215411	14.2694		-0.625931	0.207054	1.00968
GPATCH2	4.49267	0.00513539	0.0174115		-0.000115164	200741	0.00991935	79.3877		0.813387	0.148387	1.00562
NUP50	4.82152	0.00470847	0.141517			247100	0.00711554	63.8084		0.563616	0.891373	1.09875
CDC45	0.913307	0.000575193	0			8153.87	0.000554025	1.08748		-0.135051	0.541797	1.1154
COMT	33.4139	0.0271145	0.0951252			213887	0.0233962	63.1708		0.281201	-0.991652	0.8592
CECR1	221.297	0.222329	0.158032			275543	0.180546	88.5907		0.685501	1.08342	1.12312
VNN3	16.4665	0.0166685	0.00528154	-1.93736e-11		116551	0.00925374	102.435		0.624714	1.0525	1.18597
ECHDC1	7.59822	0.00492473	0.159287			176406	0.0240171	40.1217		-0.0847017	-1.25768	0.826578
LRRFIP2	4.91967	0.00496736	0.0013343			228793	0.00668436	65.1448		0.617022	-0.10152	0.972118
SEC22C	5.27747	0.0052061	0.0697565			237429	0.0069018	63.3949		0.580988	0.231298	1.01305
XYLB	1.41116	0.000590138	0.00866348			119040	0.000972629	49.1846		-0.782842	-1.14307	0.757644
HDAC6	6.5974	0.00477574	0.0845181			230616	0.00152826	81.2014		0.0885901	-0.220923	0.961182
GABRP	1.22555	0.000390333	0			142354	1.82986e-05	102.104		-1.21468	-1.16251	0.701353
CDC6	0.929911	0.000343157	0			83572.3	0.000540435	45.7882		-0.982639	-0.606399	0.80882
UPRT	0.472934	0.000453821	0.0107898			167423	0.00622845	62.4893		0.534058	0.361675	1.03997
CDC23	10.7805	0.0113604	0.219873			196509	0.0044136	52.6601	-2.4256e-07	0.68617	2.02808	1.23997
AAAS	2.50174	0.00172809	0.00624925	-1.70366e-21		190271	0.00183028	78.9411		0.0133328	-0.00646597	0.987924
CBX5	13.4586	0.0116318	0.25273			276317	0.0409319	123.867		0.372756	0.491674	1.05029
SUCO	6.13662	0.00725841	0.209909		-0.00582781	239847	0.0189351	84.359		0.868461	1.36983	1.15684
MSH2	2.61959	0.00227092	0.00871426	-0.000736605		127715	0.00310516	46.2407		0.373158	0.85901	1.10695
MAP3K1	88.6904	0.106221	0.361538			291835	0.267781	74.5359	-2.07992e-05	0.918227	1.31444	1.15757
DHPS	5.42899	0.00350517	0.0303541			225959	0.00351286	53.0824		-0.0927852	-1.1549	0.846673
HOOK2	4.49139	0.00353329	0.0909736			242121	0.0103794	63.9529		0.219957	0.260724	1.01792
NXPE1	1.79183	0.000610706	0			0	8.61287e-05	0		-1.10794	0.700793	1.08602
ARCN1	2.62651	0.00275522	0.00357094			257314	0.018739	110.256		0.676044	1.08771	1.12155
EPB41L4B	0.513242	0.000142686	0			15060.2	4.17233e-05	2.57172		-1.43076	0.0958895	0.798079
TMEM38B	8.5966	0.0076446	0.0789806			147267	0.0290005	42.7722		0.416702	-0.215469	0.952957
PSMD5	1.0029	0.00117967	0.0313197		-2.29995e-06	207465	0.00825679	67.307		0.857737	1.13059	1.13059
PTGS1	363.445	2.02706	0.0952328	-4.44417e-237	0	198990	0.465156	84.5361	-1.21983e-41	3.45881	11.3544	2.39648
NUP188	3.0035	0.00246732	0.0631719	-2.10053e-15		237444	0.0117556	122.645		0.288591	-0.283497	0.949892
CRAT	67.8313	0.142747	0.0912021	-5.73208e-07	0	179422	0.0614598	64.5673		1.8058	3.22516	1.46722
SH2D3C	17.6303	0.0156336	0.121879	-1.1669e-15		268283	0.0255771	162.924		0.415529	0.246622	1.00985
NANS	35.5398	0.0209951	0.064224			213567	0.0334216	57.0735		-0.222978	-1.10795	0.84715
TBC1D2	13.3488	0.00992369	0.0103021	-6.10006e-63		113980	0.00749636	49.5296		0.134047	0.254691	1.02495
DFNB31	22.0293	0.019642	0.0300486			125336	0.0378606	47.499		0.424914	0.508826	1.05239
PDE6C	1.96804	0.000749089	0	-5.48691e-06		23215.9	0.00114757	5.2393		-0.933031	-0.628124	0.820498
CWF19L1	11.6811	0.0108618	0.231336			284947	0.0130994	163.88		0.487954	0.695947	1.07543
SEMA4G	0.407135	0.000315893	0	-7.52958e-05		32276	0.000836611	8.91685		0.196528	0.7973	1.19761
BTAF1	8.22234	0.00807581	0.138844			285710	0.0221458	157.903		0.573255	1.23353	1.13899
IKZF5	4.97837	0.00507105	0.109458			266408	0.00617766	136.351		0.63049	1.03834	1.11645
BLNK	163.43	0.126771	0.314878			115606	0.0858809	52.3316		0.25555	-0.0237177	0.982812
TLL2	6.55442	0.00257472	0.0106929			145163	0.0104178	39.1315		-0.881065	-1.24852	0.757333
TDRD1	2.98626	0.000597842	0			94270.1	0.000575662	23.8395		-1.95147	-2.26505	0.501064
SORBS1	0.814062	0.00111469	0.002104		0	122029	0.00369883	75.2016		1.09814	1.20041	1.32286
BAMBI	3.16673	0.0073387	0.00537868		0	90914.8	0.00316185	71.5945		1.93374	3.33778	1.88246
IL11	0.620791	0.000244089	0			35092.3	0.000379086	7.78605		-0.881381	-0.116992	0.909489
WAC	26.745	0.0345128	0.136193			340128	0.154881	128.428	-0.000121911	0.231213	1.36372	1.1468
CREM	97.5001	0.0863479	0.298302			238870	0.163077	63.0169		0.441502	0.209266	1.00427
NUBP2	12.0316	0.00763899	0.0790598			229831	0.0124893	63.298		-0.117187	-1.23826	0.826547
SMIM24	1.11661	0.00060797	0	-7.80799e-11		49041.1	0.000353992	16.1997		-0.364931	0.16842	1.0174
HIVEP1	11.5809	0.0096904	0.181866			279591	0.0396636	195.625		0.321203	0.637337	1.06895
TREM2	0.825244	0.000135274	0			0	3.27826e-05	0		-2.27046	-0.759355	1.0001
FKBP5	23.4711	0.0209983	0.114939			251517	0.084392	64.6675		0.431692	0.277461	1.01977
SRPK1	9.43196	0.00859738	0.105766	-0.00145744		150073	0.0192561	39.6931		0.455687	0.365709	1.02861
BRPF3	1.57093	0.00177148	0.00513358	-1.56749e-05	-0.00368318	125410	0.00388378	38.4044		0.790486	1.4249	1.1972
MRPS18A	3.98469	0.00247644	0.0615714			184090	0.0114607	55.7828		-0.154425	-1.00713	0.849416
PGC	0.454557	0.00040362	0			10062.1	2.29478e-05	1.44298		0.410368	2.46923	1.27226
TMEM14A	7.52244	0.00699628	0.0277469			118571	0.000930309	39.9311		0.487461	0.401421	1.04038
EFHC1	12.775	0.0119442	0.0393738			171882	0.0243186	53.3566		0.498829	-0.154037	0.955309
HSP90AB1	148.946	0.143901	0.100172			322004	0.361838	87.3628		-0.394408	-0.0837154	0.991455
CDC5L	6.18708	0.00562364	0.174464			235562	0.0119076	58.6077		0.450352	0.510929	1.05144
ITPR3	7.83311	0.00719281	0.0261594	-4.05432e-12		199596	0.0148943	96.5724		0.466977	0.740002	1.07713
ZNF184	3.15398	0.00206059	0.00872902	-8.98513e-08		195814	0.00726163	119.446		-0.0751876	0.21912	1.01535
DSP	0.277875	0.000123342	0			29658.4	3.08752e-05	5.30031		-0.689876	0.119835	0.97536
SIRT1	4.90035	0.00453277	0.176229			237634	0.0260677	98.5818		0.477453	1.02186	1.11033
HNRNPH3	12.9529	0.0107364	0.0432724			286398	0.0252553	60.2617		-0.522308	-0.0914603	0.921638
IFT74	2.73422	0.0020829	0.00807288	-2.46133e-17		208686	0.00605381	129.875		0.168707	0.655544	1.08039
JAK2	20.6113	0.0187251	0.0542331			228314	0.0165349	72.8138		0.454438	1.09304	1.11749
IL12RB1	47.6963	0.0292033	0.0919513			215261	0.0536913	53.0227		-0.161519	-0.889213	0.872918
ABL1	2.85789	0.00317018	0.0143483	-3.57515e-24		210723	0.00536013	90.0744		0.764764	1.23511	1.14303
ACOT7	20.2522	0.0275501	0.0153712		0	147598	0.0301723	57.0555		1.09459	0.371702	1.04292
SH3GLB1	14.4236	0.0157321	0.0795473			263836	0.0361952	64.1055		0.742132	0.259556	1.01298
CDC7	10.3891	0.006708	0.00903059			104141	0.0134078	45.9652		-0.0897214	-0.0185752	0.975806
SYDE2	4.52149	0.00923999	0.0135567		0	131787	0.0174929	48.2351		1.73584	2.75047	1.46226
PCSK5	7.93778	0.00640597	0.0146471	-4.33173e-33		207269	0.000202715	113.291		0.261968	0.479089	1.05311
SCD	0.65657	0.000542581	0			43253.2	0.000761807	7.74846		0.296687	-0.0325458	0.965048
TMED1	3.04448	0.00193663	0.0127804			193244	0.00139159	45.8856		-0.116832	-0.674111	0.900115
ABLIM1	31.9662	0.037627	0.167708			230552	0.118289	67.7105	-0.000270366	0.870279	1.46305	1.16615
ERMP1	2.14367	0.00138997	0.00595519	-0.000137835		106769	0.00354856	29.7518		-0.087905	0.450555	1.05863
RAB18	6.30297	0.00628091	0.151096			217494	0.0152015	61.2726		0.597035	-0.747597	0.892919
NRP1	2.02612	0.00171277	0	-2.70084e-46		105649	0.00122154	47.2666		0.333719	0.397924	1.06852
PRTFDC1	34.1863	0.0785576	0.0114833	-3.69817e-22	0	45828.7	0.0190175	9.81781		1.93177	3.84203	1.88224
PALMD	1.60483	0.000581362	0			57791.8	0.000282705	42.6448		-1.01169	-0.606631	0.785779
TSPAN15	1.522	0.00128604	0.00136542			51327.1	0.00156879	11.2962		0.332217	0.542148	1.07651
H2AFY2	3.30682	0.00196152	0.00232103	-2.06443e-17		117724	0.002114	35.8935		-0.228313	-0.285175	0.920538
FAM21A	4.93127	0.00445054	0.102055			242001	0.00363511	66.1438		0.438379	0.685866	1.07402
MAST3	22.197	0.0135936	0.236138	-1.8457e-06		180660	0.0132036	55.3062		-0.170808	-0.763069	0.89081
MZF1	4.21015	0.00282398	0.00619451			144109	0.00848222	51.1868		-0.0325493	-0.686304	0.893552
OCEL1	6.31701	0.00564998	0.0524587			190452	0.0103537	51.3373		0.425824	-0.886949	0.862158
MYO9B	76.5174	0.0724177	0.236919			285570	0.0881895	74.7369		0.539738	0.185491	1.00217
KCNK6	24.0452	0.0210768	0.0320238			257409	0.0357603	78.4097		0.39842	0.318683	1.02465
CATSPERG	2.1709	0.00125032	0.0135103			116319	0.00284421	42.1594		-0.275485	-0.371791	0.904079
PSMD8	23.8976	0.0158552	0.0966048			260352	0.00971806	68.2933		-0.042863	-1.16801	0.816847
FBXL19	4.30658	0.00422852	0.00535179			103462	0.00427634	35.8695		0.572161	1.08822	1.19324
STX1B	0.316048	0.000240333	0			84825.2	0.000218034	30.7619		0.165524	-0.116232	0.946443
HSD3B7	3.15684	0.00162766	0	-7.60457e-13		176127	0.00123632	49.045		-0.450575	0.331705	1.0455
SETD1A	3.0385	0.00382006	0.0622518		0	157026	0.0155495	50.599		0.963416	1.66253	1.19064
BCL7C	20.7115	0.012648	0.179576			246374	0.0145151	68.9241		-0.175996	-1.43355	0.80838
CIRBP	177.139	0.132431	0.0768079			319847	0.0254794	74.8327		-0.895372	-1.2198	0.867064
ATP5D	42.0866	0.0245415	0.100607			294894	0.103791	73.179		-1.10477	-1.07185	0.779189
CBARP	1.68658	0.000462605	0			42062.8	0.000693977	11.1076		-1.45297	-0.684402	0.737328
PCDH11Y	2.80545	0.00111081	0.0077434			177201	0.00283754	84.3377		-0.868721	-1.45023	0.721967
IGFALS	0.712412	0.00181732	0		0	75999	0.000104249	32.2237		2.08495	4.26462	2.15463
HNRNPM	21.8576	0.0241205	0			308953	0.0739891	68.5948		-0.0357252	0.304667	1.01089
2-Mar	1446.64	5.92522				252640	1.52271	98.312
NDUFB7	33.7121	0.0279029	0.267828			266857	0.0207255	62.0918		0.312385	-0.419706	0.868216
TECR	30.3092	0.0232103	0.0942234			247933	0.0553973	65.2869		0.187081	-0.848542	0.861142
TIMM13	32.1527	0.0252127	0.0734997			242767	0.047224	60.5804		0.225107	-0.794259	0.888271
CDC34	3.78182	0.00374321	0.0132887			175888	0.00962925	55.3428		0.585169	-0.537812	0.913227
MTAP	3.43189	0.00268158	0.0615714			217008	0.0111355	79.5154		0.208644	-0.2515	0.950118
MISP	1.00844	0.000367387	0			105796	0.000631094	38.4555		-1.00216	-1.0034	0.760819
CEP170B	1.37713	0.000539906	0			20889.3	0.000267684	2.54678		-0.886271	-0.261359	0.867839
POLR2E	24.102	0.0264859	0.131963			266521	0.0601019	62.7979		0.758519	0.0629308	0.983843
POLRMT	4.38036	0.00363624	0.0279772			233591	0.00768203	123.253		0.307036	-0.557249	0.90956
HCN2	1.02556	0.000800592	0			73195.3	0.000976622	22.9021		0.206197	-0.0460445	0.978827
CDHR5	0.970371	0.000664376	0			37681.6	0.00105017	9.08093		-0.00197814	0.9948	1.26062
IZUMO4	5.2089	0.00254714	0.00949452			503421	0.00739622	197.156		-0.533833	-0.785625	0.825111
RASSF7	9.23341	0.00454048	0.0172639			148747	0.0109645	40.0386		-0.523153	-1.65841	0.779807
GADD45B	24.0965	0.0259149	0.0998389			263472	0.00922096	59.2139		0.724362	0.818415	1.05674
PALM	2.70747	0.00085458	0.0110363			129115	0.00306696	35.3251		-1.22888	-1.44722	0.699951
MADCAM1	1.83468	0.000981683	0			80331.9	7.83801e-05	20.9539		-0.392576	-0.0330998	0.986318
MKNK2	54.9742	0.0643855	0.36348			300889	0.211655	142.255		0.870966	0.774791	1.08103
ARVCF	1.04605	0.000589501	0			21034.9	0.0010258	3.32212		-0.310951	0.0169254	0.976039
TRMT2A	1.26431	0.0017518	0.00230645	-0.000257961	0	195218	0.00647223	68.5389		1.1213	-0.861954	0.871925
RANBP1	11.1321	0.00758402	0.121471			243143	0.0193619	59.0237		-0.00520589	-1.15322	0.818184
ZDHHC8	0.81858	0.000937415	0.00166788		-2.07809e-06	156636	0.0003196	63.8372		0.814478	0.874075	1.13115
KLHL22	6.77293	0.00434789	0.0126048	-1.34528e-06		120404	0.00612509	33.5633		-0.101362	-0.376328	0.925006
MED15	21.8406	0.0197632	0.176062			252023	0.0471603	71.0112		0.44925	0.182229	1.00816
SERPIND1	0.844387	0.000446729	0	-9.76707e-57		69457.7	0.000758529	46.9155		-0.411492	0.272188	1.02949
SNAP29	17.9848	0.0150581	0.122699			256117	0.00493902	65.068		0.324427	0.044755	0.989836
CRKL	26.2046	0.0377587	0.107221		0	215079	0.061832	62.6483		1.18874	1.87406	1.21635
LZTR1	2.71377	0.00202194	0.0090784	-4.58612e-15		152392	0.00498146	50.2		0.133175	0.261797	1.02504
MMP11	3.48794	0.00236314	0.0120113			320065	0.00472957	149.535		-0.017447	-0.0351336	0.95688
CECR2	4.71223	0.0241038	0.00338831		0	98934.9	0.00801218	24.7047		3.19212	1.27184	1.34087
SMARCB1	67.0996	0.0335066	0.275924			309981	0.0779905	193.114		-0.477853	-1.69092	0.77907
P2RX6	0.571241	0.000185261	0			76760.1	0.000291348	24.2893		-1.18748	-0.862612	0.73582
DERL3	44.385	0.0409116	0.142382			148023	0.0345548	55.9071		0.486881	0.245493	1.02169
BCL2L13	2.81955	0.00220319	0.0283238			208974	0.0138815	59.7112		0.20924	-0.53795	0.918224
DDTL	2.24392	0.000745703	0.00136542	-0.00759886		100085	0.00191176	26.5071		-1.14746	-1.30781	0.702229
DDT	12.4237	0.00900118	0.0924969			247212	0.0599731	58.9236		0.093416	-1.18251	0.81433
OSM	58.2718	0.0520374	0.0189075	-9.7185e-45		178055	0.0288788	56.731		0.439988	0.804763	1.08629
CABIN1	9.1751	0.00713554	0.0426143			231996	0.0201792	90.6492		0.203912	-0.184601	0.964112
TBC1D10A	11.4465	0.00768703	0.0209666			466458	0.0172786	152.59		-0.0284197	-0.944117	0.867864
SUSD2	7.39006	0.0035311	0.00327468	-1.34535e-16		62005.4	0.000107586	31.6685		-0.570407	-0.267773	0.906333
SF3A1	6.0639	0.0067447	0.0545166			256228	0.0564033	70.8444		0.769802	0.739944	1.07629
GGT5	0.696792	0.000869664	0.00254074		0	128579	0.00617343	54.6346		0.951015	1.40579	1.22509
RNF215	3.34655	0.00182785	0.00556694			193152	0.00983	86.128		-0.358934	-0.889509	0.866765
SEC14L2	15.9296	0.0132046	0.0128009	-2.86703e-25		159538	0.0237905	57.543		0.308376	0.21428	1.01239
SEC14L3	4.82	0.00202711	0			105789	0.0033679	37.407		-0.773619	-0.854862	0.772924
SPECC1L	1.49184	0.00132751	0.00408313			123921	0.000710428	40.8589		0.415252	0.626866	1.09088
PPIL2	5.61842	0.00466496	0.0600678			213731	0.0134896	59.7179		0.306166	0.172054	1.00714
UPB1	0.935275	0.000671075	0.00297277			200120	0.00235975	63.6505		0.074232	-0.930826	0.863175
YPEL1	20.8543	0.0157896	0.0982566			163186	0.0224333	52.1331		0.165537	-0.139179	0.969594
SNRPD3	13.7739	0.0134973	0.0937356			269243	0.0158367	104.056		0.574652	-0.528825	0.903442
PES1	3.80176	0.00238285	0.0615714			144380	0.0119519	50.7062		-0.14101	-0.569438	0.908984
MAPK1	79.2178	0.105969	0.33727		-1.62136e-10	275629	0.293349	66.9915		1.09052	0.849392	1.06045
GGT1	2.9107	0.00268861	0.00798832	-1.76058e-51		116194	0.00275922	41.6646		0.474768	0.020469	0.978485
PRODH	0.960768	0.000380605	0			35531.4	0.000330985	8.18025		-0.869343	0.124428	1.03925
PPM1F	111.015	0.10835	0.120371			275110	0.0789989	90.175		0.600772	0.618451	1.06338
SLC35E4	2.48969	0.00297491	0.0101956		0	410797	0.000958562	170.399		0.883709	0.37291	1.04363
TOP3B	3.76821	0.00224064	0.00561031			742551	0.00331444	234.844		-0.223842	-0.400113	0.919798
CYTH4	78.783	0.0622469	0.360063			300362	0.0898827	131.309		0.254376	-0.524696	0.903758
DGCR14	1.8734	0.00192579	0.00565742	-1.44954e-28		144817	0.00133258	60.182		0.644467	0.701781	1.0799
MFNG	11.5224	0.0101564	0.0903542			244624	0.0439441	62.4267		0.403961	-0.542789	0.901127
LRP5L	2.91714	0.00255431	0.00156685	-6.10432e-33		117985	0.00445825	43.3259		0.389926	0.531217	1.07519
SLC25A1	0.46542	0.000445709	0.00748921			198440	5.54323e-05	75.9966		0.530902	0.002288	0.988906
ADRBK2	101.83	0.100082	0.266637			251886	0.115183	81.5117		0.609059	1.05484	1.11921
LGALS2	629.698	0.590727	0.124874			210930	0.227621	71.4268	-2.18051e-29	0.712213	2.48446	1.29275
GGA1	23.6354	0.0160226	0.123523			274671	0.0748734	76.0019		-0.00881731	-0.673088	0.883702
HIRA	5.07807	0.00618203	0.0163176	-5.01291e-13	0	141830	0.00205672	49.4328		0.913615	1.50553	1.18276
SH3BP1	47.8089	0.0397372	0.230592			280675	0.0151682	144.22		0.324116	-0.626678	0.908681
SEZ6L	6.46899	0.00375354	0.00485163			105635	0.00166947	49.3342		-0.262467	0.337227	1.08249
LGALS1	785.531	0.964226	0.492658			338103	0.580498	123.264	-1.69753e-196	0.30763	1.94338	1.35062
HPS4	9.58215	0.00695648	0.105336			251241	0.0434359	68.0153		0.0948491	-1.06684	0.854931
PIK3IP1	232.591	0.194128	0.250539			279620	0.15211	79.6255		-0.427789	0.163179	0.962621
[truncated: 20,281 more rows]

## Sheet: SuppTabS2_CellTypeGeneScore
Genes	B.cell	CD14+.monocyte	CD16+.monocyte	CD4+.T.cell	Cytotoxic.T.cell	Megakaryocyte
TSPAN6	0.0538233	0.0585011	0.0859834	0.0460933	0.0288582	0.0644987
TNMD	0	0	0	0	0	0
DPM1	0.893614	1.58142	1.9306	2.02823	0.621397	1.75601
SCYL3	0.461109	0.800251	0.292351	0.512891	0.677402	0.258602
C1orf112	0.0773627	0.0453691	0.0453238	0.0558883	0.0296639	0.0453691
FGR	4.36528	1.36726	0.220512	3.50366	3.17705	0.677643
CFH	0.0139949	0.0409593	0.0139949	0.0347963	0.0291971	0.0297098
FUCA2	0.558974	0.154628	0.226608	0.387042	0.415605	0.167543
GCLC	0.037883	0.223052	0.0386046	0.138547	0.105566	0.0329328
NFYA	0	0.0948239	0.0306736	0.0696608	0.0841374	0.0522417
STPG1	0.10229	0.0827341	0.109368	0.371467	0.203401	0.239778
NIPAL3	0.114663	0.71267	0.0680516	0.443319	0.565719	0.232561
LAS1L	0.448715	1.67959	1.69173	1.7104	0.180568	1.6358
ENPP4	0	0.198395	0.0267567	0.112553	0.222058	0.163063
CFTR	0	0	0	0	0	0
ANKIB1	0.256484	0.570512	0.791213	0.708237	0.684205	1.12647
CYP51A1	0	0.0269643	0	0.0134822	0.0134822	0
KRIT1	0.19635	0.126087	0.337305	0.0556925	0.569854	0.597765
RAD52	0	0.0268019	0.0267567	0.0267567	0	0.0268019
BAD	0.0445896	0.697063	0.0863352	0.369572	0.372528	0.050708
LAP3	2.17026	0.119675	0.119675	1.07225	1.14407	0.178617
CD99	0.112568	1.54372	1.68297	1.48743	0.0696239	1.55706
HS3ST1	0.513231	1.05731	0.931218	1.12312	0.437317	1.00447
AOC1	0	0	0	0	0	0
WNT16	0.118868	0.110914	0.0674479	0.0764952	0.049734	0.0453691
HECW1	0	0	0	0	0	0
MAD1L1	0.205225	1.0659	1.27711	0.986628	0.569854	1.53757
LASP1	1.09116	1.24996	0.103212	1.07607	1.04813	0.0368187
SNX11	0.150803	0.678334	0.654036	0.662921	0.0636687	0.642092
TMEM176A	0.22054	0.080872	0.107552	0.0560252	0.0699445	0.0402806
M6PR	4.05227	0	0.360411	2.08202	2.23428	0.20815
ICA1	0	0.0221758	0.0221758	0.0221758	0	0.0221758
DBNDD1	0.138259	0.255754	0.0765483	0.154911	0.123547	0.0512645
ALS2	0.0330124	0.0702725	0.0432629	0.0402388	0.0134822	0.0268019
CASP10	0.0399713	0.0406446	0.0406928	0.0430658	0.0154653	0.0371685
CFLAR	3.27493	1.74374	0.0562842	2.42491	2.92123	0.496327
TFPI	0.046144	0.177635	0.15067	0.153851	0.0231505	0.143832
NDUFAF7	0.0984791	0.0471718	0.0713569	0.0557754	0.0879332	0.0858654
RBM5	0.527549	1.80035	1.80035	1.2728	0	1.80035
MTMR7	0	0	0	0	0	0
SLC7A2	0	0	0	0	0	0
ARF5	0.461109	0.785173	0.120781	0.497814	0.473938	0.04006
SARM1	0.0434211	0.0100234	0.0100234	0.0116872	0.0348656	0.0231785
POLDIP2	0.272668	0.70603	0.252856	0.485892	0.566047	0.147247
PLXND1	0.348916	0.331609	0.17591	0.406875	0.313516	0.166222
AK2	0.188676	0.805364	1.15454	0.738025	0.323386	1.03441
CD38	0.0529958	0.0299103	0.0502717	0.0219994	0.0450224	0.05327
FKBP4	0.0234027	0.604292	0.592129	0.608586	0.0346585	0.576579
KDM1A	0.0445896	0.774568	0.16384	0.447076	0.372528	0.128212
RBM6	0.527549	1.80035	1.80035	1.2728	0	1.80035
CAMKK1	0.529633	0.0290006	0.210309	0.279117	0.369243	0.138215
RECQL	0.0592932	1.91707	0.770319	1.31218	1.03762	1.23456
VPS50	0.056052	0.0268019	0.047118	0.0547849	0.0381804	0.0370065
ARHGAP33	0.0719271	0.0400959	0.0131316	0.0426138	0.043146	0.0131316
NDUFAB1	1.09116	2.83138	1.68463	2.6016	1.61097	2.18108
PDK4	0.256509	0.080872	0.430051	0.0742758	0.248913	0.20153
SLC22A16	0	0	0	0	0	0
ZMYND10	0	0	0	0	0	0
ABCB5	0	0.0268019	0.0267567	0.0267567	0	0.0268019
ARX	0	0	0	0	0	0
SLC25A13	0.671057	0.097209	0.308427	0.418358	0.438234	0.200959
ST7	0.0330124	0.252278	0.11622	0.167743	0.0680289	0.099714
CDC27	0.0592932	0.0872045	0.0872045	0.0549107	0.0134997	0.100704
SLC4A1	0.198377	0.0368953	0.146179	0.138809	0.251601	0.189308
CALCR	0	0	0	0	0	0
HCCS	0.025491	0.0334045	0.0455869	0.0815796	0.0370254	0.0587285
DVL2	0.0455094	0.227924	0.0434761	0.152392	0.331958	0.261427
PRSS22	0	0	0	0	0	0
UPF1	0.256484	0	0.211218	0.128242	0.233851	0.105609
SKAP2	0.0592932	0.0985373	0.419705	0.349561	0.455609	0.49528
SLC25A5	0	0	0	0	0	0
CCDC109B	0.0177054	0.0839656	0.0839656	0.0662602	0	0.0839656
HOXA11	0	0	0	0	0	0
POLR2J	0	0	0	0	0	0
DHX33	0.256484	0.0878806	0.299099	0.216123	0.233851	0.19349
MEOX1	0	0	0	0	0	0
LIG3	0.037883	0.577752	0.590603	0.59493	0.0150019	0.573812
RPAP3	0.29992	0.0471718	0.22848	0.153696	0.265815	0.163027
ACSM3	0.127886	0.224376	0.0451225	0.153196	0.133215	0.0295552
AC004381.6	0	0	0	0	0	0
CIAPIN1	0.0506551	0.235825	0.0513766	0.138547	0.105566	0.0457049
SPPL2B	0.796627	2.22035	2.0406	1.81756	0.23614	1.99567
FAM214B	1.74534	0.120968	0.443183	0.875232	1.04713	0.261543
COPZ2	0	0.0269643	0	0.0134822	0.01854	0.00505782
PRKAR2B	0.10363	1.37303	1.3784	1.39192	0.0941519	1.38122
MSL3	0.893614	0.711026	1.06021	1.15783	0.621397	0.885616
CREBBP	0	0.99974	0.99974	1.05563	0.0279442	1.02768
BZRAP1	0	0.102091	0.0379405	0.059835	0.271888	0.24726
MPO	0.0330124	0.038682	0.0590434	0.053386	0.0407007	0.0629243
PON1	0	0	0	0	0	0
GCFC2	0.0434211	0.19452	0.0303847	0.121028	0.145817	0.0419295
WDR54	0.0596335	0.822752	0.625976	0.736734	0.286876	0.748855
CROT	0.100301	0.114042	0.0488807	0.106679	0.216302	0.182522
ABCB4	0.414601	2.05299	1.76574	1.80345	0.222032	1.69229
KMT2E	0	0.809542	0.809542	0.809542	0	0.809542
RHBDD2	0.0088745	1.15563	0.0088745	0.601157	1.03762	0.473119
SOX8	0	0	0	0	0	0
IBTK	0.252365	0.958847	1.01251	1.11203	0.166514	0.999178
ZNF195	0.0561932	0.238608	0.0541599	0.152392	0.331958	0.272111
MYCBP2	0.737422	0.859662	0.0662602	0.831672	0.765412	0.0662602
FBXL3	1.89441	0.567551	0.877486	0.49434	0.641019	0.202501
ITGAL	4.30196	2.75722	0.489696	3.3401	4.01663	0.685407
PDK2	0.00712992	0.0898246	0.0247091	0.0501369	0.0557362	0.0478876
ITGA3	0.0234027	0.0313162	0.0587015	0.0815796	0.0446268	0.0642417
ZFX	0	1.58142	1.58142	1.60842	0.0134997	1.59492
LAMP2	2.17026	0.784067	0.119675	1.6785	1.61329	0.315642
ITGA2B	0	0.865126	0.892654	0.896336	0.044676	0.909066
ASB4	0	0	0	0	0	0
GDE1	0.444925	1.43993	0.449674	0.927579	0.793364	0.290707
C19orf60	0.0177054	0.915438	0.915438	0.897732	0	0.915438
CRLF1	0.0185671	0.0453691	0.0453238	0.0267567	0	0.0453691
OSBPL7	0.0631819	0.196302	0.0450705	0.148497	0.351999	0.262936
TMEM98	0	0	0	0	0	0
YBX2	0	0	0	0	0	0
MAP3K14	0.328674	0.675989	0.863404	0.728114	0.252111	0.749928
ABCC8	0	0	0	0	0	0
CACNG3	0	0	0	0	0	0
TMEM132A	0	0	0	0	0	0
AP2B1	0.0592932	1.20605	0.0592932	0.573376	0.573376	0.0592932
ZNF263	0.0984791	0.62601	0.625898	0.624407	0.0565043	0.582604
CX3CL1	0.0442486	0.0489265	0.0764088	0.0460933	0.0288582	0.054924
SPATA20	0.109875	0.0585011	0.0584554	0.0741216	0.0427498	0.0511027
CACNA1G	0	0	0	0	0	0
TNFRSF12A	0.0292102	0.0367809	0.0673761	0.0544012	0.0449043	0.0670801
MAP3K9	0.0333695	0.622021	0.625061	0.596885	0.0305586	0.586269
RALA	0.0898529	0.0703804	0.0825146	0.0282537	0.054386	0.07984
BAIAP2L1	0.0330124	0.0165062	0.0165062	0.0312102	0.0305439	0.0305439
KDM7A	0.500334	0.153631	0.460284	0.126182	0.279509	0.212619
AGK	0.0561932	0.217604	0.0331077	0.13134	0.331958	0.251107
ALDH3B1	2.17026	0.664733	0.674216	1.5979	1.09522	0.674823
TTC22	0.0131316	0.0400959	0.0131316	0.0328188	0.0282083	0.0278577
PHTF2	1.14926	0.944827	0.496885	0.882223	0.996174	0.256848
FARP2	0.16732	0.840896	0.670553	0.735943	0.15542	0.677338
USH1C	0	0	0	0	0	0
GGCT	0.0378546	0.762248	0.613915	0.687163	0.122656	0.589232
DBF4	0.252365	1.17466	0.0279113	0.755251	1.01522	0.343574
TBXA2R	0.120249	0.604579	0.561158	0.568824	0.049734	0.539034
IFRD1	0.847151	0	0.156492	0.479464	0.654984	0.231409
COX10	0.00712992	0.0339319	0.0338866	0.0438494	0.00854636	0.0424782
GTF2IRD1	0.00957465	0.0363766	0.0363313	0.0267567	0	0.0363766
PAF1	0.0721904	0.160071	0.160071	0.0906802	0.00516382	0.165235
VPS41	0.0466779	0.0347593	0.0347593	0.0136094	0.00161659	0.0140811
ARHGAP44	0.0433226	0.0915074	0.0836412	0.0953984	0.0828144	0.10227
ELAC2	0.0434357	0.0217178	0.033852	0	0.0529862	0.0529862
SCIN	0.0234027	0.0595488	0.0314401	0.0896425	0.0758757	0.0633588
ARSD	0.092715	0.0731594	0.0997937	0.371467	0.203401	0.230203
PNPLA4	0.0442486	0.092347	0.0488807	0.0678036	0.0313786	0.0364702
MYH13	0	0	0	0	0	0
ADIPOR2	0.188646	0.347556	0.175188	0.160467	0.153166	0.0737367
CDKL3	0.0185671	0.0453691	0.0453238	0.0267567	0	0.0453691
PRSS21	0.0587956	0	0	0.0291317	0.0296639	0
MARK4	0.671057	0.281705	0.278517	0.507373	0.510147	0.180623
PROM1	0	0	0	0	0	0
CCDC124	0	1.58142	1.58142	1.58142	0	1.58142
CEACAM21	0.0513785	0.121172	0.0835387	0.078651	0.0614159	0.0620539
PAFAH1B1	0	0.99974	0.99974	0.99974	0	0.99974
DNAH9	0.100301	0.0489265	0.0488807	0.0547849	0.0280237	0.0268019
KIAA0100	0.373264	0.182366	0.182366	0.243122	0.277038	0.308867
GAS7	3.30234	0.473823	0.441478	1.49534	1.66227	0.232326
TRAPPC6A	1.00079	0.528307	0.528307	0.0279113	0	0.0279113
MATK	0.0553859	0.772171	0.0756272	0.40978	0.73489	0.412325
CEACAM7	0	0	0	0	0	0
CD79B	3.08886	3.84807	2.73215	1.78615	1.43383	1.78367
SCN4A	0	0	0	0	0	0
ST7L	0.0455378	0.215914	0.0511911	0.140348	0.341858	0.259303
TKTL1	0.0131316	0.116895	0.0131316	0.0712182	0.207602	0.168852
PAX6	0	0	0	0	0	0
RPUSD1	0.0654745	0.0845414	0.0194259	0.045869	0.045869	0
RHBDF1	0	0	0	0	0	0
LUC7L	0	1.58142	1.58142	1.58142	0	1.58142
CACNA2D2	0.0131316	0.149189	0.0131316	0.0680289	0.214081	0.159183
BAIAP3	0.0631819	0.0339319	0.0338866	0.0547849	0.0280237	0.0339319
TSR3	0	1.85778	0.711026	1.2844	0.573376	0.711026
PIGQ	0.0654745	0.0462279	0.0659561	0.0785818	0.0611839	0.0746745
CRAMP1	0.00957465	0.0408909	0.0651241	0.0698782	0.0500783	0.0909692
TEAD3	0	0	0	0	0	0
DNAJC11	0.0233743	0.570512	0.579995	0.608775	0.043412	0.602237
FMO3	0	0	0	0	0	0
MYLIP	0.0177054	1.77142	0.0839656	0.945426	0.861446	0.101685
E2F2	0.133963	0.0612207	0.080949	0.0998131	0.082277	0.0857998
PSMB1	3.16236	0.0662602	0.0662602	1.64744	1.58118	0.0662602
SYN1	0.0587956	0	0	0.0291317	0.0296639	0
JARID2	0.112568	0.0562842	0.195532	0.136697	0.191249	0.191249
CDKL5	0.0234027	0.0313162	0.0434986	0.0815796	0.0557543	0.0753691
CDK11A	1.00079	0.528307	0.877486	0.06335	0.783097	0.811009
NADK	1.15448	0.877554	0.877554	1.35839	0.637897	0.974307
DLEC1	0.056052	0.0268019	0.0267567	0.0547849	0.0280237	0.0268019
CYTH3	0.129837	0.0566021	0.0571658	0.0746651	0.0841867	0.0412537
ADAM22	0	0	0	0	0	0
SYPL1	2.77975	4.58161	2.84158	2.9051	1.42889	2.27435
CYB561	0.0154922	0.199718	0.115206	0.173991	0.277742	0.350693
SPAG9	0.112568	2.64147	1.09326	1.79735	0.994572	1.04858
CELSR3	0	0	0	0	0	0
AASS	0	0	0	0	0	0
PLEKHG6	0	0	0	0	0	0
SS18L2	1.00079	0.500396	0.500396	0.0354387	0.608508	0.608508
MPND	0.0388519	0.0462279	0.0461826	0.0267567	0	0.0268019
MGST1	0.319157	0.0755922	0.266955	0.14961	0.285187	0.2012
CRY1	0.0127721	0.228584	0.0644978	0.140705	0.330427	0.282315
PGLYRP1	0	0	0	0	0	0
NFIX	0.0746191	0.0887896	0.0656851	0.107705	0.0904347	0.0861176
ST3GAL1	0.893614	0	0	0.446807	0.446807	0
MMP25	0.046144	0.0296378	0.0499991	0	0.0250956	0.038275
IL32	0.753954	2.65564	0.915188	2.2807	2.13049	2.17545
PKD1	0	0.0878806	0.0878806	0.0911137	0.00161659	0.0894972
MAPK8IP2	0	0	0	0	0	0
MED24	0.0434357	0.0471718	0.059306	0.025454	0.0529862	0.0784402
RHOBTB2	0.138259	0.255754	0.0765483	0.154911	0.123547	0.0512645
HEATR5B	0.203917	0.160071	0.18675	0.156544	0.0806029	0.174811
SEC62	0.737422	1.0558	1.19504	1.89679	0.674478	1.36156
RPS20	0	1.91053	1.91053	1.91053	0	1.91053
CSDE1	0	0.809542	0.809542	0.809542	0	0.809542
UBE3C	0.256484	1.2349	0.791213	1.04043	0.566047	0.676121
REV3L	0.448715	1.05702	1.06039	1.11281	0.592111	1.42478
TENM1	0.0131316	0.149189	0.0131316	0.0873655	0.082755	0.0278577
MASP2	0.0131316	0.0131316	0.0131316	0	0	0.0131316
IYD	0	0.0268019	0.0267567	0.0267567	0	0.0268019
FAM76A	0.19635	1.67959	1.89081	1.58142	0.555963	2.13738
TRAF3IP3	0	0.897732	0.897732	0.933171	0.0177193	0.915452
POMT2	0.0746191	0.0887896	0.0453238	0.0764952	0.049734	0.0453691
VTA1	0.0721904	1.30709	0.652185	0.915424	0.333813	0.644319
MLXIPL	0.0388519	0.0462279	0.0703677	0.0652705	0.0500783	0.0768803
BAZ1B	0.0592932	1.64071	1.64071	1.58142	0	1.64071
RANBP9	0.192408	0.338108	0.16574	0.144023	0.601903	0.513026
ETV7	0.0587956	0	0	0.0291317	0.0296639	0
SPRTN	0.114663	0.727748	0.0633559	0.387971	0.52062	0.20254
METTL13	0.0442486	0.0489265	0.0488807	0.0460933	0.0147261	0.0415281
DYRK4	0.0266227	0.0313162	0.051138	0.0446757	0.0231981	0.041203
ZNF207	0	0	0	0	0.496327	0.496327
UQCRC1	1.08229	2.82251	1.67576	2.65749	1.17335	1.73458
STARD3NL	0.373264	0.769254	0.104861	0.666845	0.558454	0.180582
CD9	0.0950922	1.07522	0.926565	1.00274	0.153955	0.919138
NCAPD2	0.0455094	0.0121117	0.032473	0.0287799	0.0535687	0.0440177
IFFO1	0	0.215812	0.0555495	0.123612	0.104341	0.0434087
GIPR	0.088413	0.622021	0.617497	0.641499	0.0860234	0.614212
PHF7	0.0455094	0.0434279	0.0434761	0.0601443	0.043412	0.0651293
SEMA3G	0	0	0	0	0	0
NISCH	0.0996331	0.774568	0.219459	0.474598	0.427859	0.156022
STAB1	0.151184	0.0755922	0.156183	0.0785414	0.152273	0.152273
FUZ	0.056052	0.0268019	0.047118	0.0547849	0.0381804	0.0370065
IDS	0	0	0.139248	0	0.565951	0.565951
PRSS3	0	0	0	0	0	0
ZNF200	0.19635	1.67959	1.9911	1.58142	0.155753	1.73717
CD4	2.98003	0.712441	0.625657	1.18361	1.36328	0.257752
LRRC23	0.0726045	0.191385	0.12627	0.145583	0.0690475	0.130022
BTK	0.602365	1.8825	0.602365	0.718608	0.719698	0.681997
HFE	0.0434357	0.0471718	0.0745089	0.0574751	0.249155	0.274609
SCMH1	0.0957448	0.133906	0.0937115	0.063173	0.0318086	0.0836399
FYN	1.02389	1.92268	0.235223	1.92405	2.023	0.91141
HIVEP2	0.179192	1.26673	0.61182	1.01008	0.633546	0.822182
FMO1	0	0	0	0	0	0
TCEB3	0.252365	0.958847	1.01251	1.08503	0.603368	1.43603
LYPLA2	0.317258	0.702871	0.0384789	0.460438	0.910792	0.466538
CLCN6	0.00208828	0.5726	0.582083	0.924706	0.176119	0.74872
MRC2	0	0	0	0	0	0
SLC6A7	0	0	0	0	0	0
TSPAN9	0	0.778112	0.778112	0.778112	0	0.778112
BTBD7	0	0.0279113	0.0279113	0.0549107	0.0134997	0.041411
APBA3	0.170669	0.66442	0.673903	0.610316	0.0289216	0.644102
MKS1	0.0185671	0.0453691	0.0453238	0.0267567	0	0.0453691
ABHD5	0.217301	0.138275	0.076482	0.148501	0.127688	0.0596388
AKAP8L	0.893614	1.14675	0.349179	1.02018	1.78556	0.765378
MBTD1	0.115626	0.137571	0.116419	0.0270197	0.0696296	0.135553
UTP18	0.19635	1.67959	1.89081	1.58142	0.105609	1.68703
RNF216	1.00079	1.21142	1.21142	0.711026	0.590788	1.30181
TTC19	1.3747	0.593809	0.750301	0.525274	1.11033	1.28056
PTBP1	0	0	0	0	0	0
DPF1	0	0	0	0	0	0
SYT7	0	0	0	0	0	0
LARS2	0.0442486	0.0489265	0.0764088	0.0267567	0.0141321	0.0401979
PIK3C2A	0.0592932	1.64071	1.64071	1.60842	0.0134997	1.65421
PLAUR	3.51313	0.464215	0.464215	1.46011	1.43561	0.143261
ANLN	0	0	0	0	0	0
WIZ	0.0388519	0.0194259	0.043611	0.0385138	0.0500783	0.0500783
RABGAP1	0.256484	0.570512	0.579995	0.708237	0.263538	0.705808
QPCTL	0.109875	0.0585011	0.0584554	0.0741216	0.0427498	0.0511027
PPP5C	0.0234027	0.226032	0.0273371	0.14181	0.366408	0.241691
CEP68	0.292523	0.0332869	0.109283	0.189904	0.366342	0.203438
MAP4K3	1.09116	1.68463	2.03381	2.02823	0.621397	1.76488
ZBTB32	0.138259	0.255754	0.0765483	0.154911	0.123547	0.0512645
TYROBP	3.44725	2.04627	0.358819	2.89359	3.98395	1.77542
TMEM159	0.0878866	0.0425393	0.0629007	0.0835286	0.0758015	0.0744454
BRCA1	0.0455239	0.145467	0.135872	0.104771	0.0289826	0.102061
ERCC1	0	0.0279113	0.0279113	0.0549107	0.148796	0.176707
CD22	2.81075	2.28155	2.11476	2.04179	0.780556	1.41766
SEMA3B	0.0654745	0.0462279	0.0461826	0.0785818	0.0512971	0.0647877
MBTPS2	0.0434211	0.0815825	0.0689158	0.063173	0.0459407	0.0447122
PRICKLE3	0	0.0221758	0.0221758	0.0221758	0	0.0221758
EXTL3	0.0388519	0.111343	0.0703677	0.0978282	0.0826361	0.0768803
ELOVL5	0.847151	0.0662602	0.222752	0.545724	0.654984	0.297669
ALOX5	1.44952	3.47327	2.18378	2.72625	1.17928	2.29475
KDM5D	0.448715	0.809201	0.809201	0.837208	0.576536	1.16138
CALCOCO1	0.0161841	0.680576	0.0161841	0.332196	0.78255	0.466538
UBR7	0.0254626	0.0124006	0.0365856	0.0219994	0.0237797	0.0244931
MAP4K5	0	0.674768	0.0103762	0.345372	0.78395	0.46213
EHD3	0.0746191	0.371261	0.327841	0.359012	0.049734	0.327841
PSMC4	0.893614	1.14675	0.311505	1.02018	1.62629	0.606106
MAN2B2	0.317258	0.790752	0.126359	0.575318	0.473938	0.117564
SLC7A14	0.0266227	0.0702225	0.0465302	0.0617783	0.0598472	0.0516275
CLDN11	0	0.0221758	0.0221758	0.0221758	0	0.0221758
SLC25A39	0	2.72817	1.58142	2.1548	0.573376	1.58142
MVP	1.09116	2.20881	1.06206	2.03492	1.04813	0.995665
NUB1	0	0.0279113	0.377091	0.06335	0.783097	0.811009
PGM3	0.056052	0.0919174	0.0267567	0.0873426	0.0605814	0.0268019
RWDD2A	0.100301	0.0489265	0.0488807	0.0741216	0.0427498	0.0415281
CLK1	0.737422	0.0662602	0.205508	0.434971	0.438335	0.135884
POLR3B	0.0773627	0.0453691	0.0728518	0.0558883	0.043796	0.058765
ANGEL1	0.046144	0.0566021	0.0499991	0.0134822	0.0236389	0.0233362
RNF14	0	0.570512	0.579995	0.579995	0	0.570512
DNASE1L1	0.668969	0.047483	0.218459	0.692077	0.643037	0.295671
DDX11	0.0899749	0.140235	0.0999922	0.159015	0.0625877	0.0985152
HEBP1	0.699078	0.0222948	0.0222948	0.354244	0.47604	0.148796
GPRC5A	0.533343	0.12041	0.311773	0.4762	0.532131	0.38587
MAMLD1	0	0	0	0	0	0
CD6	0.764255	2.86492	0.848264	2.64979	2.08942	1.91706
TACC3	0.317258	0.23744	0.23744	0.327203	0.263538	0.350441
UFL1	0.252365	2.72817	1.63508	2.28098	0.726391	1.60825
POLA2	0	0.0268019	0.0542847	0.0267567	0.0141321	0.0401979
ZC3H3	0.170568	0.119338	0.0815599	0.161032	0.146505	0.0864513
CAPN1	0.0592932	2.57798	1.43123	1.94531	0.573376	1.43123
ACPP	0.0904989	0.0158517	0.0400368	0.061357	0.0763258	0.0466619
MDH1	0.0088745	1.18354	0.0367858	0.601287	0.573376	0.0367858
SLC30A9	0.488873	1.67959	1.68296	1.72768	0.598299	2.03346
MTMR11	0.256509	0.080872	0.080872	0.125924	0.127015	0.0796323
COX15	0.0654745	0.0507421	0.0507903	0.0831896	0.0512971	0.069302
CCDC88C	0	1.68745	0	0.879165	0.861446	0.0177193
YAF2	0.0088745	1.15563	0.0088745	0.573376	0.573376	0.0088745
ZMYND11	0.620777	1.12297	1.12297	1.13713	0.298533	1.11112
WAS	3.27493	0.0841955	0.0841955	1.60909	1.58118	0.0279113
DPEP1	0	0	0	0	0	0
BID	3.08472	0.877466	0.463507	1.88678	2.16426	0.342243
XYLT2	0	0.0175792	0.0175792	0.0175792	0	0.0175792
RGPD5	0.0561932	0.0541117	0.0541599	0.0601443	0.043412	0.0758131
NUDCD3	0.527149	1.62635	1.65053	1.87329	0.314272	1.67704
CHDH	0.0448349	0.0559476	0.0493446	0.0134822	0.0236389	0.0233362
IL20RA	0	0	0	0	0	0
CLCA4	0	0	0	0	0	0
GLT8D1	0.0328189	0.25914	0.0528813	0.140421	0.350925	0.260993
ATP2C1	0	0.0103762	0.0103762	0.0136094	0.00161659	0.0119928
IGF1	0	0	0	0	0	0
SLC38A5	0.107431	0.121172	0.0560107	0.106679	0.216302	0.189652
RALBP1	0.893614	1.14675	0.349179	1.02018	1.19477	0.17459
RUFY3	0.260866	1.15866	1.12537	1.17152	0.249955	1.26435
CNTN1	0	0	0	0	0	0
SLC11A1	3.12806	0.130707	0.130707	2.33032	1.9412	0.507877
WWTR1	0	0	0	0	0	0
AGPS	0.567769	0.252576	0.0810318	0.553795	0.559711	0.2774
CXorf56	0.0571317	0.0899688	0.0933367	0.118635	0.0308222	0.0932694
ATP1A2	0.118868	0.110914	0.0674479	0.0764952	0.049734	0.0453691
TTC27	0.118311	0.0565518	0.0566	0.084621	0.0486461	0.0460423
ZNF582	0	0	0	0	0	0
VSIG2	0	0.0320593	0.0320593	0.0320593	0	0.0320593
PHLDB1	0.520906	1.78507	1.76392	1.72704	0.197212	1.708
MARCO	0.112903	0.0146051	0.017973	0.0687398	0.070471	0.0286247
CYP24A1	0	0	0	0	0	0
PRDM11	0	0.0221758	0.0221758	0.0221758	0	0.0221758
SYT13	0	0	0	0	0	0
CD74	1.52784	6.60732	3.43837	6.25632	4.39802	6.25191
HGF	0.116705	0.0165062	0.0362798	0.0730565	0.082277	0.0404307
ZRANB1	0	1.58142	1.58142	1.58142	0.450354	2.03177
NCDN	0.0139949	0.0409593	0.0139949	0.0328188	0.0282083	0.0287211
ADGRA2	0	0	0	0	0	0
ZFP64	0.100301	0.0489265	0.0488807	0.0741216	0.0427498	0.0415281
MNAT1	0.0365808	0.262902	0.0368697	0.15535	0.265288	0.179118
SAMD4A	0.678544	0.196069	0.228033	0.443765	0.549421	0.142125
RUNX3	3.29263	1.8277	0.14025	2.49117	2.42491	0.0839656
MRE11A	0.19635	1.67959	1.89081	1.58142	0.555963	2.13738
PLEKHB1	0.068824	0.039574	0.0395287	0.0760991	0.0437386	0.0552889
SERPINB1	0.112568	3.11567	1.56747	2.52792	1.12276	1.65097
CYP3A43	0.0266227	0.0268019	0.0465302	0.040068	0.0381369	0.0516275
SLC7A9	0	0	0	0	0	0
SPAST	0.217301	0.138275	0.0731141	0.466318	0.27097	0.202921
NRXN3	0	0	0	0	0	0
OSBPL5	0.139599	0.132746	0.353564	0.137778	0.32773	0.241598
AQR	0	0.0279113	0.0279113	0.0279113	0	0.0279113
CPS1	0.0628157	0.110914	0.0674479	0.0484669	0.0217103	0.0453691
FHL1	0.0631819	0.872256	0.872256	0.914469	0.0437386	0.887971
RTFDC1	1.08229	0.255572	0.255572	0.608041	0.572025	0.286452
NLRP2	0	0.958847	0.958847	0.986628	0.0138906	0.972737
SLC45A4	0.091808	0.0434705	0.0165062	0.073824	0.07369	0.0305439
RNF10	0.847151	0.0662602	0.0662602	0.545724	0.45152	0.0942044
ZNF839	0	0.0313162	0.0313644	0.0313644	0	0.0313162
ZDHHC6	0.0592932	1.01814	1.22936	0.986628	0.569854	1.58799
GRAMD1B	0.091808	0.0165062	0.0165062	0.0603418	0.0602078	0.0305439
RNH1	3.27493	0.954017	0.954017	2.47891	1.58118	0.897732
NDUFS1	0	1.58142	1.58142	1.60842	0.0134997	1.59492
RB1CC1	0	1.2728	1.2728	1.32869	0.0279442	1.30074
ERP44	0.893614	0.958847	0.958847	1.46154	0.474751	0.986791
ALAS1	0.0654745	0.0845414	0.0194259	0.0843829	0.065126	0.0192569
BIRC3	1.99002	2.04913	1.25572	1.39484	0.765412	0.629425
AKAP11	0.448715	1.67959	1.69173	1.7104	0.180568	1.6358
GLRX2	0.0654745	0.0462279	0.0461826	0.0785818	0.0512971	0.0647877
SNAPC1	0.00208828	0.714118	0.582083	0.650754	0.0894876	0.591329
DERA	0.037883	0.526326	0.526326	0.875498	0.187821	0.695205
STRAP	0	1.68745	0	0.843727	0.843727	0
ABCC2	0	0	0	0	0	0
DEF6	0.301397	1.86665	0.829184	1.43066	0.774279	0.774542
PLEKHO1	4.22413	1.52676	1.48751	3.47358	2.19892	1.58439
GCLM	0.102509	0.706593	0.0619744	0.402115	0.521876	0.188719
UBR2	0.188676	1.269	0.278741	0.601287	1.24241	0.696946
EHD2	0	0	0	0	0	0
DEPDC1	0	0	0	0	0	0
CCDC28A	0.252365	0.0279113	0.0312791	0.181875	0.592111	0.49384
RRAGD	0.110375	0.0618753	0.06183	0.0870985	0.0602078	0.075913
HSF2	0.0561932	0.238608	0.0541599	0.152392	0.331958	0.272111
PHF20	0	0.897732	0.897732	0.897732	0	0.897732
HSD17B6	0	0	0	0	0	0
NR1H3	0	0	0	0	0	0
TYMP	4.33162	0.208564	1.83097	2.18245	3.08435	1.09789
NCAPH2	0.0434357	0.0217178	0.033852	0	0.0529862	0.0529862
TOMM34	0.00957465	0.0811337	0.0409391	0.0514859	0.0201214	0.0408909
SEC63	0	0.897732	0.897732	0.953621	0.0279442	0.925677
KPNA6	0	0.0662602	0.0662602	0.0662602	0	0.0662602
VIM	8.72075	2.82873	2.82873	3.45378	4.07713	2.84853
RTEL1-TNFRSF6B	0	0	0	0	0	0
FAS	0.0809667	0.22409	0.0524973	0.119487	0.26001	0.193973
RNASET2	0	0.859662	0.304733	0.77522	0.725344	0.394903
CD44	0	1.0558	1.0558	1.0558	0	1.0558
KCNG1	0.570854	1.13275	0.854995	0.789479	0.209484	0.681385
AGPAT4	0.126468	0.251882	0.0836119	0.129098	0.552762	0.487586
SLAMF7	0.0445896	0.884546	0.110175	0.478299	0.690574	0.391269
BTN3A1	0.188676	2.72227	0.0943379	1.3494	1.92247	0.608508
MIPEP	0.109875	0.242269	0.0630632	0.168356	0.127319	0.0505592
PRKCH	0.760689	2.14796	0.693567	2.32331	2.32234	2.20077
IFNGR1	1.13443	0.148321	0.287569	0.530607	0.544375	0.125479
B4GALT7	0.0434211	0.0815825	0.0413878	0.063173	0.0318086	0.0313162
SH2D2A	0.0154922	0.893468	0.0330714	0.5936	0.853379	0.456252
VRK2	0.5394	1.18099	1.14771	1.10491	0.144442	1.05115
TNFRSF1B	3.77978	2.78513	0.395668	3.24362	3.31987	0.277648
VEZT	0	1.58142	1.9306	1.58142	0.17459	1.75601
POU2F2	0.527549	2.35889	1.66375	1.50124	0.793812	1.75229
BRD9	0.893614	1.17466	0.377091	1.07588	1.20866	0.216392
SNX1	0.252365	0	0.0536642	0.153182	0.30181	0.175628
TBPL1	0.251394	1.2553	0.111919	0.611274	1.05294	0.462414
ARNTL2	0.0434211	0.0413396	0.0689158	0.0430516	0.0258192	0.0447122
BCLAF1	0	1.0558	1.0558	1.0558	0	1.0558
SLC39A9	0.066804	0.181224	0.147444	0.143284	0.036147	0.159461
ANK1	0.109875	0.243469	0.0642147	0.169508	0.127319	0.0517589
TFB1M	0.00712992	0.0247091	0.0247091	0.0388934	0.0157149	0.040424
RABEP1	1.90724	1.59867	1.55943	1.47072	0.457088	1.07292
HMGB3	0.212808	0.0559476	0.0411175	0.135983	0.141522	0.0571845
NUP160	0.448715	0.165331	0.129454	0.201497	0.611733	0.49384
BAK1	0.0506551	0.246044	0.0321464	0.124717	0.177704	0.0657583
IKZF2	0.902488	2.11447	1.3169	1.97903	1.78556	1.7331
GRN	3.33422	0.221082	0.181838	1.80376	1.80857	0.333323
FAM13B	0.893614	0.958847	1.30803	1.43265	0.634896	1.14694
ARHGAP31	0.0388519	0.0370051	0.0370051	0.0487894	0.0305439	0.0481231
CENPQ	0.0628157	0.110914	0.0949759	0.0484669	0.0358423	0.058765
SARS	1.00079	1.45924	1.80842	0.958847	0.765378	1.72422
RANBP3	0.0596197	1.27281	0.630031	0.914991	0.499165	0.753665
ARID4A	0	1.2728	1.63321	1.2728	0.180206	1.45301
TSSC1	0.170669	0.66442	0.673903	0.610316	0.0758406	0.691021
PNPLA6	2.02641	1.2572	0.951469	1.9301	1.64649	0.893897
IFT88	0	0.570512	0.579995	0.579995	0	0.570512
ALG1	0.0266227	0	0	0.0133113	0.0133113	0
ZCCHC8	0.0088745	0.967721	0.967721	0.958847	0	0.967721
ABCF2	0.163008	0.619933	0.595636	0.679841	0.114478	0.602237
CHPF2	0.0506551	0.223814	0.0393181	0.126488	0.105566	0.0336946
LRRC7	0.107431	0.121172	0.0560107	0.106679	0.0753076	0.048658
FUT8	0.620777	0.343883	0.183901	0.268161	0.285215	0.0490758
UBA6	0.906444	1.64071	1.7972	2.00499	0.501821	1.71896
GAB2	0.561419	0.0986265	0.211698	0.349141	0.419179	0.176752
ATP6V0A1	0.553389	0.374196	0.385803	0.460082	0.526246	0.390208
PIAS1	0	0.0662602	0.0662602	0.0662602	0	0.0662602
SLC4A7	0.261239	1.18354	0.09045	0.755251	1.19064	0.527862
APBA2	0.259722	0.415959	0.206596	0.301811	0.426732	0.482477
MAP2K3	4.30024	1.52557	1.88598	3.45396	2.23428	1.63938
TMSB10	0	1.91053	1.91053	1.91053	0	1.91053
ASTE1	0.0863247	0.586153	0.623164	0.624609	0.269676	0.81193
RNF19A	0.847151	0.958847	0.958847	1.41786	1.03208	1.56735
PEX3	0.100301	0.0489265	0.0488807	0.0741216	0.0427498	0.0415281
GABARAPL2	0	1.40696	1.40696	1.40696	0	1.40696
SH3YL1	0.774425	1.78771	1.77478	2.67733	0.698935	2.05398
FAM136A	0.452834	0.186056	0.397274	0.243904	0.698096	0.657734
VCL	2.17026	2.06674	0.919988	2.41705	1.57779	0.839267
DEPDC1B	0	0	0	0	0	0
DAPK2	0.128912	0.121048	0.0593	0.0843829	0.0705739	0.0342795
NSMAF	0.127234	0.675989	0.761469	0.65116	0.247603	0.84614
ADSS	0.902488	2.73705	1.93947	2.6016	1.78556	2.35567
STAP1	1.81813	3.82071	2.55875	2.54678	0.949405	2.22727
TIMP2	3.29277	0.299923	0.299923	1.41681	1.43816	0.0916953
RFC1	0.188676	2.82251	2.02494	2.1548	1.33875	2.3468
TBC1D23	0.0445896	0.0222948	0.075959	0	0.0268321	0.0268321
CUL3	0	1.2728	1.2728	1.32869	0.0279442	1.30074
MYOM2	0.0719271	0.116895	0.0131316	0.10035	0.146421	0.0780071
CYP46A1	0.0234027	0.604292	0.579995	0.61182	0.033972	0.575892
ZZZ3	0.0550434	0.570512	0.606674	0.610316	0.0422613	0.585251
SLC18A1	0	0	0	0	0	0
USP2	0	0	0	0	0	0
TUBG2	0.091808	0.0165062	0.0165062	0.0291317	0.0296639	0
RPL26L1	0	0.711026	0.711026	0.711026	0.450354	1.16138
FLT4	0	0	0	0	0	0
NSUN2	0.19635	1.09031	1.26824	0.97549	0.122253	1.06446
FBXO42	0.301074	0.686687	0.0222948	0.460438	0.460438	0
MFAP3	0.0587956	0	0	0.0291317	0.0296639	0
MRI1	0	0.0878806	0.0878806	0.0878806	0.450354	0.538234
METTL1	0.100301	0.092347	0.0488807	0.0958318	0.0594023	0.0364702
HOXC8	0.0587956	0	0	0.0291317	0.0296639	0
AGA	0.0361748	0.20758	0.0504214	0.131354	0.34564	0.264775
PI4K2B	0	0.0651154	0	0.0325577	0.0325577	0
BOD1L1	3.68991	1.52729	1.8877	2.58092	1.76139	1.70749
MAT2B	1.00079	0.500396	0.849575	0	0.765378	0.765378
EDC4	0	0.0269643	0	0.0134822	0.01854	0.00505782
TRIO	0.363238	1.87212	1.74596	1.82441	0.27408	1.75028
VCAN	1.11367	0.110027	0.51668	1.78	1.91613	1.46932
CLEC16A	0.0378546	0.191736	0.0339197	0.107168	0.122656	0.0187203
MSR1	0.126468	0.0158517	0.19716	0.0796076	0.172606	0.125223
CDH1	0.116705	0.038682	0.0584556	0.0952323	0.082277	0.0626065
SKIV2L2	0.452834	0.186056	0.397274	0.216123	0.684205	0.643844
DNAH5	0	0	0	0	0	0
ZFYVE16	0.260866	0.877554	1.03405	0.738025	0.227042	1.01026
FAM65A	0.0568746	0.264611	0.0847859	0.19434	0.163735	0.158608
RAI14	0	0	0	0	0	0
PNKP	0.0592932	1.64071	1.64071	1.58142	0	1.64071
BEST2	0	0	0	0	0	0
PHLPP2	0.16732	0.69485	0.670553	0.662921	0.0823976	0.677338
SPDL1	0.0587956	0.0268019	0.0542847	0.075225	0.0534643	0.0498662
STAU2	0.0434495	0.227035	0.0698764	0.153558	0.34564	0.274207
PQLC2	0.0266227	0.0268019	0.0465302	0.040068	0.0231981	0.0366887
CTNS	0.056052	0.0175792	0.0379405	0.0768176	0.0687244	0.0583278
RTN4R	0	0	0	0	0	0
PHF23	0.00957465	0.0811337	0.0409391	0.0899997	0.0581072	0.0788767
INPP4A	0.829154	0.815335	0.0984295	0.713478	1.00136	0.337857
RAB27B	0.0131316	0.895007	0.791244	0.829994	0.107089	0.846451
PSMA4	3.27493	2.64147	0.954017	3.32264	2.42491	0.897732
MYO16	0	0	0	0	0	0
LSG1	0.0161841	1.25109	0.596179	0.912191	0.332196	0.586696
PARP3	0.100301	0.0489265	0.0488807	0.0547849	0.0280237	0.0268019
TNC	0	0	0	0	0	0
THAP3	0.00957465	0.101492	0.0566927	0.0593144	0.0427144	0.0465812
FAM65C	0.0538233	0.0492784	0.0492779	0.0369158	0.0147261	0.04188
TDP1	0.0254626	0.5726	0.602445	0.591682	0.0218439	0.582805
AIFM2	0	0	0	0	0	0
C2orf83	0	0	0	0	0	0
SPATA7	0	0	0	0	0	0
MED17	0	0.711026	0.711026	0.738807	0.464244	1.17527
RETSAT	0	0.0919174	0.0542847	0.0593144	0.0698683	0.0633764
CAPG	1.01901	2.39545	1.48835	2.39332	1.77043	1.76582
AP2S1	4.30196	2.64797	1.50122	4.10814	2.80728	1.58858
ZPBP	0	0	0	0	0	0
TG	0	0	0	0	0	0
ADAM28	1.67684	2.62025	2.45347	1.81354	0.2136	1.75637
BARX2	0.10494	0.0296378	0.0571658	0.0603418	0.0743399	0.0570715
DCUN1D1	0	0.0279113	0.0279113	0.0279113	0	0.0279113
JADE2	0.448715	1.95595	0.812569	1.43837	1.16549	1.17695
ZIC2	0	0	0	0	0	0
LCP2	2.88682	0.981614	0.567654	1.70499	1.85974	0.267117
TRIT1	0.056052	0.0268019	0.047118	0.0547849	0.0381804	0.0370065
ADRB1	0	0	0	0	0	0
CUL7	0	0	0	0	0	0
CTNNA1	0.697459	0.0587883	0.407968	0.436276	0.636501	0.351347
PHKA2	0.0144803	0.0385564	0.0419724	0.376075	0.177803	0.209119
CNTLN	0.80696	0.0865479	0.0865479	0.414072	0.401067	0.0841345
EPHA3	0	0	0	0	0	0
HSPA5	0	0.0662602	0.205508	0.538547	0.305767	0.372027
DSG2	0.118868	0.110914	0.0674479	0.0764952	0.049734	0.0453691
GEMIN8	0.056052	0.0268019	0.047118	0.0547849	0.0381804	0.0370065
OFD1	2.25166	1.0942	1.0942	1.97982	1.43938	1.67153
GPM6B	0.175162	0.143378	0.109598	0.187727	0.114478	0.119605
PREX2	0	0	0	0	0	0
WDR37	0.0607737	0.90073	0.180024	0.475066	0.864371	0.581251
YTHDC2	0.0592932	1.64071	1.64071	1.6092	0.464244	2.10496
CTPS2	0.0442486	0.0489265	0.0764088	0.0267567	0.0191899	0.0452557
ATP6V1H	0.261239	0.7199	0.7199	0.86499	0.590427	1.18414
POLR2B	0	0.897732	0.897732	0.933171	0.608508	1.50624
FAM214A	1.02006	1.31912	1.30656	1.2249	0.715854	1.49572
ARAP2	1.08229	1.05318	1.05318	1.40565	1.0376	1.54963
TPR	0.0177054	2.60289	0.915438	1.7769	0.861446	0.933157
CP	0	0	0	0	0	0
KIAA0556	0.091808	0.0702725	0.0636242	0.100581	0.0689079	0.0526116
DTNBP1	0.414408	1.73182	1.71067	1.72704	0.197212	1.708
XK	0	0.778112	0.778112	0.778112	0	0.778112
ANO2	0	0	0	0	0	0
C12orf4	0.0654745	0.0845414	0.0391995	0.045869	0.0557558	0.00988677
SCML1	0.0434211	0.220594	0.0413878	0.149771	0.124799	0.0548014
WWC3	0.952907	0.0592932	0.0592932	0.446807	0.446807	0.0592932
ARHGAP6	0	0.778112	0.778112	0.778112	0	0.778112
FAM184B	0.252365	0.992134	1.01251	1.12867	0.318454	1.13447
MAP4	0.893614	2.1056	1.30803	1.97903	1.19477	1.13344
GOPC	0.114663	0.727748	0.0633559	0.387971	0.408037	0.089957
ROS1	0	0	0	0	0	0
USP28	0.418762	1.42349	0.30342	0.765634	1.12219	0.661516
HDAC9	1.37821	2.85526	1.57513	1.50417	0.797402	1.34454
TSPAN17	0.0654745	0.130739	0.0659561	0.0823238	0.0886324	0.0598672
NOP16	0.557266	1.1271	0.967705	0.896408	0.186992	0.801967
CC2D2A	0.170669	0.844176	0.698088	0.697395	0.129492	0.654795
RRM2B	0.724332	1.80357	1.79696	2.16142	0.420987	1.8578
ZNF800	1.84794	1.45924	1.45924	1.38242	1.01436	1.54963
TNFRSF17	0.120249	0.112295	0.068829	0.0764952	0.049734	0.0467502
SNX29	2.26219	2.67383	1.91439	1.83004	0.952095	1.56279
LMO3	0	0	0	0	0	0
MRPS10	1.84794	2.12106	2.08181	2.0524	0.907442	2.04566
GUCA1A	0	0	0	0	0	0
RSF1	1.2526	0.692559	0.692559	0.0662602	0	0.0662602
VPS13D	0.252365	1.58142	1.63508	1.7076	0.153014	1.60825
CELF2	0	0	0	0	0	0
FAM120A	0.112568	0.0841955	0.223443	0.0837996	0.097568	0.125479
R3HDM1	0.0607737	1.27338	0.672138	0.912191	0.494324	0.748824
COL9A2	0.0529958	0.230168	0.0713238	0.163889	0.142015	0.0816394
KITLG	0	0	0	0	0	0
ERCC8	0.056052	0.0268019	0.047118	0.0547849	0.0381804	0.0370065
ADAMTS6	0.109875	0.242269	0.0630632	0.168356	0.127319	0.0505592
H6PD	0.0721904	0.783216	0.783216	0.711026	0.135296	0.918513
VAMP3	1.08229	0.805364	0.805364	1.21372	0.59997	0.864189
PER3	0.0976875	0.0409593	0.041523	0.0746651	0.0841867	0.042117
UTS2	0	0.0269643	0	0.0134822	0.0134822	0
TNFRSF9	0.00712992	0.0990473	0.0338866	0.0593144	0.0557362	0.0571103
EPN3	0	0	0	0	0	0
LTBP1	0.046144	0.80775	0.828111	0.778112	0.0250956	0.816387
RCN1	0.0998449	0.145405	0.104429	0.0978282	0.0639072	0.0652813
ELN	0.0746191	0.0887896	0.0453238	0.0764952	0.049734	0.0453691
RFC2	0	0.604292	0.579995	0.596885	0.020654	0.574276
ARID1B	0.847151	1.61151	1.61151	2.03508	1.01436	2.20229
CLPTM1L	0.301074	0.712141	0.0477488	0.681923	0.69375	0.258766
NEDD4L	0.188676	0.122249	0.278741	0.35785	0.368434	0.396345
FOXP3	0.046144	0.0296378	0.0296378	0	0.0149388	0.0280704
PPP1R3F	0.107431	0.0994769	0.0560107	0.0978094	0.0603911	0.0445889
HEXB	0.704068	0.269226	0.199686	0.780511	0.774287	0.360523
PTCD2	0.0538233	0.103258	0.0630632	0.0708225	0.0348476	0.055617
KIAA2022	0	0	0	0	0	0
JKAMP	0.668969	0.243585	0.228771	0.453806	0.547486	0.117538
DKK3	0	0	0	0	0	0
ARHGEF5	0	0.0268019	0.0267567	0.0267567	0	0.0268019
NFE2L3	0.056052	0.0268019	0.0267567	0.0859951	0.0436288	0.042407
MCUR1	0	0.825767	0.837901	0.825767	0.0529862	0.878753
LIMA1	0.0470074	0.0574655	0.0305012	0.0328188	0.0282083	0.0287211
LETMD1	0.0088745	0.7199	0.931119	0.738807	0.569854	1.28975
SLC4A8	0.0399713	0.764336	0.601458	0.722458	0.129273	0.597924
LAMC3	0	0	0	0	0	0
PTGER3	0	0	0	0	0	0
TNIP3	0.0587956	0.136058	0	0.0971605	0.102751	0.00505782
MAPK9	0.0127721	0.228584	0.0683216	0.123612	0.15126	0.1031
BCAR1	0	0	0	0	0	0
FAM160A2	0.037883	0.0951207	0.0984886	0.102815	0.0150019	0.0911811
HERPUD1	0	1.0558	1.0558	1.0558	0.496327	1.55212
HOMER3	0.0923577	0.125685	0.219589	0.0753605	0.117336	0.140995
RAD51	0	0	0	0	0	0
POLQ	0.0131316	0.0131316	0.0131316	0	0	0.0131316
PIK3CB	0.554997	0.121317	0.26742	0.2957	0.398093	0.144238
CYBA	8.11465	2.22263	2.22263	3.45378	4.07713	2.24243
THOC3	0.179192	0.602337	0.61182	0.79168	0.35825	0.879083
HEBP2	0.0177054	0.0839656	0.0839656	0.0662602	0	0.0839656
MPHOSPH9	0.448715	1.95595	0.809201	1.43837	1.1638	1.17527
PLEKHA5	0.0506551	0.277361	0.0513766	0.156082	0.124717	0.0440883
PRSS8	0	0	0	0	0	0
SIKE1	0.0161841	0.680576	0.0161841	0.332196	0.78255	0.466538
RRP12	0.80696	0.680528	0.656231	1.12016	0.538559	0.764936
FNIP2	2.8163	0.153416	0.418084	1.61991	1.8142	0.439911
MSMO1	0.175162	0.59223	0.601713	0.662951	0.293886	0.798534
TTC17	0.112568	0.122544	0.261792	0.0662602	0.0696239	0.135884
FSTL4	0	0.0357122	0.0357122	0.0357122	0	0.0357122
FOXN3	0	0.897732	1.03698	0.897732	0.565951	1.46368
METTL24	0	0	0	0	0	0
AKR7A2	0.301074	0.686687	0.0222948	0.487437	0.473938	0.0134997
MRTO4	0.448715	0.159373	0.126087	0.170737	0.142826	0.0279113
USE1	0.255644	1.15556	1.32753	1.00625	0.139122	1.13764
MCF2L2	0.0131316	0.0131316	0.0131316	0.0193366	0.00966831	0.0227999
NRIP2	0	0.0702225	0.0542847	0.0484669	0.0507812	0.0551367
LAMA3	0.091808	0.0165062	0.0165062	0.0603418	0.0602078	0.0305439
AP5M1	0.251394	0.186056	0.186056	0.118202	0.188424	0.248782
ANAPC4	0.0668384	0.59223	0.613847	0.594496	0.0660874	0.624898
KCNQ1	0.190318	0.857994	0.802258	1.03948	0.355264	0.901688
TRAPPC3	0.256484	0	0	0.155241	0.141742	0.0134997
THRAP3	1.99002	0.692559	0.692559	0.434971	0.368711	0.0662602
PHPT1	2.17049	1.24109	0.0943379	1.56429	1.56429	0
LY75	0.0823201	0.191736	0.0395686	0.126168	0.189251	0.0630833
ARID4B	0.737422	0.897732	0.897732	1.26644	0.865038	1.39406
OPN3	0.517556	1.92826	1.74843	1.83603	0.253058	1.68722
SDCCAG8	0.0592932	1.05143	1.01814	1.00249	0.165439	1.16694
PTPRN	0	0.121032	0.121032	0.121032	0	0.121032
HHAT	0.100301	0.0489265	0.0488807	0.0741216	0.037692	0.0364702
KIF1B	0.301074	0.0222948	0.0222948	0.155241	0.277038	0.148796
FOXC1	0	0	0	0	0	0
TBC1D22A	1.9537	0.626844	0.936779	0.52134	0.789815	0.41059
SYNE2	0.0177054	2.41618	0.885223	3.75772	2.51978	2.40479
PLEKHH1	0	0	0	0	0	0
ATP9A	0	0.778112	0.778112	0.778112	0	0.778112
FAM168A	0.0388519	0.111343	0.0785111	0.0978282	0.0679789	0.0622231
RELT	3.21875	0.27025	0.596882	1.6866	1.75732	0.412866
GALC	0.054417	0.281123	0.0551386	0.156082	0.575071	0.498204
NOP58	2.25221	1.97533	1.97533	1.73181	1.03208	1.88131
SZRD1	0.893614	0	0	0.446807	0.446807	0
KCNH2	0	0	0	0	0	0
CUL1	0	0.0878806	0.197164	0.0878806	0.0546416	0.142522
FAM114A2	0.0434211	0.0413396	0.0413878	0.0430516	0.0348656	0.0544947
CYFIP2	1.00079	0.566656	0.915835	0.101699	1.36257	1.42883
TAB2	0.19755	0.103212	0.103212	0	0	0.0088745
GINM1	1.14158	1.11248	1.46166	1.43265	0.770192	1.34153
EIF2AK2	0.112568	0.954017	0.954017	0.897732	0	0.897732
USP36	1.09116	1.96099	0.814238	1.76665	1.62869	1.32841
KMT2C	0.112568	0.122544	0.261792	0.0662602	0.0696239	0.135884
MCOLN3	0.0949038	0.0462279	0.0785111	0.0932987	0.0821738	0.080952
PUM2	1.08229	0.122249	0.122249	0.474718	0.572025	0.15313
MRPL43	0.19635	1.27284	0.337305	0.629069	1.14323	0.597765
ITIH4	0	0.0702225	0.0542847	0.0796771	0.0663863	0.0707418
ITIH1	0	0	0	0	0	0
C4orf27	0.0393947	0.124086	0.0593023	0.0994165	0.293476	0.277483
ZFR	0.893614	0	0	0.446807	1.0376	0.590788
ZNF280C	0	0.0268019	0.047118	0.0267567	0.0101567	0.0370065
NPFFR2	0	0	0	0	0	0
PHF21B	0	0	0	0	0	0
TRAF1	0.110396	0.233313	0.0940033	0.213806	0.213516	0.14199
RC3H2	0	0	0.349179	0	0.17459	0.17459
IL17RB	0	0	0	0	0	0
TRAF3IP2	0.0984791	0.62601	0.621486	0.624407	0.0542985	0.580399
GYG2	0	0	0	0	0	0
DCBLD2	0.118868	0.110914	0.0674479	0.0764952	0.049734	0.0453691
SOAT1	0.301074	1.2572	0.60229	1.06743	0.609234	0.719308
PKP2	0.173013	0.0465798	0.058714	0.118386	0.106346	0.0712068
GDI2	3.68991	2.21868	1.42528	2.87561	2.03116	1.47856
PRDM1	0.0789921	1.5246	0.261619	0.826152	0.862525	0.177136
ATG5	0.252365	0.711026	0.820309	0.86499	0.194715	0.779558
TMCC3	0.226876	0.17176	0.0872965	0.480624	0.276904	0.213246
PITHD1	0	2.1056	0.958847	1.53222	0.573376	0.958847
MTA3	0.0233743	0.0313162	0.0313644	0.0601443	0.043412	0.0630411
USP13	0.0834201	0.106369	0.0937027	0.0825096	0.0606668	0.0690129
ATP11B	0.19755	1.24996	0.259704	0.573376	1.24241	0.677909
LAMC2	0	0.0268019	0.0267567	0.0267567	0	0.0268019
CDK14	0.297773	0.376389	0.229415	0.240995	0.167247	0.163242
SEC61A1	0.309948	0.80554	0.0311693	0.515427	0.515427	0.0088745
PPP1R12A	0	1.75371	0.0662602	0.909987	0.843727	0.0662602
RASGRF1	0.0628157	0.110914	0.0674479	0.0484669	0.0217103	0.0453691
CAMK2B	0.0165686	0.57984	0.592691	0.924706	0.177803	0.750403
CROCC	0.0328189	0.0541117	0.0739334	0.0484571	0.0416116	0.0856999
POLR3E	0.0639179	1.24378	0.613055	1.01294	0.567925	0.787593
ATP2B4	0.214911	0.924138	0.173025	0.502804	1.13792	0.672276
ZC3H11A	0.847151	0.0662602	0.222752	0.489836	0.501821	0.144506
RIOK2	0.114663	1.27281	0.63767	0.971734	0.605091	0.832069
YIPF1	0.0654745	0.111343	0.0461826	0.11114	0.065126	0.0460588
NDC1	0	0.0268019	0.047118	0.0267567	0.0101567	0.0370065
DGKG	0.116705	0.0485655	0.0485655	0.105116	0.0723902	0.0626032
FLYWCH1	0.0361464	0.228584	0.0441365	0.152392	0.13566	0.0758131
UNKL	0.11678	0.758877	0.0944852	0.332196	0.332196	0.0721904
TBXAS1	2.39268	0.416838	0.712134	1.53448	1.44433	0.570725
PARP12	0.256484	0.570512	0.791213	0.711037	0.235251	0.677521
ALDH18A1	0.056052	0.0826946	0.0379405	0.0781652	0.0707382	0.0277838
TARBP1	0.0161841	0.0161841	0.0403691	0.00279967	0.0134924	0.0296764
GATB	0.00957465	0.0843114	0.0684671	0.0842849	0.0663863	0.0848307
MXD1	0.689972	0.228736	0.200732	0.645504	0.688829	0.296879
CDK17	0.497748	1.28171	0.138329	0.77533	1.03698	0.354132
DNAJC25	0	0.0268019	0.0267567	0.0267567	0	0.0268019
SLC2A3	0.366226	0	0.139248	0.495371	0.462143	0.27903
PSD	0	0	0	0	0	0
CTDP1	0.0310143	0.227576	0.0464479	0.111554	0.093932	0.0375238
YBX3	1.26497	2.72791	2.07376	2.22826	1.0024	2.1715
STYK1	0	0	0	0	0	0
WNK1	0	0.161234	0.161234	0.161234	0	0.161234
CCAR1	0	0.897732	0.897732	0.897732	0	0.897732
OGFR	1.08229	1.05318	1.05318	1.46154	0.59997	1.11201
GNA15	0.343712	0.872979	0.926643	1.20681	0.323536	1.03166
PIGV	0.10494	0.0787779	0.0518136	0.0841263	0.0578722	0.0500335
PTPRU	0	0	0	0	0	0
SNRNP40	0.448715	1.67959	1.69173	1.78083	0.328364	1.7836
QSER1	0.10229	0.147849	0.109368	0.404025	0.222017	0.225836
MPC1	1.09116	1.27788	0.131124	1.04809	1.02018	0.0367858
ACAA1	2.17049	1.32897	0.182218	1.65217	1.56429	0.0878806
BCAT1	0.115396	0.0380275	0.057801	0.0962475	0.0863024	0.0666319
HDAC7	0.115817	0.790752	0.235643	0.47538	0.563546	0.307893
LZTS1	0	0	0	0	0	0
PRDM6	0	0	0	0	0	0
WNT8A	0	0	0	0	0	0
SPAG4	0	0	0	0	0	0
NCKAP1	0.0461675	0.246482	0.253349	0.325322	0.304451	0.257491
MRPS35	0.902488	0.7199	1.06908	1.18561	1.08564	1.35873
GUCY1B3	0.0976875	0.792107	0.872863	0.839295	0.0918924	0.842153
SFSWAP	0	1.58142	1.58142	1.58142	0.590788	2.17221
TNK2	2.17026	0.152962	0.468854	1.06001	1.33094	0.34884
MON2	0.0445896	0.0477488	0.101413	0.025454	0.477186	0.50264
CDH3	0.100301	0.0489265	0.0488807	0.0547849	0.0280237	0.0268019
ARSF	0	0	0	0	0	0
GPBP1	1.99002	0.692559	0.692559	0.434971	0.368711	0.0662602
DGAT2	0.091808	0.0165062	0.0368676	0.0603418	0.0703645	0.0407485
CS	0.247969	1.77429	1.73505	1.60104	0.0196221	1.64071
LTK	0.0139949	0.0460542	0.0460542	0.0513959	0.00966831	0.0557225
MRPS24	0.053282	0.125773	0.0606127	0.0764071	0.0642826	0.0729569
ELMO2	0.586693	0.241035	0.25075	0.339511	0.465372	0.162057
WAPL	1.09116	1.27788	0.131124	1.04809	1.02018	0.0367858
VMP1	4.16484	0.76731	0.76731	2.79305	2.10736	0.792247
APPBP2	1.84794	2.15115	2.1119	2.09014	0.460917	1.62923
POLD1	0.056052	0.0268019	0.047118	0.0547849	0.0381804	0.0370065
SEZ6	0	0.0268019	0.0267567	0.0267567	0.0149388	0.0417408
EIF4B	0	0.809542	0.809542	0.809542	0	0.809542
SLC6A16	0.0641969	0.113632	0.0734368	0.0514859	0.0201214	0.0512645
GLTSCR1	0.170568	0.137869	0.0654467	0.169819	0.176792	0.106175
SPHK2	0.0984791	0.59223	0.601713	0.607517	0.0275217	0.570512
RPL18	0	1.91053	1.91053	1.91053	0	1.91053
CA11	0	0.0313162	0.0313644	0.0313644	0	0.0313162
ISOC2	0.134161	0.00957465	0.0369117	0.062293	0.0759616	0.0232432
U2AF2	0.893614	0.711026	1.06021	1.15783	0.621397	0.885616
EPN1	1.14158	0.153631	0.153631	0.473806	0.460307	0.0727929
MED29	0.0592932	1.64071	1.64071	1.58142	0	1.64071
AHRR	0.0317033	0.0158517	0.036213	0.0312102	0.0407007	0.0407485
ZNF275	0.0726045	0.118473	0.0730861	0.0726257	0.0744847	0.0625475
MTMR1	0.29377	0.867385	0.72944	0.735736	0.171906	0.658867
GPC1	0	0	0	0	0	0
ADCK1	0.0587956	0	0	0.0291317	0.0296639	0
HAGH	0.902488	0.967721	1.3169	1.40565	0.621397	1.14231
RNF4	0.893614	2.72817	1.9306	2.62938	1.65902	2.22025
CASP8	0.0177054	2.60289	0.915438	1.74146	1.34005	1.41177
LIMCH1	0	0	0	0	0	0
ASUN	0	0.0313162	0.0588924	0.0484571	0.0458569	0.076437
TM7SF3	0.0361748	0.20758	0.0352185	0.114262	0.156936	0.0760705
SPA17	0.091808	0.0165062	0.0165062	0.0603418	0.0602078	0.0305439
TSPAN32	2.20407	0.847851	0.480125	1.40567	2.13853	0.820088
WISP2	0.115396	0.0158517	0.0400368	0.0740717	0.0885082	0.0466619
ST3GAL6	0.0880058	0.0503173	0.0769968	0.0917374	0.0699445	0.0759928
ATP2C2	0	0	0	0	0	0
NGFR	0	0	0	0	0	0
CDON	0	0	0	0	0	0
TAF2	0	1.2349	0.583363	0.912191	0.33388	0.572196
HIPK2	0	0	0	0.0558883	0.0279442	0.0279442
TNPO3	0	0.958847	0.958847	1.01473	0.0279442	0.986791
RFXANK	0.301074	0.592807	0.60229	0.708237	0.128242	0.570512
TMEM161A	0	0.0919174	0.0542847	0.0764071	0.0552361	0.0487442
LPAR2	0.681741	0.235825	0.262595	0.450857	0.528866	0.153461
CTSA	0.506021	2.22392	1.71602	1.94664	0.691847	1.6706
SUGP2	0.893614	1.58142	1.58142	2.02823	1.0376	2.17221
SLC12A2	0.115626	1.32881	0.686037	0.914991	0.386582	0.697088
SNX24	0.091808	0.0791827	0.0797464	0.109536	0.0728832	0.0647132
EYA2	0	0	0	0	0	0
CNN2	0	0.897732	1.03698	0.897732	0.0696239	0.967356
ABCA7	0.0445896	0.032671	0.0863352	0.0103762	0.0268321	0.0372083
SNCAIP	0	0	0	0	0	0
DDX20	0.0984791	0.59223	0.601713	0.610316	0.0758406	0.618831
BTBD1	0.252365	0.958847	1.01251	1.08503	0.153014	0.985679
FAR2	0.0330124	0.0485655	0.0689268	0.0632695	0.0407007	0.0728078
BCAS1	0.056052	0.0268019	0.047118	0.0859951	0.0687244	0.0675505
CHI3L2	0.170635	0.688314	0.657554	0.653373	0.0687675	0.637562
SBNO2	0.668969	0.191736	0.218459	0.422726	0.530482	0.11099
PMS1	0	1.2349	0.592129	0.914991	0.386582	0.624898
HMG20B	2.04259	1.52864	1.21343	2.17587	1.64649	1.16534
CALCRL	0.0330124	0.0165062	0.0165062	0	0	0
TAF11	1.00079	2.08181	2.08181	1.58142	0	1.58142
ANKS1A	0	0.0175792	0.0175792	0.0175792	0	0.0175792
AP3D1	0.19755	2.83138	1.68463	2.1548	0.573376	1.59029
ZNF76	0.175162	0.59223	0.625898	0.645858	0.124875	0.629524
SLC9A3R2	0	0	0	0	0	0
NTHL1	0	0.0268019	0.0542847	0.0267567	0.0141321	0.0401979
UHRF1BP1	0.226876	0.13136	0.0662444	0.449874	0.27097	0.196006
GNAI3	0	0.0662602	0.0662602	0.122149	0.0279442	0.0942044
IPO5	0	0.0279113	0.23913	0.0279113	0.105609	0.133521
OAT	0.80696	0.321574	0.0955415	0.486566	0.589056	0.168102
WDR3	0.0899749	0.0434279	0.0638374	0.082377	0.0758015	0.0753339
PKN2	1.08229	1.95212	0.805364	1.73121	1.02018	0.711026
WDR18	0	0.0313162	0.0313644	0.0313644	0	0.0313162
TRAM2	0.0200468	0.225836	0.0413878	0.140705	0.123973	0.0630411
NTN1	0.0330124	0.0165062	0.0368676	0.0312102	0.0407007	0.0407485
GLP2R	0	0	0	0	0	0
MCM10	0	0	0	0	0	0
DGKA	0.634846	1.68463	1.71929	1.80007	0.361194	1.73284
ERBB3	0.668969	0.223052	0.249823	0.795568	0.701221	0.313045
ANKRD44	1.2526	1.52403	1.88444	0.897732	0.676533	1.57427
KARS	0	0.0662602	0.0662602	0.101699	0.0177193	0.0839795
ADAT1	0.255644	1.11632	1.29762	1.03207	0.286768	1.30491
PDIA5	0.046144	0.0296378	0.0499991	0.0312102	0.0407007	0.0538801
TBC1D22B	0	0.0268019	0.047118	0.0267567	0.0101567	0.0370065
NDUFB4	0.0177054	1.70516	0.0177054	0.843727	0.843727	0.0177054
SPEN	0	1.61151	1.61151	1.66739	0.0279442	1.63945
MYLK	0.0388519	0.884552	0.884552	0.90364	0.0379858	0.903112
ZC3H15	1.2526	1.52403	1.52403	0.897732	0	0.897732
MAP2K4	0.0654745	0.111343	0.0461826	0.0726257	0.045869	0.0268019
TMEM206	0.0266227	0.0268019	0.0465302	0.040068	0.0231981	0.0366887
SLK	0.301074	1.2572	0.60229	1.04043	0.460438	0.570512
CYB5R4	0.0592932	0.0985373	0.0592932	0.0466215	0.15834	0.198011
COL17A1	0	0.0320593	0.0320593	0.0320593	0	0.0320593
GSTO2	0.0388519	0.0462279	0.0461826	0.0652705	0.0379858	0.0647877
SEC61A2	0.100301	0.0489265	0.0488807	0.0741216	0.0427498	0.0415281
PRKCQ	0.0455682	0.771615	0.0870384	0.47588	1.13855	0.823122
TLE2	0.0131316	0.0400959	0.0131316	0.0328188	0.0282083	0.0278577
ASB1	0.131727	0.0878806	0.112066	0.153744	0.124875	0.146892
FAM107B	1.99002	0.692559	0.692559	0.434971	0.865038	0.562587
ME1	0	0	0	0	0	0
TBC1D1	1.9537	0.626844	0.936779	0.52134	0.789815	0.41059
CDK13	0	0.711026	0.711026	0.711026	0.590788	1.30181
MTHFD2	2.19806	0.287292	0.451975	1.14433	1.43034	0.349946
SLC9A7	0.822425	3.08255	1.80242	2.44013	0.858714	1.63829
FOXJ2	0.217301	0.129052	0.0673045	0.457141	0.272654	0.195382
YBX1	9.24459	5.91092	2.98045	4.22871	4.34795	1.64708
PDE4A	0.270503	0.30423	0.444046	0.155297	0.463566	0.325497
PPP2R5A	1.08229	1.40232	0.255572	1.18142	1.61097	0.752022
CTNNA2	0	0	0	0	0	0
ELAVL1	0.893614	0	0	0.446807	0.446807	0
TIE1	0	0	0	0	0	0
DIP2B	0	1.61471	1.58142	1.62506	0.165439	1.73021
SMARCD1	0.255644	1.73889	1.95011	1.58142	0.555963	2.19668
KDM4A	0.0434211	0.0413396	0.0413878	0.0430516	0.0348656	0.0544947
NFYC	0	1.58142	1.58142	1.60842	0.148796	1.73021
ZMYND12	0	0.121032	0.121032	0.121032	0	0.121032
NGEF	0	0	0	0	0	0
ASPM	0	0	0	0	0	0
CD84	0.261239	1.15563	0.0625387	0.699559	1.31718	0.626495
ELOVL1	0.301074	1.2572	0.813508	1.04043	1.0164	1.12647
SPI1	3.3318	0.978755	0.379543	2.90417	2.61676	0.701523
ZNRD1	0.19635	0.668687	0.690304	0.582795	0.166969	0.737481
MPPED2	0.0587956	0.0221758	0.0497038	0.0513075	0.043796	0.0355718
CLDN18	0	0	0	0	0	0
ZBTB11	0	1.58142	1.58142	1.60842	0.0134997	1.59492
ATXN3	0	0.99974	0.99974	1.05563	0.153163	1.1529
GOLGA5	0.0506551	0.235825	0.0635108	0.138113	0.158335	0.0984743
FGFR2	0.056052	0.0702225	0.0267567	0.107705	0.0802779	0.0573459
LRRC40	0.0233743	0.203802	0.043491	0.123241	0.162947	0.0783175
ISOC1	0.00712992	0.0916415	0.00712992	0.0422558	0.0654343	0.0303084
EML1	0.0234027	0.0313162	0.0313644	0.0815796	0.0496872	0.069302
TRMT11	0.0878866	0.0413396	0.0617491	0.0652843	0.0672551	0.0646993
THUMPD1	0.847151	0.0662602	0.0662602	0.489836	0.423575	0.0662602
MSANTD3	0.056052	0.374389	0.329635	0.36986	0.0939166	0.342657
KIF26A	0	0	0	0	0	0
ATG2B	0.0550434	0.570512	0.606674	0.61075	0.0424781	0.585468
ARFGEF1	0.0088745	0.967721	0.967721	0.958847	0	0.967721
ACSM2B	0	0	0	0	0	0
ZFAT	0	0.0702225	0.0542847	0.0796771	0.0663863	0.0707418
MTFR1	0.056052	0.0268019	0.0267567	0.0547849	0.0280237	0.0268019
STAG3	1.56856	1.76431	1.72507	1.72731	0.577397	1.52821
FECH	0.00712992	0.0990473	0.0338866	0.0593144	0.0557362	0.0571103
MYO9A	0	0.897732	0.897732	0.897732	0	0.897732
DDX3Y	0.112568	1.05602	1.05602	0.99974	0	0.99974
PFKP	0.305617	0.696217	0.052186	0.493293	0.706915	0.261875
IDI1	0.847151	1.75371	0.222752	1.369	1.36327	0.162226
SP100	0	1.0558	1.0558	1.0558	0	1.0558
KLF6	1.52784	2.33738	2.33738	3.57085	2.81354	5.15092
PLPP1	0.100301	0.0489265	0.0488807	0.0741216	0.037692	0.0364702
NEO1	0.0131316	0.0400959	0.0131316	0.0328188	0.0282083	0.0278577
TRAM1	0.130274	3.1684	1.48095	2.25069	1.34005	1.92099
TNFRSF1A	0.209654	0.221342	0.356402	0.344121	0.534727	0.401068
CACNB1	0	0	0	0	0	0
EVI5	2.13596	0.829275	1.01343	1.76049	1.35618	0.8867
STOML1	0	0.0268019	0.0267567	0.0267567	0	0.0268019
PKM	3.27493	3.23117	1.54372	4.2246	2.63431	1.69684
DHX29	2.02641	0.774568	0.459355	1.41099	1.49769	0.26247
DNTTIP2	0	0.99974	0.99974	1.03518	0.0177193	1.01746
METTL22	0.80696	0.459693	0.275197	0.645453	0.568288	0.347757
TP53BP1	0.163008	0.619933	0.595636	0.679841	0.114478	0.602237
TRO	0	0	0	0	0	0
RRP15	0.401511	0.85449	0.82738	0.930055	0.235403	0.859918
RHOA	8.11465	1.41309	1.41309	2.64424	2.64424	0
DHX8	0.256484	0.570512	0.579995	0.708237	0.128242	0.570512
PRKCZ	0	0.0268019	0.0542847	0.0438494	0.0226784	0.0487442
ZFY	0.323584	0.774164	0.753728	0.627393	0.0474657	0.646003
IARS2	0.0445896	1.2572	0.60229	0.939972	0.796441	1.03476
SYT1	0	0	0	0	0	0
NAV3	0	0	0	0	0	0
IDH3G	1.08229	2.19994	1.05318	1.97903	1.02018	0.958847
ROGDI	0.564571	0.10747	0.0640491	0.356408	0.340933	0.105773
PDZD4	0.105803	0.134264	0.0508625	0.0810133	0.311178	0.243675
ROCK1	3.16236	0.0662602	0.0662602	1.64744	1.58118	0.0662602
CBFB	1.09116	1.27788	0.480303	1.04809	1.19477	0.211375
PDK3	0.0144803	0.0397561	0.0397561	0.032516	0	0.032516
HYAL2	0.0719271	0.0131316	0.0131316	0.0291317	0.0296639	0.0131316
HDAC4	0.0310143	0.260119	0.0374543	0.123328	0.1147	0.0285302
RASSF1	0	1.17466	0.23913	0.629069	0.994648	0.449183
IFI35	2.17049	0.119792	0.468971	1.04336	1.179	0.213543
HEATR6	0	0.0268019	0.047118	0.0267567	0.0101567	0.0370065
COASY	0	0.025454	0.025454	0.0286872	0.00161659	0.0270706
PLEKHH3	0.0266227	0.0268019	0.0465302	0.040068	0.0231981	0.0366887
MEF2A	0.0592932	1.37134	1.33209	1.62236	0.275403	1.58787
OTUD5	1.00079	0.500396	0.849575	0	0.17459	0.17459
TFE3	0.391759	0.157136	0.123356	0.158741	0.164455	0.120384
TBC1D25	0.0200468	0.0203996	0.0203996	0.0274689	0.228022	0.238399
ACSL4	0.84293	0.784067	0.276167	0.880926	0.970998	0.337012
INPP5A	0.0266227	0.099714	0.099714	0.144236	0.0438553	0.130258
GPKOW	0.0266227	0.0948239	0.0300858	0.0829721	0.0971788	0.0519239
GRIPAP1	0.0592932	1.01814	1.01814	0.958847	0	1.01814
FTSJ1	0.0312813	0.586153	0.615409	0.612016	0.245373	0.815885
PRR11	0.671057	0.0406446	0.251911	0.361842	0.438234	0.144394
REEP1	0.0185671	0.327841	0.327841	0.309274	0	0.327841
ATP11A	2.17026	0.698513	0.674216	1.78835	1.12432	0.687033
POLR1A	0.100567	0.628098	0.627986	0.624407	0.0565043	0.584693
LAPTM4A	3.27493	0.954017	0.954017	2.5348	1.60912	0.925677
TTC7A	0.531726	1.9462	1.95781	1.99351	0.445322	1.90137
IP6K2	0.0592932	0.770319	0.770319	0.738807	0.464244	1.23456
SRBD1	0.0654745	0.111343	0.0703677	0.11114	0.0959474	0.0768803
KIF2A	0.351092	2.57249	1.43787	2.14472	1.45787	2.13913
RASGRP2	1.2526	2.82666	2.03326	1.8391	1.00521	2.01547
PSME4	0	0.711026	0.711026	0.766914	0.0279442	0.73897
IFT80	0.0442486	0.0534407	0.0534885	0.050701	0.15572	0.187036
SIRT2	0.301074	0.796666	0.0222948	0.542427	0.528927	0.0134997
ERLEC1	0	2.58519	0.897732	1.7769	1.45223	1.50624
PPP2R5B	0	0.0919174	0.0267567	0.0593144	0.0325577	0.0268019
PYGM	0.109875	0.103258	0.0630632	0.0988507	0.0578135	0.0505592
PITX1	0.104478	0.0290006	0.0613291	0.0665421	0.0821738	0.0637247
MAST4	0.280221	0.335476	0.370131	0.540587	0.284796	0.488254
SDK2	0.431073	0.978635	0.700876	0.852692	0.272697	0.639353
NUP133	0.0550434	0.025454	0.025454	0.0529757	0.0744408	0.0723731
NUCKS1	0	1.0558	1.0558	1.52808	0.732471	1.78827
VPS35	3.16236	0.75027	1.07144	2.36772	1.93417	1.04439
DNAJA2	0.0177054	0.0177054	0.0177054	0.0354387	0.608508	0.626213
BCL3	0.260866	1.78123	1.90444	1.62506	0.243685	1.88065
KCNAB2	1.09116	2.20881	1.06206	2.03492	1.04813	0.995665
ABCC9	0	0	0	0	0	0
CLEC2D	1.77128	0.768788	0.768788	2.45234	2.45486	2.338
FUNDC1	0.0434211	0.0413396	0.0617491	0.0601443	0.0535687	0.0732457
MAOB	0	0.0357122	0.0357122	0.0357122	0	0.0357122
RORA	1.77191	4.05314	1.47887	3.64312	3.73872	3.62944
DRD4	0.0587956	0	0	0.0291317	0.0296639	0
TGFBR3	0.141532	1.10579	0.0995862	0.573544	1.34116	0.872926
KIAA1107	0	0	0	0	0	0
PLA2G10	0	0	0	0	0	0
HES2	0.0234027	0.0313162	0.0434986	0.0815796	0.0370254	0.0566402
ATP1B3	3.08495	1.27542	0.489078	2.09842	2.22523	0.242478
NEDD4	0.0968242	0.0400959	0.0938871	0.0553285	0.0957062	0.0535093
PIGB	0.247969	0.181542	0.181542	0.0549107	0.0134997	0.100704
MAPK6	0.444925	0.664733	0.830708	0.904268	0.4398	0.88207
GNB5	1.2468	0.300982	0.261738	0.409064	0.845527	0.464244
RAB27A	1.09116	1.96099	0.814238	1.7871	1.04813	0.747845
CECR5	0.188646	0.0993199	0.0993199	0.0220136	0.0154653	0.0268483
UFD1L	1.08229	1.40232	0.604751	1.18142	1.78556	0.926612
LRP6	0	0	0	0	0	0
GUCY2C	0	0	0	0	0	0
SCT	0	0	0	0	0	0
PHRF1	0	0.570512	0.579995	0.583228	0.00161659	0.572128
IKBKAP	0.0434211	0.0413396	0.0617491	0.0601443	0.0535687	0.0732457
NUCB2	0.362531	0.883577	0.109206	0.57632	1.12394	0.695419
PFN2	0.0131316	0.0131316	0.0131316	0	0	0.0131316
PTPN3	0.0587956	0	0	0.0291317	0.0296639	0
SPTB	0	0.0357122	0.0357122	0.0357122	0	0.0357122
DAPP1	1.2614	3.10134	1.82121	2.66663	1.19722	1.95479
SLC44A1	0.101721	0.0685394	0.144043	0.250819	0.293478	0.261531
TMEM260	0.0434211	0.0413396	0.0413878	0.0430516	0.0348656	0.0544947
SMG6	0.0306643	0.280773	0.0814681	0.144381	0.126356	0.06084
EXOC5	0.0721904	0.824463	0.160071	0.42331	0.333813	0.161688
CLTCL1	0	0	0	0	0	0
FGF22	0.0266227	0.0715591	0.051138	0.0647972	0.0433195	0.041203
FSTL3	0.0330124	0.0165062	0.0368676	0.0312102	0.0407007	0.0407485
DGCR2	0.0144803	0.0397561	0.0639412	0.032516	0.0120925	0.0446085
RNF126	0.130274	1.8277	0.279498	1.22225	1.12276	0.362996
MNT	2.17026	0.846493	0.182101	1.43799	1.42742	0.192192
ZXDC	0.134121	0.682915	0.712171	0.597088	0.0416116	0.702809
JMJD6	0.0088745	2.11447	0.967721	1.53222	1.16416	1.55851
POLB	0	0.215812	0.0313644	0.123612	0.0922481	0.0313162
ST6GALNAC1	0.0131316	0.0131316	0.0131316	0	0	0.0131316
WIPI1	0.226876	0.220762	0.155646	0.539275	0.27097	0.285408
FRMPD1	0	0.0537662	0.0267567	0.0595755	0.0282083	0.0415281
GBA2	0.00208828	0.0899688	0.0899688	0.432591	0.176119	0.266088
NDST1	0.0880058	0.135638	0.167966	0.182389	0.0803975	0.171766
ASNS	0.163008	0.619933	0.615997	0.679841	0.124635	0.612441
AP3M2	0.0610458	0.143711	0.0915276	0.13306	0.141951	0.139469
CNGB1	0.056052	0.0702225	0.0267567	0.107705	0.0802779	0.0573459
ST6GALNAC2	0.0272524	0.204508	0.0233801	0.0922481	0.097696	0.01822
PABPC1	0	1.91053	1.91053	1.91053	0	1.91053
TESK2	0.215332	0.779994	0.647959	0.716617	0.136622	0.622836
CFAP20	0.175162	0.68611	0.0459029	0.400859	0.458471	0.0604115
CSNK2A2	0.0445896	0.110175	0.219459	0.0878806	0.0546416	0.142522
EIF2B3	0	0.0919174	0.047118	0.0593144	0.0427144	0.0370065
CAMK2A	0	0	0	0	0	0
TCOF1	2.51757	2.94699	2.15359	1.82104	0.793356	1.55523
CDC42	0	0	0.238473	0	0.119236	0.119236
OSBPL3	0.0200468	0.765031	0.609792	0.689336	0.330157	0.808421
SLC12A3	0	0	0	0	0	0
RAD18	0.056052	0.0268019	0.0267567	0.0547849	0.0280237	0.0268019
ATP2B1	0.527549	2.21868	1.42528	1.60669	0.606107	1.63469
TRPM5	0	0	0	0	0	0
NCK2	1.01996	1.70794	1.6687	2.37656	0.778232	1.91733
MAP4K4	0.527549	1.38721	0.593809	0.462961	0.396701	0.593809
MGAT4A	1.51954	4.05314	1.5817	3.51693	3.66396	3.68086
RPL31	0	1.91053	1.91053	1.91053	0	1.91053
WDR1	3.27493	3.11567	1.42822	3.79684	2.42491	1.37194
SNX13	0.373264	0.182366	0.393584	0.219356	0.235468	0.267297
ARHGAP10	0.105803	0.188735	0.0730383	0.119336	0.131028	0.0695538
RPS6KA2	0.200985	0.0165062	0.0438433	0.115197	0.128199	0.0442125
ING3	1.06008	1.27071	1.27071	0.711026	0	0.770319
VASH1	0.210315	0.059796	0.059796	0.460757	0.269836	0.23104
LMCD1	0.118868	0.110914	0.0674479	0.0764952	0.049734	0.0453691
WBSCR22	0	1.61151	1.61151	1.64694	0.0177193	1.62923
SEL1L	0.188676	2.82251	1.67576	2.1548	0.573376	1.58142
TRIP13	0	0.0702225	0.047118	0.0796771	0.0624109	0.0675505
ATP6AP1	2.07899	0.760163	0.043258	1.71347	1.66334	0.316748
TCF3	1.78488	1.71497	1.88695	1.44294	0.999161	1.96995
TRIB2	0.179192	0.784097	0.119705	0.631762	0.690446	0.396452
DAZAP1	0	0.0662602	0.0662602	0.0662602	0	0.0662602
MBD3	0.0506267	0.0393181	0.0659976	0.0342262	0.0304075	0.0507983
HLTF	0.056052	0.0651154	0	0.0799226	0.216302	0.15572
FAM50A	2.03528	0.815916	0.390725	1.38847	1.55268	0.19384
FAM3A	0.0234027	0.203802	0.0314401	0.123255	0.110017	0.025373
CPSF1	0	0	0.00336784	0.00323318	0.00330051	0.00330051
MYO3B	0.0361973	0.0198869	0.0396605	0.0548338	0.0388032	0.0453788
CYBRD1	0.116705	0.0165062	0.0362798	0.0730565	0.082277	0.0404307
CDH19	0	0	0	0	0	0
PDCD2	0	1.85778	0.711026	1.31218	0.587267	0.724917
SLC6A15	0	0	0	0	0	0
RDH11	0	0.161234	0.161234	0.188233	0.0134997	0.174734
PRKACA	2.07557	0.224278	0.0397821	1.31782	1.29804	0.214175
ADGRL1	0.0631819	0.0339319	0.0542479	0.0547849	0.0381804	0.0441365
ACTN1	0.252594	0.928979	1.12034	0.909177	0.241959	1.04908
ZFYVE26	0.0949038	0.0462279	0.0665439	0.0932987	0.0761662	0.0749923
RPS6KA6	0.668969	0.0385564	0.249823	0.361408	0.438017	0.142089
EPN2	0.100301	0.0489265	0.0488807	0.0741216	0.0427498	0.0415281
PTPN18	4.30024	2.67232	1.88598	4.30138	3.0699	1.90162
LIMS2	0.120249	0.252643	0.0734368	0.14902	0.117651	0.0512645
ASIC4	0.0330124	0.0165062	0.0165062	0	0	0
SPEG	0.0746191	0.0887896	0.0656851	0.107705	0.0904347	0.0861176
LNX1	0	0.0269643	0	0.0134822	0.01854	0.00505782
ALDH3A2	0.581051	0.136182	0.282285	0.293973	0.384151	0.135699
TFRC	0.893614	0.958847	1.30803	1.43265	0.770192	1.28223
SREBF1	0.0233743	0.0313162	0.0555495	0.0430516	0.0237797	0.0434087
AFF4	0.527549	1.38721	0.593809	0.462961	0.396701	0.593809
UBE2D1	0.517116	0.736923	0.902898	0.908795	0.323009	0.83747
MPP5	0.0233743	0.0313162	0.0555495	0.0815654	0.0617655	0.0813945
RHOBTB1	0	0.778112	0.778112	0.778112	0	0.778112
SMC1A	0	0.958847	0.958847	0.986628	0.0138906	0.972737
HSD17B10	1.08229	1.269	0.471429	1.04809	1.19477	0.202501
MARK2	2.17026	0.784067	0.119675	1.37556	1.42742	0.129765
HMMR	0	0	0	0	0	0
CHFR	0.188676	1.95212	0.961856	1.2844	0.651622	0.789272
TRHDE	0	0	0	0	0	0
P4HA2	0.0330124	0.0165062	0.0368676	0.0312102	0.0407007	0.0407485
FCGR2B	1.65424	3.66048	2.37099	2.47602	0.893936	1.97416
NFATC3	0	2.68719	0.99974	1.84347	0.843727	0.99974
TRNT1	0.0200468	0.097904	0.117677	0.104973	0.0416116	0.129492
ACADVL	0.188676	0.0943379	0.25083	0.0558883	0.10619	0.10619
STK10	3.27493	1.77165	0.0841955	2.45282	2.42491	0.0279113
FBXW11	0.520906	0.881392	0.881392	0.837208	0.576536	1.23357
ACAP1	1.61882	1.62604	1.78253	3.38582	2.5331	3.34973
EVC	0	0	0	0	0	0
DERL2	0.0088745	1.86665	0.7199	1.2844	1.16416	1.31069
SIDT1	0.175162	0.711564	0.0471718	0.440606	0.626082	0.253476
NDE1	0.252365	0.711026	0.820309	0.86499	0.645069	1.22991
MRVI1	0.116705	0.038682	0.119438	0.0952323	0.112768	0.0930975
TMEM38A	0.0199483	0.0467502	0.0670663	0.0579668	0.0257618	0.0725599
AP1M1	0	0.711026	0.711026	0.766914	0.0279442	0.73897
PVR	0.091808	0.0165062	0.0165062	0.0603418	0.0602078	0.0305439
XRCC1	0.0127721	0.0230843	0.0472694	0.0103123	0.0120925	0.0351769
SCARB1	0.0746191	0.0887896	0.0656851	0.107705	0.0904347	0.0861176
CYP2W1	0.0442486	0.092347	0.0488807	0.0484669	0.0217103	0.0268019
MCM2	0.100301	0.0489265	0.0488807	0.0547849	0.0280237	0.0268019
MOV10L1	0	0	0	0	0	0
PANX2	0.0330124	0.0165062	0.0368676	0.0312102	0.0407007	0.0407485
SELO	0.562127	0.135943	0.282	0.303151	0.398093	0.158864
TP63	0	0	0	0	0	0
ALPK1	0	0.0715591	0.0313644	0.0899997	0.057835	0.0690298
LLGL2	0.0393947	0.73999	0.0230843	0.414097	0.738044	0.389365
PDE8A	0.256484	0.604292	0.791213	0.725127	0.254505	0.679885
CLCN4	0.0628157	0.111779	0.0958862	0.0493773	0.0358423	0.0596301
NLE1	0.100301	0.0489265	0.0488807	0.0547849	0.0330815	0.0318597
SDHA	0	0	0.156492	0	0.669034	0.669034
SMARCE1	1.00079	1.50014	1.84931	1.03518	0.783097	1.78284
GSDMB	0.00712992	0.0990473	0.0338866	0.0593144	0.0557362	0.0571103
KDM5A	0	0.897732	0.897732	0.897732	0	0.897732
ADAM11	0	0	0	0	0	0
PPP2R3A	0	0.0268019	0.0267567	0.0267567	0	0.0268019
FERMT2	0.0894384	0.0674936	0.0949759	0.040068	0.0274434	0.058765
ABCB11	0	0	0	0	0	0
DHRS9	0.091808	0.0165062	0.0165062	0.0603418	0.0602078	0.0305439
CD5L	0	0	0	0	0	0
PTGS2	0.611258	0.319871	0.587705	0.0965145	0.252747	0.276963
IGF2BP2	0	0.161234	0.161234	0.188233	0.148796	0.31003
MAP3K13	0.252365	0.744313	0.76469	0.880851	0.318454	0.886654
ST6GAL1	1.69239	0.557769	0.843106	0.541479	0.840975	0.52333
TBX21	0.0553859	1.0732	0.087812	0.535251	1.23391	0.773329
FRY	0.819732	0.120324	0.120372	0.361842	0.42527	0.142114
PICALM	1.13443	2.22601	1.2185	2.03492	1.11775	1.05641
NSF	0.100567	0.628098	0.603801	0.662921	0.0636687	0.591857
CLASP1	0.0540671	0.819968	0.603419	0.704712	0.575071	1.03705
MRPS34	0.0088745	1.15563	0.0088745	0.573376	0.573376	0.0088745
NOTCH3	0.0442486	0.092347	0.0764088	0.0484669	0.0358423	0.0401979
CLNS1A	0.847151	1.58142	1.9306	2.00499	0.598165	1.75601
TEAD2	0.118868	0.110914	0.0674479	0.0764952	0.049734	0.0453691
EED	0.0984791	1.25662	0.601713	0.942512	0.52062	0.731414
SNCB	0	0	0	0	0	0
TSG101	0.0592932	0.0872045	0.0872045	0.0279113	0	0.0872045
NCBP3	0	1.85778	0.711026	1.2844	0.573376	0.711026
ATP2A3	1.16383	0.521509	0.51286	0.471384	0.775802	0.686178
CA12	0	0	0	0	0	0
MGLL	0.573921	0.355631	0.536939	0.582102	0.365826	0.434497
NTN4	0.0131316	0.0131316	0.0131316	0	0	0.0131316
BCS1L	0.0631819	0.0339319	0.0338866	0.0547849	0.0280237	0.0339319
NUAK1	0	0.0269643	0	0.0134822	0.01854	0.00505782
DPP8	0.188676	2.19994	1.05318	1.53222	1.16416	1.54963
SLC24A1	0.0538233	0.0585011	0.0584554	0.0460933	0.0147261	0.0511027
ZNF532	0.119134	0.786071	0.686365	0.700955	0.136596	0.676986
SCARF1	0.0330124	0.0165062	0.0165062	0.0312102	0.0305439	0.0305439
LMAN1	0.261239	1.18354	0.09045	0.755251	1.19064	0.527862
HACD3	0.0984791	0.0471718	0.0471718	0.0557754	0.0758406	0.0737729
IPCEF1	0.0543441	0.22409	0.0766824	0.106175	0.146208	0.0934829
ZZEF1	0.444925	0.868592	0.4434	0.515427	0.690017	0.17459
ENO1	3.16236	1.40696	1.40696	2.98814	1.58118	1.40696
SLC12A1	0	0	0	0	0	0
MYDGF	1.08229	2.19994	1.05318	1.97903	1.02018	0.958847
ANO8	0.10494	0.0566021	0.0499991	0.0426138	0.0533028	0.0233362
TUBE1	0.0738455	0.0252356	0.0252356	0.0330013	0.168396	0.156709
ARHGEF10L	0.106573	0.0599742	0.0866084	0.0827819	0.0699445	0.0856496
TXK	0.118303	0.233844	0.0826125	0.974441	0.690546	0.639025
KCNQ2	0	0	0	0	0	0
TACR2	0	0	0	0	0	0
ACTR6	0.114663	0.790175	0.125782	0.520823	0.443249	0.187596
TIPIN	0.737422	1.0558	1.0558	1.89679	1.10118	1.78827
SRI	1.89441	0.528307	0.877486	0.474718	1.21218	0.793289
EIF4G3	0.666616	0.414252	0.523535	0.322214	0.27884	0.566909
NUP37	0.0221351	0.0121117	0.0318852	0.0170927	0.0416116	0.0436999
SEMA3A	0	0	0	0	0	0
GTSE1	0.118868	0.110914	0.0674479	0.0764952	0.049734	0.0453691
SEMA3C	0.115396	0.0380275	0.0380275	0.0962475	0.0764156	0.0567452
TTC38	0.0654745	0.897402	0.0370051	0.499603	0.622268	0.196338
ACAT1	0.19635	0.668687	0.67817	0.582795	0.451754	1.02227
GRAMD4	0.0240549	0.048131	0.0748587	0.376075	0.189459	0.23035
CELSR1	0.0628157	0.110914	0.0674479	0.0484669	0.0217103	0.0453691
ZNF638	1.84794	2.1119	2.1119	2.07052	0.441295	1.62923
SLC25A40	0.126468	0.145405	0.106924	0.417336	0.24927	0.237333
TIMM21	0.0631819	0.0990473	0.0338866	0.0873426	0.0605814	0.0339319
ADD2	0.0938221	0.255754	0.162238	0.132693	0.144173	0.0941091
RASAL2	0.00957465	0.0363766	0.0363313	0.0267567	0	0.0363766
VPS9D1	0.0998449	0.137999	0.0840825	0.045489	0.05917	0.0240441
ZNF37A	0.633647	1.67959	1.70627	1.80007	0.231988	1.59476
MARK3	0	0.0279113	0.0279113	0.0279113	0	0.0279113
SLC25A3	0	0.0662602	0.0662602	0.378519	0.156129	0.222389
FNDC3B	0.704068	0.837668	0.277254	1.10352	1.05413	0.472499
FOSL2	2.82091	1.06708	0.057513	1.92471	1.89677	0.0501381
FRYL	0.893614	0.711026	0.711026	1.15783	1.0376	1.30181
TMEM131	0.324555	1.6869	1.70727	1.72748	0.175039	1.68582
FSCN1	0.0330124	0.0165062	0.0368676	0.0312102	0.0407007	0.0407485
ACTB	0	0	0	0	0	0
MOCOS	0.046144	0.0518136	0.0518136	0.053386	0.0305439	0.0658513
PLD1	0.0292102	0.0415694	0.0452003	0.0403757	0.0599327	0.0464505
WDR62	0.0234027	0.0715591	0.0434986	0.101701	0.0758757	0.0753691
DLG1	0	0.998091	0.958847	1.00625	0.483867	1.42309
RAB7A	3.27493	0.0562842	0.0562842	1.58118	1.58118	0
BCAP29	0.268541	1.75178	1.963	1.58465	0.55758	2.21119
SEC31B	0.0127721	0.0230843	0.0230843	0.0103123	0	0.0230843
SART3	0.488873	1.05702	1.0837	1.10511	0.609955	1.42254
ARHGAP15	0.847151	0.897732	1.05422	3.52427	2.19409	2.66825
TUBA3D	0	0	0	0	0	0
EXOSC7	0.0161841	1.25109	0.599547	0.985416	0.820846	1.07535
KIFAP3	0.0144301	0.198656	0.141672	0.163284	0.122252	0.193404
MKRN2	0.0234027	0.194808	0.0103123	0.114262	0.103949	0.0103123
MCM6	0.0154922	0.496359	0.324766	0.427091	0.321283	0.560253
REXO2	0.147782	0.751867	0.107248	0.515916	0.578777	0.290893
RBM7	0	1.58142	1.9306	1.58142	0.17459	1.75601
RBMS2	0.092715	0.0463575	0.0705426	0.0385138	0.0500783	0.0500783
BAZ2A	0.527549	1.42528	1.78569	0.897732	0.180206	1.60549
PTPN23	0.0233743	0.0313162	0.0313644	0.0430516	0.0116872	0.0313162
MLH1	0.0984791	0.109598	0.129372	0.132495	0.265431	0.32579
UNG	0.0780012	0.111949	0.127589	0.0827849	0.241967	0.220807
FMO4	0	0	0	0	0	0
KLHL20	0.19635	0.186056	0.186056	0.0878806	0	0.0878806
RGS11	0.118868	0.110914	0.0674479	0.0764952	0.049734	0.0453691
SLC46A1	0.0131316	0.0131316	0.0131316	0	0	0.0131316
PLXNA2	0.091808	0.0165062	0.0440342	0.0291317	0.043796	0.013396
SPAG5	0	0	0	0	0	0
ANKRD13A	0	0.936977	0.897732	0.917354	0.0196221	0.897732
TPD52	1.32368	2.85762	2.09818	2.22807	0.820027	1.90629
ACACB	0.0361973	0.0363766	0.0363313	0.040068	0.0133113	0.0363766
TRAF4	1.20415	2.72323	1.52385	1.76227	0.835252	1.06465
PAG1	4.06997	0.728731	1.08914	2.73716	2.20634	0.908937
GPATCH1	0.0200468	0.0413396	0.0413878	0.0313644	0.0231785	0.0544947
ICAM3	3.27493	0.954017	1.31443	2.47891	1.76139	1.07794
NT5C2	0	0	0	0.0269994	0.0134997	0.0134997
MCAM	0.0234027	0.0715591	0.0434986	0.101701	0.0758757	0.0753691
GPC4	0	0	0	0	0	0
MBNL3	0.454566	0.145028	0.145028	0.174173	0.19318	0.147021
CAMSAP3	0	0	0	0	0	0
RAP1GAP	0	0	0	0	0	0
XAB2	0.127234	0.642702	0.678865	0.61075	0.0424781	0.657659
ARHGEF1	4.41496	1.52403	1.88444	2.47891	2.25771	1.57427
STXBP2	4.29309	1.49235	1.49235	3.53477	2.2339	1.57971
MAP2K7	0.847151	0.711026	0.867518	1.1346	1.09261	1.38006
DGKD	0.847151	0.0662602	0.222752	0.489836	0.501821	0.144506
CTTNBP2	0.0587956	0	0	0.0291317	0.0296639	0
ACTL6B	0	0	0	0	0	0
RARB	0	0	0	0	0	0
TOP2B	0.847151	0.711026	0.867518	1.1346	0.501821	0.789272
TM9SF3	0.188676	2.19994	1.05318	1.58811	0.60132	0.986791
NFKB2	0	1.03898	0.99974	1.01936	0.0196221	0.99974
UBE2T	0	0	0	0	0	0
PPP1R12B	0.0434357	0.109598	0.121733	0.0878806	0.0529862	0.140867
DNAJC10	0.847151	1.03898	0.99974	1.44294	0.443197	0.99974
GTF3C1	0.0712275	1.36107	0.622859	1.02248	0.74371	0.915698
IL4R	3.20259	3.06142	2.23709	1.99953	1.15644	1.47992
USP33	0.19755	1.27788	0.131124	0.601287	1.16416	0.627574
PAK3	0.0459818	0.0533578	0.0774976	0.0652705	0.0500783	0.0840102
DCX	0	0	0	0	0	0
SNRPA	0	2.72817	1.58142	2.1548	0.573376	1.58142
SPAG6	0	0	0	0	0	0
EXOSC5	0.0726045	0.0533578	0.0533125	0.040068	0.0133113	0.0339319
DYNC1I2	0	0.0279113	0.0279113	0.0549107	0.148796	0.176707
APBB1IP	0.893614	0.711026	1.06021	1.15783	1.21218	1.4764
LRCH4	1.09116	0.814238	0.814238	1.15783	0.572025	0.845119
FAM76B	1.31245	0.5876	0.641264	0.154094	0.153014	0.114037
SIRT6	0.037883	0.0385564	0.0386046	0.387777	0.187821	0.207436
TYR	0	0	0	0	0	0
POLD3	0.092715	0.138275	0.0972992	0.0978282	0.0826361	0.0768803
CAPZB	3.16236	1.40696	1.40696	2.98814	1.58118	1.40696
GPR137B	0.126468	0.169489	0.214739	0.171504	0.225322	0.12749
NAALAD2	0	0	0	0	0	0
JADE1	1.00079	1.39813	1.74731	0.933171	0.783097	1.68083
SLC25A43	0.00957465	0.0271539	0.0475152	0.0175792	0.0101567	0.0373585
UBE2A	1.14158	1.30038	0.153631	1.04718	1.03368	0.0727929
FGFR1	0.627869	0.381391	0.659886	0.287901	0.687993	0.661343
FKBP6	0	0	0	0	0	0
SMC1B	0	0	0	0	0	0
FBLN1	0.0587956	0	0	0.0291317	0.0296639	0
ITGA8	0.110375	0.0888396	0.089358	0.100581	0.0878221	0.0893089
CST7	1.58735	3.15423	1.34124	1.08055	1.86329	2.1698
MAP2	0	0.0320593	0.0320593	0.0320593	0	0.0320593
PIAS2	1.00618	1.01513	1.15438	1.46154	0.669593	1.18163
AMPH	0	0.0269643	0	0.0134822	0.0134822	0
ARAF	0.252365	0.0611982	0.0815755	0.197737	0.318454	0.203539
MCCC1	0.056052	0.0964316	0.0517258	0.109043	0.0792845	0.0500672
LAMP3	0.0131316	0.0131316	0.0131316	0	0	0.0131316
NEBL	0.115396	0.0158517	0.0158517	0.0730565	0.0723902	0.0305439
ACER3	2.17049	0.104714	0.104714	1.33122	1.2811	0.300564
UBE2K	0	0	0	0	0.590788	0.590788
PIK3C3	0	0.958847	0.958847	0.958847	0.450354	1.4092
N4BP2	0	1.2349	0.579995	0.939972	0.346087	0.584403
TIGAR	0.037883	0.0385564	0.0386046	0.0462989	0.0170819	0.0366968
TULP3	0.107431	0.121172	0.0560107	0.106679	0.216302	0.189652
SYNJ2	0.0550434	0	0.109283	0.0275217	0.21746	0.189938
ADCY2	0.0587956	0	0	0.0291317	0.0296639	0
PPP2R5C	0.112568	0.0562842	0.0562842	0.472287	0.236143	0.236143
GNB1	3.27493	0.0562842	0.0562842	1.58118	1.58118	0
HOXA9	0	0	0	0	0	0
EDN1	0	0	0	0	0	0
MLLT10	0.0161841	1.25109	0.596179	0.912191	0.78255	1.03705
ZCWPW1	0.18405	0.764353	0.656504	0.755131	0.1867	0.672914
P2RY10	1.43581	2.07813	2.03888	2.06748	0.602537	1.90389
ITM2A	1.77958	4.21821	1.60241	2.20158	2.16181	2.21377
NRDC	0.893614	0.161234	0.161234	0.608041	1.0376	0.752022
VDAC3	0.0088745	2.52756	1.38081	1.94531	1.16416	1.9716
PCM1	0	0.99974	0.99974	0.99974	0	0.99974
TNRC6C	1.00079	0.528307	0.528307	0.06335	0.608508	0.636419
CBFA2T2	0.448715	1.05702	1.05702	1.15825	0.613149	1.44581
ITCH	0.188676	1.95212	0.805364	1.2844	0.573376	0.711026
PKD2L2	0.100301	0.0489265	0.0488807	0.0741216	0.0427498	0.0415281
TP53INP2	0.0726045	0.0265559	0.0265559	0.0518252	0.0512971	0.0451157
SDF4	0.19755	2.20881	1.21855	1.53222	1.24241	1.63676
MYH7B	0.0361973	0.0363766	0.0363313	0.040068	0.0133113	0.0363766
BPIFB2	0	0	0	0	0	0
TOLLIP	0.809048	0.461781	0.277285	0.814485	0.652804	0.434361
UBE2D4	0	0.0313162	0.051138	0.0698782	0.0291437	0.0604599
CLUL1	0	0	0	0	0	0
RUNX1T1	0	0	0	0	0	0
CDH17	0	0	0	0	0	0
THOC1	0.252365	1.58142	1.58142	1.73538	0.590427	2.04566
FKBP7	0	0	0	0	0	0
OSBPL6	0	0	0	0.0312102	0.0156051	0.0156051
SLC1A3	0	0	0	0	0	0
XRCC5	0.0177054	2.60289	0.915438	1.74146	0.843727	0.915438
LXN	0.0131316	0.0353074	0.0353074	0.0415124	0.00966831	0.0449757
SP140	1.30609	1.97178	1.94467	2.06601	0.583464	1.87298
MKNK1	1.08229	1.24109	0.0943379	1.02018	1.1454	0.125219
TNS1	0	0.121032	0.121032	0.121032	0	0.121032
REXO1	0	0.570512	0.579995	0.579995	0	0.570512
SAR1A	0	2.58519	0.897732	1.74146	0.843727	0.897732
CDC14A	0.0876685	0.152933	0.0683765	0.155548	0.139099	0.132527
RAPGEF3	0	0	0	0	0	0
CEACAM1	0.0266227	0.0313162	0.051138	0.0446757	0.0231981	0.041203
SENP1	0	0.0313162	0.0313644	0.0313644	0.0231785	0.0544947
CIC	0.80696	0.13547	0.10169	0.56562	0.538559	0.219878
LIPE	0.100301	0.0489265	0.0488807	0.0741216	0.0427498	0.0415281
FDFT1	1.84794	1.45924	1.45924	1.38242	0.423575	0.958847
PAFAH1B3	0.175162	0.143378	0.109598	0.170634	0.0827533	0.0878806
OPHN1	0.0330124	0.0522184	0.0522184	0.0357122	0	0.0357122
KIF22	2.04259	0.81285	0.387658	1.37809	1.55268	0.190774
LRRC16A	0.170635	0.267125	0.0878715	0.153196	0.133215	0.0723043
PGM1	0.0388519	0.103938	0.043611	0.0422558	0.101267	0.0590116
DDX1	0.342218	1.62635	1.63848	1.78083	0.328364	1.7836
DNM2	0.893614	1.58142	1.58142	2.08411	0.474751	1.60936
EPB41L2	0.528821	0.60809	0.320848	0.297365	0.224423	0.17166
RIMS1	0.0330124	0.0165062	0.0165062	0	0	0
MOXD1	0.0185671	0.0453691	0.0453238	0.0267567	0	0.0453691
STX7	2.15806	2.46537	1.53176	0.662837	0.700118	1.13877
RABL2B	0.382376	1.62635	1.62635	1.73048	0.19458	1.62974
KEAP1	0.0388519	0.112208	0.071278	0.0987385	0.0639072	0.0590165
DDX43	0.100301	0.114042	0.0488807	0.106679	0.0753076	0.0415281
PTPRH	0	0.0268019	0.0542847	0.0460933	0.0288582	0.054924
SLC35C2	0.448715	1.05702	1.06916	1.15825	0.215781	1.04845
CRYBG3	0.0904989	0.0426536	0.0667934	0.0944022	0.07947	0.076608
SCTR	0	0	0	0	0	0
RFX3	0.100659	0.238608	0.0745212	0.174625	0.16805	0.0860177
RIF1	0.188676	1.95212	0.805364	1.2844	0.573376	0.711026
RAB21	0	1.61151	1.97192	1.61151	0.180206	1.79171
SLC4A4	0	0.0269643	0	0.0134822	0.01854	0.00505782
SMARCA2	1.89441	0.500396	0.849575	0.446807	1.21218	0.765378
RDH8	0	0	0	0	0	0
SESN1	0.144896	0.0782133	0.0647	0.0761863	0.093241	0.0490758
MID2	0	0	0	0	0	0
PIH1D3	0.0131316	0.0131316	0.0131316	0.0193366	0.00966831	0.0227999
COL5A3	0.0131316	0.0353074	0.0353074	0.0221758	0	0.0353074
SRCAP	0.00957465	0.0811337	0.0607126	0.0514859	0.0300082	0.0507776
PUM3	0.448715	1.05702	1.05702	1.08783	0.127582	0.960246
CHRNA3	0	0	0	0	0	0
CNOT4	1.00079	2.1119	2.46108	1.61151	0.765378	2.37688
PSEN1	1.15448	1.15866	1.12537	1.61833	0.652278	1.21986
CPOX	0	0.0268019	0.047118	0.0267567	0.0101567	0.0370065
CLDND1	1.58323	3.18864	2.09556	1.44602	1.3349	2.67723
MOK	0	0	0	0	0	0
HSP90AA1	0	0.809542	0.809542	0.809542	0	0.809542
RBL1	0.0328189	0.238608	0.0739334	0.155634	0.337621	0.289462
DLGAP4	0.0721904	0.0976443	0.0976443	0.0286872	0.00161659	0.0992609
IGSF9B	0	0	0	0	0	0
NDC80	0.00712992	0.16999	0.0338866	0.1161	0.0837438	0.0496468
AP4E1	0.00957465	0.0408909	0.0409391	0.0698782	0.0192569	0.0601478
RSBN1	1.84794	1.45924	1.45924	1.41786	1.03208	1.56735
MAGI3	0	0.0221758	0.0221758	0.0221758	0	0.0221758
CXCL2	0.20998	0.0755922	0.110247	0.0947556	0.15251	0.122846
COL4A4	0.180277	0.832216	0.667196	0.701166	0.121171	0.632478
TCF7	0.27007	1.87548	0.782396	3.61355	2.41866	2.44784
OSTM1	0.272668	0.70603	0.252856	0.485892	1.0164	0.597601
CDH7	0	0	0	0	0	0
IMPG2	0	0	0	0	0	0
PCNP	1.99002	0.626299	0.626299	0.368711	0.368711	0
EXD2	0.0131316	0.0131316	0.0131316	0	0	0.0131316
ARG2	0	0.121032	0.121032	0.121032	0	0.121032
MEF2C	1.34738	1.72159	1.89104	0.970651	0.365021	1.17386
PTPRC	5.28848	2.81176	1.04802	4.45489	4.64432	1.80851
CACNA1S	0	0	0	0	0	0
UBA5	0.163008	0.0410946	0.0410946	0.10841	0.293886	0.253476
STK17B	0	1.0558	1.0558	1.0558	0	1.0558
CDC14B	0	0.336238	0.309274	0.342093	0.0282083	0.324
ZNF510	0.056052	0.0268019	0.047118	0.0547849	0.0381804	0.0370065
LRP2	0	0	0	0	0	0
ZNF506	0.508008	0.868494	0.868494	0.86499	0.590427	1.23456
JMJD4	0.00712992	0.0990473	0.0542479	0.0593144	0.0427144	0.0441365
DUSP12	0.29992	0.711564	0.22848	0.559117	0.747206	0.312222
AACS	0.0434211	0.0203357	0.0203357	0.0390921	0.043412	0.0420371
KIAA0141	0.0445896	0.712141	0.101413	0.35765	0.359028	0.0522861
HSPB11	0	1.85778	0.711026	1.31218	0.889039	1.02669
PHLPP1	0.0529958	0.0911571	0.0713238	0.063173	0.0419653	0.0510955
ATP8B1	0.14021	0.133906	0.0937115	0.104742	0.0687675	0.098366
IL12RB2	0.0131316	0.0400959	0.0131316	0.0328188	0.0282083	0.0278577
SMARCD3	0.223112	0.0887238	0.200029	0.105647	0.163936	0.147404
WDR70	0	0.570512	0.579995	0.579995	0.450354	1.02087
FYB	5.62395	5.45114	2.82321	4.71204	3.3401	2.7028
MPP4	0.0587956	0	0.027528	0.0291317	0.043796	0.013396
STRADB	0.17701	0.273297	0.151553	0.123734	0.108167	0.126026
BZW1	0.737422	0	0	0.368711	0.368711	0
C1QTNF3	0.0131316	0.0400959	0.0131316	0.0134822	0.01854	0.0181894
ME2	1.14158	0.864657	0.864657	1.15783	0.572025	0.895538
C5orf22	0.102034	0.0265559	0.0469172	0.0665421	0.0761662	0.0553203
CCNT2	0	2.72817	1.58142	2.18258	0.587267	1.59531
FAM135A	0.0234027	0.0715591	0.0313644	0.101701	0.0698086	0.069302
COL19A1	1.40654	2.68006	1.39057	1.56059	0.849562	1.07322
EPB41L3	1.72165	0.196625	0.196625	0.971891	0.890753	0.226551
COBLL1	1.49338	3.57119	2.31858	2.49981	0.907496	1.99215
DLG3	0.046144	0.155577	0.0518136	0.0740574	0.0750601	0.0584859
SERTAD4	0	0	0	0	0	0
TRAF5	1.50926	2.04372	2.01661	2.06601	0.583464	1.81369
MRPL22	0	1.17466	0.0279113	0.629069	0.587267	0.0418019
GEMIN5	0.056052	0.0268019	0.0267567	0.0859951	0.0436288	0.042407
OPRK1	0.0587956	0	0.027528	0.0291317	0.043796	0.013396
NFE2L1	0.256484	0.0878806	0.299099	0.219356	0.235468	0.195106
SEMA5B	0	0	0	0	0	0
GSK3B	0.301074	0.807042	0.032671	0.552803	0.528927	0.0238759
ITGB5	0	0.778112	0.778112	0.778112	0	0.778112
ERC1	0.127234	0.675989	0.655553	0.62416	0.0496131	0.64815
XPO1	1.84794	1.45924	1.45924	1.38242	0.423575	0.958847
RNF13	4.05227	0.0392442	0.360411	2.10164	2.37912	0.333368
TRPM3	0.0185671	0.0185671	0.0185671	0	0	0.0185671
PALB2	0.100301	0.0489265	0.0488807	0.0741216	0.0427498	0.0415281
DOPEY1	0	0.215812	0.0313644	0.162126	0.111505	0.0505731
LYRM2	1.84794	1.45924	1.45924	1.38242	0.423575	0.958847
BCKDHB	0	0.0964316	0.0588924	0.0852363	0.203399	0.201421
KAT6A	0	0	0	0.0354387	0.608508	0.608508
ZCCHC6	1.08229	1.269	0.122249	1.04809	1.02018	0.0279113
ULK2	0.133598	0.0499459	0.20429	0.0993783	0.189504	0.13577
GRHL2	0	0	0	0	0	0
TNPO1	0.188676	1.95212	0.805364	1.2844	0.573376	0.711026
PLOD1	0.26964	0.229826	0.337281	0.476034	0.377228	0.323155
P2RX5	0.65575	1.97292	1.80232	1.91181	0.310459	1.71649
ITGAE	0.0592932	1.05738	1.01814	1.00547	0.0331218	1.03164
DIS3	1.84794	2.08181	2.08181	2.00499	0.423575	1.58142
PIBF1	0.191346	0.608414	0.650225	0.648658	0.130346	0.651179
TDRD3	0.0434357	0.109598	0.136935	0.0906802	0.0619875	0.149868
NUFIP1	0.0434211	0.225836	0.0617491	0.1353	0.13727	0.0646993
PDS5B	0	1.85778	0.711026	1.2844	0.573376	0.711026
OXCT1	0.163008	0.586153	0.595636	0.677879	0.30135	0.805998
RRAGB	0.0455094	0.582624	0.592107	0.591682	0.0116872	0.5726
CYLD	0.737422	0.897732	0.897732	1.73873	1.10118	1.6302
SLC27A5	0.0866175	0.0483199	0.0483199	0.0433136	0.0274021	0.0387993
ZNF324	0.0654745	0.0507421	0.0507903	0.0446757	0.0133113	0.0313162
ZNF671	0.100301	0.0489265	0.0488807	0.0547849	0.0330815	0.0318597
ZNF416	0	0	0	0	0	0
ZNF586	0.114663	0.608414	0.617897	0.610316	0.0758406	0.635015
ZNF446	0.0538233	0.0585011	0.0584554	0.0460933	0.0147261	0.0511027
ZNF264	0.19635	1.67959	1.89081	1.6092	0.569854	2.15127
RPS5	0.603136	1.91053	1.91053	4.53089	2.3407	3.94966
FAT1	0.0587956	0	0.027528	0.0291317	0.043796	0.013396
YTHDC1	0.737422	0.99974	0.99974	1.36845	0.368711	0.99974
CHMP2B	0.893614	0.0279113	0.0279113	0.474718	0.446807	0.0279113
SMAP2	0	0.615266	0.615266	0.615266	0	0.615266
PPIE	0	0.752273	0.0878806	0.447858	0.796441	0.552125
ZMPSTE24	0.037883	0.191736	0.0193744	0.103949	0.156936	0.0529862
STARD7	0.188676	2.19994	1.20968	1.53222	0.651622	1.03709
NOA1	0.0161841	0.586696	0.599547	0.579995	0.00544791	0.592144
REST	0	0.0279113	0.0279113	0.0279113	0.590788	0.6187
HAL	0.199676	0.0158517	0.0431887	0.116212	0.132224	0.0482379
SSH1	0.188676	1.269	0.278741	0.628287	1.25591	0.710445
GSTP1	3.29263	1.76144	0.0739896	2.73717	2.58104	0.173835
APLP2	3.68991	1.38721	0.593809	2.18084	2.09951	0.715434
FAM234B	0.0330124	0.0165062	0.0368676	0.0312102	0.0407007	0.0407485
SLCO1A2	0	0	0	0	0	0
WBP11	0	0.897732	0.897732	0.933171	0.0177193	0.915452
EIF3I	0	0.0662602	0.0662602	0.0662602	0	0.0662602
COL16A1	0	0	0	0	0	0
TXLNA	0.0144803	0.0385564	0.0386046	0.0698782	0.0192569	0.0505731
APOB	0	0	0	0	0	0
NCOA1	1.09116	1.24996	0.103212	1.07607	1.04813	0.0368187
AGBL5	0.100301	0.186954	0.121838	0.179637	0.0753076	0.11444
EFR3B	0.10494	0.0566021	0.0499991	0.0426138	0.0533028	0.0233362
KIF3C	0	0.121032	0.121032	0.121032	0	0.121032
RAB10	1.08229	0.255572	0.255572	0.63504	0.595603	0.31003
HADHA	0.112568	0.122544	0.122544	0.0662602	0	0.0662602
MAPRE3	0	0	0	0	0	0
CAD	0.0434211	0.0413396	0.0617491	0.0601443	0.0303902	0.0500672
CD59	0.301587	0.109598	0.12996	0.248978	0.374719	0.333572
CD82	0.49648	0.759447	0.191363	0.627964	0.820054	0.19209
BCORL1	0.091808	0.0165062	0.0165062	0.0603418	0.0602078	0.0305439
ATRX	1.99002	0.692559	0.692559	0.434971	0.368711	0.0662602
AK6	0.0312813	0.586153	0.622973	0.612016	0.249155	0.819667
FCN1	4.27232	0.110027	1.77167	3.66137	3.87156	1.84542
MYNN	0.127234	0.736583	0.0721904	0.362517	0.408037	0.120509
MECOM	0	0	0	0	0	0
SCAMP1	0.0361748	0.216574	0.032078	0.123255	0.150868	0.078997
PREP	0.0654745	0.235238	0.0507903	0.136924	0.152478	0.0782353
HACE1	0.056052	0.0268019	0.0267567	0.0547849	0.0280237	0.0268019
SEH1L	0.520906	1.30897	1.12921	1.17814	0.221441	1.03642
WDR47	0.10494	0.165696	0.0296378	0.0971605	0.120871	0.0363101
WDFY1	1.09116	1.27788	0.131124	1.04809	1.1454	0.162004
OVGP1	0	0	0	0	0	0
SLC25A24	0.0721904	1.6869	1.65361	1.62506	0.165439	1.80241
MAP3K4	0.0234027	0.755008	0.579995	0.686744	0.152268	0.618831
PILRA	1.97773	0.129358	0.46276	1.01914	1.19629	0.296339
ABCB1	0.056052	0.0845116	0	0.0896207	0.135155	0.0648755
ZNF213	0.0746191	0.0887896	0.0453238	0.107705	0.0802779	0.075913
AKR1B1	0.448715	1.95595	0.812569	1.43837	1.16549	1.17695
CPNE3	0	0.0279113	0.0279113	0.0279113	0	0.0279113
RRN3	0.0445896	0.110175	0.113543	0.115662	0.465928	0.553809
CTTN	0.0587956	1.31708	1.34461	1.34622	0.043796	1.33048
WNT11	0	0.0221758	0.0221758	0.0221758	0	0.0221758
MTIF2	0.0234027	0.570512	0.592129	0.594496	0.0660874	0.624898
DDHD2	0.527149	0.755952	0.780137	0.932474	0.391642	0.88402
TTC39A	0	0.0268019	0.0267567	0.0579668	0.0156051	0.042407
EPS15	0	0.897732	0.897732	0.953621	0.0279442	0.925677
ORC1	0	0	0	0	0	0
MGST2	3.29263	0.971722	0.971722	2.47891	1.58118	0.915438
CHERP	0.0721904	0.642702	0.66432	0.582795	0.00746694	0.650169
ATG16L1	0.0306643	0.280773	0.0814681	0.144381	0.57671	0.511194
USP40	0.0266227	0.0268019	0.0465302	0.040068	0.0231981	0.0366887
POMGNT1	0.0434357	0.0471718	0.059306	0.025454	0.0060671	0.0315211
RAD54L	0	0	0	0	0	0
MAST2	0.0266227	0.0175792	0.0373527	0.0621007	0.0388032	0.0430711
DNAJA1	0	0.897732	0.897732	0.897732	0	0.897732
B4GALT1	2.6273	1.15385	1.31034	0.423575	0.501821	0.605795
CHMP5	0.301074	0.032671	0.032671	0.138618	0.128242	0.0103762
NFX1	1.78341	2.14111	2.19477	1.97008	0.401992	1.68104
AQP6	0	0	0	0	0	0
DIMT1	0.0984791	0.0550047	0.0217178	0.0761863	0.0833542	0.0391891
IPO11	0	0.309274	0.309274	0.309274	0	0.309274
FOLH1	0	0	0	0	0	0
EIF2AK1	0.188676	1.46627	1.46627	1.37194	0.590788	1.96272
NME8	0.0330124	0.0434705	0.0368676	0.0446923	0.039244	0.0258097
EPDR1	0.0587956	0	0	0.0291317	0.0296639	0
SNX10	0.414252	2.065	2.38617	1.83169	0.390918	2.39705
SEPHS1	0.0561932	0.238608	0.0541599	0.152392	0.13566	0.0758131
MRPL28	2.04259	0.790752	0.475539	1.43799	1.51119	0.292154
HBQ1	0	0.121032	0.121032	0.121032	0	0.121032
ITPKC	0	0	0	0	0	0
CEACAM6	0.0587956	0	0	0.0291317	0.0296639	0
FAT2	0	0	0	0	0	0
RBM22	0.188676	2.19994	1.05318	1.53222	1.16416	1.54963
TMED2	0.0177054	1.77142	0.0839656	0.909987	1.34005	0.580293
ERO1B	0.488873	1.67959	1.67959	1.73048	0.307163	1.74232
ZFAND6	0	0	0	0.0558883	0.0279442	0.0279442
HSD17B2	0	0	0	0	0	0
TXLNG	0.382376	1.62635	1.65053	1.73048	0.206673	1.64183
PPEF1	0	0	0	0	0	0
LAT2	0.904025	1.52735	0.924393	1.59084	0.936045	0.900647
HUWE1	0	1.85778	0.711026	1.2844	0.573376	0.711026
ZW10	0.0628157	0.0582709	0.0857984	0.0175792	0.0191899	0.0546001
ALG9	0.100301	0.0489265	0.0488807	0.0741216	0.0427498	0.0415281
MYBPC2	0.0185671	0.0453691	0.0453238	0.0267567	0	0.0453691
NOX4	0.0587956	0	0.027528	0.0291317	0.043796	0.013396
ACOX3	0	0.0268019	0.0267567	0.0267567	0	0.0268019
MTMR2	0.00957465	0.102357	0.0372417	0.0602247	0.0557362	0.0604201
PPP1R15A	0	0.809542	0.809542	1.1218	0.209407	1.01895
HSD17B14	0	0	0	0	0	0
TRIP6	0	0	0	0	0	0
ACHE	0	0	0	0	0	0
FTL	0	0	0	0	0	0
SRRT	0.19755	1.27788	0.480303	0.601287	1.33875	0.802164
BAX	0	0	0	0	0	0
NLK	0.0774145	0.0691234	0.0492419	0.111861	0.102184	0.077071
PIGS	0.188646	0.346356	0.174036	0.159315	0.153166	0.072537
ADAMTS2	0	0.0269643	0	0.0134822	0.01854	0.00505782
ATXN7L3	0.0445896	0.110175	0.16384	0.283912	0.260144	0.348024
PGS1	0.0540387	0.0547404	0.0814681	0.0430516	0.0287909	0.064604
PSMC5	0.893614	0	0	0.482246	1.05531	0.608508
UIMC1	0.252365	0.161234	0.214898	0.314416	0.166514	0.201566
CETP	0	0.0357122	0.0357122	0.0357122	0	0.0357122
MT3	0	0	0	0	0	0
LPCAT2	0.256509	0.080872	0.430051	0.125924	0.301604	0.254222
GNAO1	0.0131316	0.0721552	0.0451909	0.0648781	0.0282083	0.059917
OGFOD1	0.0596197	0.608414	0.630031	0.582795	0.054386	0.641082
SH3BP2	4.29309	1.97819	0.831436	3.54953	2.85843	0.969945
NOP14	0.06681	0.109598	0.133783	0.102367	0.0720986	0.148292
ADD1	0.527549	1.38721	0.593809	0.462961	0.987489	1.1846
L2HGDH	0.00712992	0.0990473	0.0542479	0.0593144	0.0658929	0.067315
TXNDC16	0.10494	0.0566021	0.0296378	0.0426138	0.043146	0.0131316
C14orf166	0.112568	0.122544	0.122544	0.0662602	0	0.0662602
NID2	0	0.0221758	0.0221758	0.0221758	0	0.0221758
GMCL1	0.0088745	1.35376	0.588869	0.994962	0.85143	1.04363
SF3B2	3.16236	0.897732	1.25814	2.47891	2.25771	1.57427
KLHL42	0.0388519	0.111343	0.0703677	0.0978282	0.0639072	0.0581514
GNAS	0	1.9996	1.9996	1.9996	0	1.9996
DNM1L	0.952907	1.20605	0.408472	1.02018	1.19477	0.233883
PTHLH	0	0	0	0	0	0
PHACTR3	0	0.0221758	0.0221758	0.0221758	0	0.0221758
ERGIC2	0.448715	1.05702	1.05702	1.11281	0.590427	1.42309
AURKA	0	0	0	0	0	0
CASS4	0.0470074	0.166559	0.0508625	0.0851216	0.10991	0.0559244
AAMDC	0.0654745	0.115858	0.0507903	0.0772335	0.045869	0.0313162
RFX2	0.119338	0.0866004	0.0463575	0.0334328	0.0521617	0.0187289
METTL2A	0.0434357	0.59223	0.613847	0.579995	0.0529862	0.623498
SULT2B1	0	0	0	0	0	0
ALG6	0.0434211	0.0413396	0.0413878	0.0430516	0.0348656	0.0544947
CNOT3	0	0.194808	0.0103123	0.10256	0.139167	0.0572314
GP6	0.0185671	0.118281	0.138642	0.130924	0.0257618	0.144091
PTPN4	0.45759	1.96483	0.83021	2.11232	1.77213	1.79247
DDX18	0	0.897732	0.897732	0.897732	0	0.897732
KHSRP	1.08229	1.05318	1.05318	1.46154	0.59997	1.11201
GNA11	0.0330124	0.0165062	0.0368676	0.0312102	0.0407007	0.0407485
ASAP3	0.0587956	0	0	0.0291317	0.0296639	0
EDEM2	0.037883	0.264589	0.0386046	0.159315	0.126334	0.0329328
DNMT3B	0	0	0	0	0	0
TPX2	0	0.0221758	0.0221758	0.0221758	0	0.0221758
PDRG1	0.454566	1.69854	1.71831	1.74477	0.38417	1.89152
EPB41L1	0	0	0	0	0	0
SLC15A1	0	0	0	0	0	0
DOCK9	0.0715442	0.100004	0.0358535	0.102305	0.315923	0.261183
ANKRD10	0	0	0	0	0.590788	0.590788
TGDS	0.0513785	0.121172	0.0835387	0.078651	0.20241	0.203048
DOCK3	0	0	0	0	0	0
C3orf18	0	0.0268019	0.0267567	0.0460933	0.00966831	0.0364702
COQ9	0.0266227	0.0268019	0.0465302	0.040068	0.0231981	0.0366887
TMEM40	0	1.31708	1.31708	1.31708	0	1.31708
KIF9	0.0746191	0.0453691	0.0656851	0.0859951	0.0687244	0.0861176
ARHGAP28	0.0185671	0.0453691	0.0453238	0.0267567	0	0.0453691
CRLS1	0.0361464	0.045288	0.0694731	0.0442031	0.0237797	0.0573806
PPP1R13B	0	0.0964316	0.0588924	0.0639221	0.0698683	0.0678906
ATRN	0.0388519	0.0462279	0.0703677	0.0652705	0.0500783	0.0768803
SMOX	0.0317033	1.33294	1.3533	1.34931	0.0447261	1.36186
SIGLEC1	0.245437	0.080872	0.218242	0.120388	0.190164	0.148318
FKBP1A	3.27493	1.54372	1.54372	3.38087	1.79059	1.69684
NSFL1C	0	0.0279113	0.0279113	0.0279113	0	0.0279113
SLC4A11	0	0	0	0	0	0
C20orf194	0.126468	0.136182	0.0744344	0.408159	0.223672	0.202512
ZNF343	0.00957465	0.0363766	0.0363313	0.0267567	0	0.0363766
EBF4	0	0	0	0	0	0
CPXM1	0	0	0	0	0	0
MAVS	1.14158	1.30038	0.153631	1.02018	1.1454	0.184512
RP5-1187M17.10	0.102268	0.237759	0.0908813	0.187137	0.17428	0.101998
XRN2	0	1.58142	1.58142	1.58142	0	1.58142
KIZ	0.175162	1.25662	0.601713	0.995147	0.626082	0.798534
DYNLL1	0.893614	1.37194	1.37194	1.81874	0.572025	1.49715
TESC	2.38555	0.147498	0.423397	1.30389	1.50898	0.336942
SNX5	0	0.958847	0.958847	0.958847	0	0.958847
RPL6	0	1.91053	1.91053	1.91053	0	1.91053
SIRPG	0.250162	0.38622	0.250162	0.403932	0.241038	0.423172
MAPKAPK5	0.0088745	1.59029	1.59029	1.58142	0	1.59029
P2RX7	0.819732	0.0993199	0.0993199	0.533588	0.521669	0.217509
ESF1	0.448715	1.67959	1.67959	1.73538	0.590427	2.04566
RBBP9	0	0.0268019	0.0542847	0.0460933	0.0288582	0.054924
ANAPC5	0	3.09441	1.40696	2.25069	0.843727	1.40696
SLC23A2	0.177962	0.103778	0.157442	0.233187	0.232958	0.248799
SLC8B1	0.179972	0.0462722	0.0584064	0.075405	0.0884889	0.0530421
TMEM230	0	0.0662602	0.0662602	0.101699	0.0177193	0.0839795
DZANK1	0.0656266	0.0363766	0.0566927	0.0547849	0.0381804	0.0465812
KDM2B	1.06008	2.18035	2.14111	1.62804	0.0331218	1.65421
TASP1	0.0434211	0.0413396	0.0413878	0.0643658	0.0274021	0.0470311
OAS1	4.24094	1.05318	2.11473	3.01198	2.5704	1.50312
GCN1	0.0984791	0.59223	0.625898	0.610316	0.0879332	0.630923
RPLP0	0.603136	1.91053	3.57218	4.53089	3.17152	4.78048
PXN	0.0789921	0.775103	0.249561	0.445348	0.49378	0.165126
SIRT4	0	0	0	0	0	0
RPH3A	0.527188	0.118473	0.234621	0.338431	0.401801	0.162572
KIF16B	0.00957465	0.0843114	0.0409391	0.0530747	0.0366491	0.0558297
TRMT6	0.171823	0.698777	0.783763	0.820438	0.293478	0.891768
CHGB	0	0.0702225	0.0267567	0.0796771	0.0522542	0.0573459
PEBP1	1.99002	1.52403	1.52403	1.30188	0.38643	0.915452
BRAP	0.19635	0.186056	0.186056	0.0878806	0	0.0878806
ERP29	0	1.0558	1.0558	1.0558	0	1.0558
NOS1	0	0.0702225	0.047118	0.0796771	0.0624109	0.0675505
FUS	0	1.0558	1.0558	1.0558	0	1.0558
IGBP1	0	0	0	0.0354387	0.608508	0.608508
FXYD5	0	0	0	0	0	0
ZNF302	0	0	0	0	0	0
GRAMD1A	0.461709	0.132504	0.444009	0.181477	0.297885	0.203972
FXYD3	0	0	0	0	0	0
CDIP1	0.520058	0.723008	0.71982	0.851937	0.470424	0.656659
CMTM1	0	0	0	0	0	0
KCNH4	0	0	0	0	0	0
GANAB	0.317258	0.790752	0.126359	0.575318	0.473938	0.117564
GMIP	1.98182	0.0103762	0.359556	1.02828	1.31429	0.333762
RBM41	0.0312813	0.619933	0.615409	0.613978	0.0585017	0.612124
BIRC5	0.00712992	0.0339319	0.0542479	0.0267567	0.0101567	0.0441365
LAG3	0.111006	0.787248	0.095292	0.452954	0.55581	0.216926
MLF2	0	0.711026	0.711026	0.711026	0	0.711026
OTUB2	0	0	0	0	0	0
DDX24	0	1.0558	1.0558	1.52808	0.732471	1.78827
ZBTB25	0.19635	2.20377	1.23833	1.60545	0.860144	1.24561
NECAP1	0.0088745	2.73705	1.93947	2.1548	0.747966	1.76488
ARHGAP4	0	0.0662602	0.0662602	0.0662602	0	0.0662602
ANKRD24	0	0	0	0	0	0
DHX32	0.091808	0.0702725	0.0432629	0.0693705	0.0580849	0.0417408
RCOR1	0.845019	0.18419	0.340682	0.611156	0.594318	0.357042
GPATCH2L	0.952907	0.770319	0.770319	1.15783	0.446807	0.770319
LTBP4	0.0395584	1.25109	0.620364	0.926678	0.516878	0.75969
BLVRB	1.04589	0.292656	0.665693	0.451473	0.543643	0.313352
SLC9A1	0.0329774	0.0691234	0.0288805	0.0896425	0.0698086	0.0668663
SPTLC1	0.0434357	0.59223	0.613847	0.579995	0.0529862	0.623498
PAPOLA	0	0	0	0	0.0532773	0.0532773
CCNK	1.08229	0.122249	0.122249	0.474718	0.572025	0.15313
PCBP4	0.107431	0.121172	0.0560107	0.106679	0.216302	0.189652
RGS1	0.292523	0	0.034655	0.146261	0.163589	0.0173275
YPEL3	1.2526	0.626299	0.626299	0	0	0
MRPS33	0.0088745	1.59029	1.93947	1.58142	0.17459	1.76488
NDUFB2	3.29263	2.76118	1.07373	3.42465	2.42491	1.01745
NUDC	0	0.0279113	0.377091	0.06335	0.783097	0.811009
MAEA	0.256484	1.2349	0.791213	1.04043	0.566047	0.676121
ICAM1	0.687884	0.0480139	0.204554	0.393803	0.43933	0.143402
STRN4	0.303162	0.223344	0.223344	0.523234	0.361554	0.434361
IRAK3	2.11513	0.210539	0.0690214	1.12066	1.15958	0.12644
LYZ	8.11465	2.82005	2.82005	4.41379	4.25842	3.02114
MUL1	0.175162	0.59223	0.625898	0.645858	0.0779558	0.582604
TFAP4	0.0200468	0.0413396	0.0413878	0.0633856	0.0391891	0.0705053
PDCD7	0.19635	1.05702	1.26824	0.986628	0.569854	1.5287
SPG21	0.112568	0.954017	1.09326	0.953621	0.222787	1.12052
FETUB	0	0	0	0	0	0
DNAJB11	1.08229	2.19994	1.05318	1.97903	1.02018	0.958847
P3H2	0	0	0	0	0	0
CHRD	0	0	0	0	0	0
FLT3LG	0.0455966	0.258538	0.0446404	0.836766	0.528572	0.436361
RAB11FIP3	0.107431	0.0468337	0.0468332	0.0649441	0.0427498	0.0394353
GNPTG	0.301074	0.592807	0.60229	0.735236	0.141742	0.584012
ZNF268	0.188676	1.05318	1.05318	0.985846	0.148796	1.10764
GOLGA3	0.488873	1.05702	1.06039	1.10511	0.598299	1.41088
PABPC4	3.16236	1.79314	0.99974	2.97762	1.97788	0.99974
CD209	0	0	0	0	0	0
CERS4	0.215332	0.127198	0.0934183	0.108207	0.105932	0.100956
MCOLN1	0.80696	0.107552	0.1076	0.361842	0.332625	0.0366968
USP48	0.188676	1.05318	1.05318	0.958847	0	0.958847
EFNB1	0.0587956	0.0357122	0.0632402	0.0648439	0.043796	0.0491082
PDPR	0.0445896	0.774568	0.16384	0.447076	0.507824	0.263509
AARS	0.0442486	0.0489265	0.0488807	0.0460933	0.0147261	0.0415281
GLG1	0.0177054	1.70516	0.0177054	0.843727	0.843727	0.0177054
KIF4A	0	0	0	0	0	0
TNRC6A	0	0.99974	0.99974	0.99974	0	0.99974
PLEKHG2	0.0567697	0.0480139	0.0827171	0.24361	0.145536	0.165165
DLL3	0	0	0	0	0	0
NAT14	0.0266227	0.0268019	0.107512	0.0594046	0.0684152	0.0819058
PITPNM2	0.0834201	0.107569	0.0673262	0.0836612	0.0414769	0.0517589
EXOC1	0	0.958847	0.958847	0.958847	0.135296	1.09414
RBM27	0.0996331	1.2572	0.605658	0.939713	0.811756	1.02255
OSBPL8	0	0.0662602	0.0662602	0.0662602	0	0.0662602
DTX2	0.0654745	0.0462279	0.0659561	0.040068	0.0231981	0.0366887
NLRC4	0.116705	0.0165062	0.0165062	0.0730565	0.0723902	0.0305439
PUS7	0	0.0537662	0.0267567	0.0402388	0.01854	0.0318597
LAMB4	0	0	0	0	0	0
NRCAM	0.0131316	0.0131316	0.0131316	0	0	0.0131316
LAMB1	0.256484	0.0878806	0.299099	0.216123	0.233851	0.19349
SLC26A4	0.0719271	0.0622717	0.0628354	0.0841263	0.0720043	0.0634295
DLD	0	2.72817	1.58142	2.18258	1.03762	2.04566
WDR7	0.0516239	0.124115	0.0831398	0.0593144	0.0446503	0.0516665
TXNL1	0.893614	0.0279113	0.0279113	0.474718	0.446807	0.0279113
IL5RA	0	0	0	0	0	0
ABCC6	0.0330124	0.0165062	0.0368676	0.0312102	0.0407007	0.0407485
CMTM6	0.527549	0.527549	0.527549	0.312259	0.209407	0.736955
ITGA6	0.200927	0.342654	0.206596	0.333417	0.335687	0.457748
RAPGEF4	0	0	0	0	0	0
AC013461.1	1.08229	1.67576	1.67576	2.35816	0.736995	1.87161
FH	0	0.0313162	0.0313644	0.0313644	0	0.0313162
SEL1L3	2.50281	3.40518	2.49575	2.03293	0.930329	1.92157
TF	0	0	0	0	0	0
CDV3	3.27493	1.81	0.122544	2.49117	2.42491	0.0662602
MYO15A	0	0.570512	0.579995	0.579995	0.00376399	0.574276
ALKBH5	0.847151	0.161234	0.161234	0.584809	1.01436	0.752022
APOH	0	0	0	0	0	0
NLRP1	0	0.0662602	0.426672	0.0662602	0.180206	0.246466
PITPNM3	0	0	0	0	0	0
SPAG7	0.893614	0.711026	0.711026	1.15783	1.0376	1.30181
ORC6	0.056052	0.0268019	0.0267567	0.0547849	0.0280237	0.0268019
ZFHX4	0.0587956	0	0	0.0291317	0.0296639	0
ZC3HC1	0.0538233	0.0585011	0.0859834	0.0460933	0.0288582	0.0644987
ESR1	0	0	0	0	0	0
RGS17	0.118868	0.0674936	0.0674479	0.0547849	0.0280237	0.0453691
ANGPT2	0	0.0715591	0.051138	0.0899997	0.067994	0.0791888
TMEM101	0.0434357	0.59223	0.613847	0.582795	0.00746694	0.577979
CD200	0.515931	1.04208	0.764321	0.852692	0.272697	0.681385
CCDC80	0.0442486	0.0489265	0.0488807	0.0267567	0	0.0268019
PSME1	0	0.809542	0.809542	0.809542	0	0.809542
PPP2R3C	0.893614	0.0279113	0.377091	0.474718	0.621397	0.202501
HAUS4	0.0949038	0.0462279	0.0665439	0.0547849	0.0381804	0.0370065
JPH4	0	0	0	0	0	0
CEBPE	0	0	0	0	0	0
SLC7A8	0	0	0	0	0	0
OSGEP	0.0592932	1.05738	1.22936	1.00625	0.589476	1.58799
SLC22A17	0.0131316	0.0451909	0.0451909	0.0320593	0	0.0451909
RNF31	0	0.0537662	0.0267567	0.0402388	0.01854	0.0318597
SCFD1	0.893614	0.0279113	0.0279113	0.474718	0.572025	0.15313
G2E3	0	0.752273	0.0878806	0.420077	0.78255	0.538234
HECTD1	0	2.96025	1.2728	2.11653	0.843727	1.2728
HNRNPC	0	0.809542	0.809542	0.809542	0	0.809542
RPGRIP1	0	0	0	0	0	0
SUPT16H	1.00079	0.528307	0.877486	0.0279113	0.765378	0.793289
TOX4	0.847151	0	0	0.423575	0.423575	0
GEMIN2	0	0.0268019	0.0542847	0.0460933	0.0288582	0.054924
TGM1	0	0	0	0	0	0
TINF2	0.311658	0.126449	0.0872045	0.173716	0.596158	0.537558
SEMA6A	0	0	0	0	0	0
TRPM7	1.84794	1.45924	1.80842	1.38242	0.598165	1.13344
TYRO3	0	0.0313162	0.051138	0.0484571	0.0416116	0.0729278
WDR76	0.0513785	0.121172	0.0835387	0.078651	0.20241	0.203048
CAPN3	0.0633694	0.240542	0.0816974	0.163889	0.142015	0.092013
SNAP23	0	1.40696	1.40696	1.40696	0	1.40696
TBX15	0	0	0	0	0	0
PHGDH	0.654489	0	0.324581	0.344337	0.52126	0.194015
COL9A3	0.120249	0.231639	0.0523846	0.127967	0.117651	0.0302605
EZR	4.55925	6.96672	3.79777	3.41413	2.61851	3.31611
MYL6	8.11465	3.41269	3.41269	4.64384	2.64424	1.9996
AGO1	0.317258	0.702871	0.0384789	0.487437	0.609234	0.16498
TEKT2	0	0	0	0	0	0
CLSPN	0.0234027	0.604292	0.592129	0.608586	0.0346585	0.576579
RFFL	0.192058	0.343906	0.171538	0.177953	0.615794	0.532715
UNC13D	2.17026	1.43993	0.642361	1.76325	1.73887	0.373551
MFSD11	0.0721904	0.642702	0.652185	0.579995	0	0.642702
DPYSL2	2.95784	0.659023	0.474527	1.15246	1.21536	0.118721
TGFB2	0	0	0	0	0	0
GPATCH2	0.0434211	0.225836	0.0617491	0.152392	0.145817	0.0732457
NUP50	0.19755	1.96099	0.97073	1.2844	0.651622	0.798147
CDC45	0	0	0	0	0	0
COMT	0.859114	0.774797	0.266897	0.68644	0.841998	0.198741
CECR1	1.13443	0.831436	0.970684	1.39683	0.77535	1.03957
VNN3	0.0317033	0.0158517	0.036213	0.0312102	0.0407007	0.0407485
ECHDC1	0	1.58142	1.58142	1.60842	0.148796	1.73021
LRRFIP2	0	0	0	0.0269994	0.0134997	0.0134997
SEC22C	0.0088745	0.7199	0.7199	0.738807	0.0138906	0.733791
XYLB	0.0587956	0.0537662	0.0542847	0.0693705	0.0572781	0.0401979
HDAC6	0.302008	0.594318	0.785109	0.708237	0.265815	0.710173
GABRP	0	0	0	0	0	0
CDC6	0	0	0	0	0	0
UPRT	0.0654745	0.102121	0.0567787	0.0634483	0.0789343	0.0506445
CDC23	2.02641	1.2572	0.951469	1.9301	1.51119	0.758601
AAAS	0.0200468	0.0413396	0.0413878	0.0484571	0.0317248	0.0630411
CBX5	1.84794	2.12106	2.08181	2.02462	0.443197	1.58142
SUCO	1.06008	2.14111	2.14111	1.58142	0	1.64071
MSH2	0.0434211	0.0413396	0.0617491	0.0601443	0.0535687	0.0732457
MAP3K1	3.68991	2.21868	1.42528	2.87561	2.1173	1.5647
DHPS	0	0.0279113	0.0279113	0.0556925	0.464244	0.492156
HOOK2	0	0.958847	0.958847	0.958847	0	0.958847
NXPE1	0	0	0	0	0	0
ARCN1	0.0088745	0.0367858	0.0367858	0.0279113	0	0.0367858
EPB41L4B	0	0	0	0	0	0
TMEM38B	0.189164	0.86274	0.692398	0.697429	0.136163	0.679926
PSMD5	0	0.664392	0	0.332196	0.332196	0
PTGS1	0.112663	0.974852	0.955617	0.919062	0.0683722	0.931736
NUP188	0.100567	0.628098	0.627986	0.624407	0.0565043	0.584693
CRAT	0.212808	0.83406	0.81923	0.914095	0.141522	0.835297
SH2D3C	0.859284	0.699071	0.708554	1.25195	0.503364	0.798955
NANS	0.819732	0.120324	0.120372	0.55464	0.521669	0.238513
TBC1D2	0.0904989	0.042816	0.0400368	0.0748392	0.0898079	0.0466619
DFNB31	0.105803	0.239864	0.0305012	0.150906	0.362368	0.242017
PDE6C	0	0	0	0	0	0
CWF19L1	0.441041	2.82251	1.72942	2.28098	0.726391	1.60825
SEMA4G	0	0	0	0	0	0
BTAF1	0.500334	1.11248	1.41913	1.08503	0.279509	1.17147
IKZF5	0.252365	0.958847	1.01251	1.11281	0.166905	0.999569
BLNK	1.57796	3.55045	2.26097	2.51669	0.935273	1.94361
TLL2	0.0529958	0.0911571	0.0784905	0.063173	0.0608795	0.0692257
TDRD1	0	0	0	0	0	0
SORBS1	0	0.0221758	0.0221758	0.0221758	0	0.0221758
BAMBI	0.0587956	0.0221758	0.0221758	0.0513075	0.0296639	0.0221758
IL11	0	0	0	0	0	0
WAC	0	1.2728	1.2728	1.58506	0.156129	1.42893
CREM	1.52722	2.58617	1.43942	2.13565	1.6511	2.41896
NUBP2	0.301074	1.25693	0.110175	0.789499	0.701618	0.0878806
SMIM24	0	0	0	0	0	0
HIVEP1	0.324555	1.6869	1.70727	1.72424	0.266067	1.77685
TREM2	0	0	0	0	0	0
FKBP5	0.506383	0.955503	0.337624	0.57632	1.20218	0.773665
SRPK1	0.147911	1.25109	0.620364	0.980854	0.571054	0.75969
BRPF3	0.00957465	0.0408909	0.0613004	0.0313644	0.0101567	0.0510955
MRPS18A	0.0984791	0.62601	0.601713	0.624407	0.0444118	0.570512
PGC	0	0	0	0	0	0
TMEM14A	0.118311	0.241048	0.0566	0.178847	0.282877	0.188025
EFHC1	0.358274	0.313879	0.192723	0.287715	0.209991	0.166926
HSP90AB1	0	1.0558	1.0558	1.0558	0	1.0558
CDC5L	1.90724	1.27071	1.27071	1.1346	0.423575	0.770319
ITPR3	0.0546556	0.103521	0.123883	0.11666	0.249866	0.326107
ZNF184	0.056052	0.0919174	0.0267567	0.0873426	0.0605814	0.0268019
DSP	0	0	0	0	0	0
SIRT1	0.324555	1.6869	1.70727	1.72424	0.169658	1.68044
HNRNPH3	0	0.0662602	0.205508	0.0662602	0.565951	0.632211
IFT74	0.0296214	0.0911571	0.070736	0.0514859	0.0300082	0.0507776
JAK2	0.809048	0.0783239	0.0783239	0.40376	0.461911	0.136755
IL12RB1	0.536592	0.906669	0.22758	0.683913	0.922357	0.278402
ABL1	0.0272524	0.235825	0.0547445	0.126846	0.0993126	0.0511528
ACOT7	0.0131316	0.161128	0.134164	0.153851	0.0282083	0.14889
SH3GLB1	0	1.68745	0	0.843727	0.843727	0
CDC7	0.0131316	0.149189	0.0131316	0.0873655	0.082755	0.0278577
SYDE2	0.128912	0.0872483	0.0906644	0.0831896	0.0519584	0.0795379
PCSK5	0.107145	0.152705	0.114224	0.0593144	0.0636037	0.072278
SCD	0	0	0	0	0	0
TMED1	0.163438	0.0845414	0.0315601	0.0948507	0.100918	0.0060671
ABLIM1	1.367	0.554206	0.578391	1.1535	1.36912	1.23983
ERMP1	0.056052	0.0268019	0.0267567	0.0547849	0.0330815	0.0318597
RAB18	1.08229	1.269	0.122249	1.04809	1.61097	0.6187
NRP1	0	0	0	0	0	0
PRTFDC1	0	0.121032	0.121032	0.121032	0	0.121032
PALMD	0	0	0	0	0	0
TSPAN15	0.0131316	0.0131316	0.0131316	0	0	0.0131316
H2AFY2	0.0131316	0.0131316	0.0131316	0.0193366	0.00966831	0.0227999
FAM21A	0.11678	1.32939	0.783763	0.912191	0.386838	0.697344
MAST3	2.02641	1.2572	0.951469	2.09913	1.73101	0.978413
MZF1	0.0434211	0.0413396	0.0413878	0.0601443	0.0202335	0.0398626
OCEL1	0.668969	0.047483	0.188548	0.38588	0.476006	0.12864
MYO9B	4.16484	0.0841955	0.0841955	2.10993	2.05408	0.0558555
KCNK6	0.44516	0.104714	0.104714	0.165618	0.232553	0.114687
CATSPERG	0.110375	0.0618753	0.089358	0.0870985	0.0743399	0.0893089
PSMD8	0	0.99974	0.99974	1.03518	0.0177193	1.01746
FBXL19	0.0330124	0.0165062	0.0368676	0.0312102	0.0407007	0.0407485
STX1B	0	0	0	0	0	0
HSD3B7	0	0	0	0	0	0
SETD1A	0.0721904	0.642702	0.652185	0.583228	0.00161659	0.644319
BCL7C	0	2.1056	0.958847	1.53222	1.16416	1.54963
CIRBP	0	0.809542	0.809542	0.809542	0	0.809542
ATP5D	0	0.897732	0.897732	1.20999	0.156129	1.05386
CBARP	0	0	0	0	0	0
PCDH11Y	0.0442486	0.0489265	0.0764088	0.0460933	0.0288582	0.054924
IGFALS	0	0	0	0	0	0
HNRNPM	0	0	0	0	0	0
MARCH2	2.18644	2.20511	1.8899	2.78042	1.51119	1.63459
NDUFB7	3.27493	1.81	0.122544	2.49117	2.42491	0.0662602
TECR	0.864856	0.0177054	0.174197	0.459014	1.11033	0.704459
TIMM13	1.09116	0.131124	0.131124	0.530607	0.59997	0.189949
CDC34	0.0726045	0.119338	0.0784079	0.11205	0.0772185	0.0661464
MTAP	0.0984791	0.62601	0.601713	0.624407	0.0444118	0.570512
MISP	0	0	0	0	0	0
CEP170B	0	0	0	0	0	0
POLR2E	1.08229	1.40232	0.255572	1.23731	1.04813	0.189178
POLRMT	0.0361464	0.228584	0.0441365	0.152392	0.331958	0.272111
HCN2	0	0	0	0	0	0
CDHR5	0	0	0	0	0	0
IZUMO4	0.0442486	0.092347	0.0764088	0.0678036	0.0455107	0.0498662
RASSF7	0.0127721	0.228584	0.0683216	0.126412	0.15266	0.1045
GADD45B	0.112568	1.81	0.261792	0.909987	0.913351	0.135884
PALM	0.100301	0.092347	0.0488807	0.0958318	0.0594023	0.0364702
MADCAM1	0	0	0	0	0	0
MKNK2	2.51757	3.55876	2.76535	2.43281	0.918575	2.29222
ARVCF	0	0	0	0	0	0
TRMT2A	0.0127721	0.0230843	0.0230843	0.0103123	0	0.0230843
RANBP1	0	0.897732	0.897732	0.933171	0.608508	1.50624
ZDHHC8	0	0.0175792	0.0175792	0.0175792	0	0.0175792
KLHL22	0.118311	0.0967947	0.0566	0.104742	0.0687675	0.0460423
MED15	0.19755	1.96099	0.97073	1.2844	1.24241	1.38893
SERPIND1	0	0	0	0	0	0
SNAP29	2.17026	0.104597	0.104597	1.02828	1.00441	0.0238759
CRKL	0.668969	0.710822	0.737544	0.938578	0.525102	0.624695
LZTR1	0.0388519	0.111343	0.0703677	0.0593144	0.0446503	0.0388945
MMP11	0.118868	0.110914	0.0674479	0.0764952	0.049734	0.0453691
CECR2	0	0.0357122	0.0357122	0.0357122	0	0.0357122
SMARCB1	1.42992	1.97178	2.14376	2.08248	1.01305	2.24065
P2RX6	0	0	0	0	0	0
DERL3	0.595949	1.52109	1.23385	1.18088	0.222032	1.06972
BCL2L13	0.301074	0.0477488	0.0477488	0.180695	0.277038	0.17425
DDTL	0.0131316	0.0131316	0.0131316	0	0	0.0131316
DDT	0	0.897732	0.897732	0.897732	0.125219	1.02295
OSM	0.165615	0.116987	0.170613	0.0404816	0.102842	0.10379
CABIN1	0.0306643	0.280773	0.0581565	0.144381	0.565054	0.499538
TBC1D10A	0.0540671	0.280773	0.0669228	0.158882	0.179103	0.101886
SUSD2	0.0587956	0	0	0.0291317	0.0296639	0
SF3A1	0	0	0.349179	0	0.765378	0.765378
GGT5	0	0.0268019	0.0267567	0.0267567	0	0.0268019
RNF215	0.0455094	0.0434279	0.0434761	0.0430516	0.0116872	0.0334045
SEC14L2	0.0191985	0.187316	0.0512578	0.121402	0.0837438	0.0669727
SEC14L3	0	0	0	0	0	0
SPECC1L	0	0.0268019	0.0267567	0.0579668	0.0156051	0.042407
PPIL2	0	0.689846	0.025454	0.35765	0.78255	0.475808
UPB1	0.0200468	0.0502663	0.0100234	0.0201214	0.0201214	0
YPEL1	0.0434357	1.25662	0.613847	0.912191	0.497765	0.736081
SNRPD3	0	0.958847	0.958847	1.01473	0.0279442	0.986791
PES1	0.0984791	0.62601	0.601713	0.624407	0.0444118	0.570512
MAPK1	1.08229	4.09421	1.82669	3.1886	1.96892	1.58009
GGT1	0.046144	0.0566021	0.0499991	0.0446923	0.0541828	0.0538801
PRODH	0	0	0	0	0	0
PPM1F	2.0628	0.0480139	0.0480621	1.08126	1.04854	0.0651557
SLC35E4	0.129837	0.0566021	0.0494113	0.0553285	0.0652152	0.0230183
TOP3B	0	0.0919174	0.0267567	0.0593144	0.0325577	0.0268019
CYTH4	4.29309	1.07926	1.43967	3.04087	2.3595	1.29222
DGCR14	0.0233743	0.0313162	0.0555495	0.0430516	0.0237797	0.0434087
MFNG	0	1.14675	0	0.608815	1.18188	0.608508
LRP5L	0	0.0269643	0	0.0134822	0.01854	0.00505782
SLC25A1	0.0434357	0.0471718	0.0471718	0.025454	0.0469191	0.0723731
ADRBK2	1.49598	2.59352	1.6738	1.87441	1.3409	1.56742
LGALS2	1.19676	0.579984	1.01256	0.297287	0.766422	0.714144
GGA1	0	1.2728	1.2728	1.32869	0.0279442	1.30074
HIRA	0	0.215812	0.0313644	0.162126	0.158424	0.0974922
SH3BP1	2.27931	1.50056	0.735673	2.03777	1.55505	0.785132
SEZ6L	0.0587956	0	0.027528	0.0291317	0.043796	0.013396
LGALS1	3.46495	1.90274	0.21529	5.13108	5.18331	2.83125
HPS4	1.84794	0.567551	0.528307	0.471109	0.443197	0.0279113
PIK3IP1	1.84794	0.566656	0.566656	2.6928	2.11585	1.75853
[truncated: 20,281 more rows]

## Sheet: SuppTabS3_TestResult
	testdata	method	k	ari	f1	labled	acc
f_20_10Xv2	10Xv2	f	20	0.185041	0.609563	0.124562	0.957455
f_50_10Xv2	10Xv2	f	50	0.285029	0.671815	0.297742	0.946603
f_80_10Xv2	10Xv2	f	80	0.310985	0.696859	0.327512	0.931054
f_100_10Xv2	10Xv2	f	100	0.313627	0.735471	0.31341	0.93104
f_150_10Xv2	10Xv2	f	150	0.298587	0.738638	0.311429	0.923054
f_200_10Xv2	10Xv2	f	200	0.301303	0.743048	0.304055	0.924674
f_250_10Xv2	10Xv2	f	250	0.123777	0.557652	0.230922	0.891239
f_300_10Xv2	10Xv2	f	300	0.190726	0.569283	0.232166	0.894006
chi2_20_10Xv2	10Xv2	chi2	20	0.182319	0.480673	0.0989401	0.96367
chi2_50_10Xv2	10Xv2	chi2	50	0.055491	0.501857	0.186866	0.945253
chi2_80_10Xv2	10Xv2	chi2	80	0.0581678	0.499567	0.191382	0.937395
chi2_100_10Xv2	10Xv2	chi2	100	0.0614116	0.537198	0.217051	0.909766
chi2_150_10Xv2	10Xv2	chi2	150	0.113954	0.558654	0.222212	0.89859
chi2_200_10Xv2	10Xv2	chi2	200	0.11596	0.572836	0.234793	0.901668
chi2_250_10Xv2	10Xv2	chi2	250	0.116343	0.581357	0.239355	0.905853
chi2_300_10Xv2	10Xv2	chi2	300	0.111523	0.575147	0.241521	0.90727
MATTE_20_10Xv2	10Xv2	MATTE	20	0.392403	0.48323	0.30788	0.945218
MATTE_50_10Xv2	10Xv2	MATTE	50	0.367963	0.8344	0.453825	0.938871
MATTE_80_10Xv2	10Xv2	MATTE	80	0.364619	0.929337	0.676866	0.938113
MATTE_100_10Xv2	10Xv2	MATTE	100	0.363433	0.937627	0.656682	0.944772
MATTE_150_10Xv2	10Xv2	MATTE	150	0.37796	0.934761	0.696959	0.943732
MATTE_200_10Xv2	10Xv2	MATTE	200	0.346515	0.940962	0.686959	0.944858
MATTE_250_10Xv2	10Xv2	MATTE	250	0.348584	0.939493	0.697512	0.94556
MATTE_300_10Xv2	10Xv2	MATTE	300	0.351146	0.942639	0.699401	0.948277
NB_20_10Xv2	10Xv2	NB	20	0.031969	1	0.00465438	1
NB_50_10Xv2	10Xv2	NB	50	0.0424115	0.498433	0.0294931	0.99375
NB_80_10Xv2	10Xv2	NB	80	0.0420264	0.498626	0.0336406	0.994521
NB_100_10Xv2	10Xv2	NB	100	0.0416547	0.492537	0.00470046	0.970588
NB_150_10Xv2	10Xv2	NB	150	0.0408074	0.665664	0.0308756	0.99403
NB_200_10Xv2	10Xv2	NB	200	0.0418331	0.665692	0.032765	0.994374
NB_250_10Xv2	10Xv2	NB	250	0.0419137	0.483871	0.00221198	0.9375
NB_300_10Xv2	10Xv2	NB	300	0.0423637	0.66563	0.0299078	0.993837
HV_20_10Xv2	10Xv2	HV	20	0.00919577		0
HV_50_10Xv2	10Xv2	HV	50	0.0107256		0
HV_80_10Xv2	10Xv2	HV	80	0.00284533		0
HV_100_10Xv2	10Xv2	HV	100	-0.00204733		0
HV_150_10Xv2	10Xv2	HV	150	0.00584438		0
HV_200_10Xv2	10Xv2	HV	200	0.00595083		0
HV_250_10Xv2	10Xv2	HV	250	-0.00202745	0.497268	0.00423963	0.98913
HV_300_10Xv2	10Xv2	HV	300	-0.00194104		0
zscore_20_10Xv2	10Xv2	zscore	20	0.00310955		0
zscore_50_10Xv2	10Xv2	zscore	50	0.00931403		0
zscore_80_10Xv2	10Xv2	zscore	80	0.000613258		0
zscore_100_10Xv2	10Xv2	zscore	100	0.00107186		0
zscore_150_10Xv2	10Xv2	zscore	150	0.00269725		0
zscore_200_10Xv2	10Xv2	zscore	200	0.000900965		0
zscore_250_10Xv2	10Xv2	zscore	250	0.0251506		0
zscore_300_10Xv2	10Xv2	zscore	300	0.0275418		0
SVM_20_10Xv2	10Xv2	SVM	20	0.260771	0.646319	0.269309	0.95859
SVM_50_10Xv2	10Xv2	SVM	50	0.211596	0.728625	0.336866	0.945007
SVM_80_10Xv2	10Xv2	SVM	80	0.0593203	0.539791	0.254885	0.914844
SVM_100_10Xv2	10Xv2	SVM	100	0.100565	0.551931	0.259032	0.911937
SVM_150_10Xv2	10Xv2	SVM	150	0.10374	0.582685	0.253917	0.913067
SVM_200_10Xv2	10Xv2	SVM	200	0.0563714	0.586009	0.252258	0.907015
SVM_250_10Xv2	10Xv2	SVM	250	0.101865	0.590456	0.250461	0.904324
SVM_300_10Xv2	10Xv2	SVM	300	0.103326	0.591138	0.250507	0.904893
entropy_20_10Xv2	10Xv2	entropy	20	-0.00205774		0
entropy_50_10Xv2	10Xv2	entropy	50	0.0205121		0
entropy_80_10Xv2	10Xv2	entropy	80	0.018622		0
entropy_100_10Xv2	10Xv2	entropy	100	0.0111701		0
entropy_150_10Xv2	10Xv2	entropy	150	0.087912		0
entropy_200_10Xv2	10Xv2	entropy	200	0.129466		0
entropy_250_10Xv2	10Xv2	entropy	250	0.153828	0.210283	0.0620276	0.881872
entropy_300_10Xv2	10Xv2	entropy	300	0.170027	0.20634	0.0731797	0.876574
M3_20_10Xv2	10Xv2	M3	20	0.0256742	0.26784	0.0794931	0.967536
M3_50_10Xv2	10Xv2	M3	50	0.0229388	0.522141	0.205392	0.938748
M3_80_10Xv2	10Xv2	M3	80	0.0229869	0.52272	0.218065	0.93153
M3_100_10Xv2	10Xv2	M3	100	0.0245775	0.527679	0.232627	0.900753
M3_150_10Xv2	10Xv2	M3	150	0.0602622	0.559769	0.21765	0.91679
M3_200_10Xv2	10Xv2	M3	200	0.0640992	0.5473	0.227005	0.910475
M3_250_10Xv2	10Xv2	M3	250	0.0649836	0.545819	0.232673	0.907903
M3_300_10Xv2	10Xv2	M3	300	0.0672649	0.545903	0.231889	0.908386
seurat_20_10Xv2	10Xv2	seurat	20	0.00082747	1	0.00423963	1
seurat_50_10Xv2	10Xv2	seurat	50	0.00238809	0.494625	0.0162212	0.974432
seurat_80_10Xv2	10Xv2	seurat	80	0.0458594	0.551476	0.0436406	0.974657
seurat_100_10Xv2	10Xv2	seurat	100	0.0459926	0.554364	0.0315207	0.979532
seurat_150_10Xv2	10Xv2	seurat	150	0.0474682	0.553719	0.0456682	0.981837
seurat_200_10Xv2	10Xv2	seurat	200	0.0480065	0.471398	0.133318	0.9841
seurat_250_10Xv2	10Xv2	seurat	250	0.0595397	0.471455	0.131843	0.984621
seurat_300_10Xv2	10Xv2	seurat	300	0.0487505	0.597563	0.117189	0.987416
cell_ranger_20_10Xv2	10Xv2	cell_ranger	20	0.0486641	0.494458	0.0498157	0.987049
cell_ranger_50_10Xv2	10Xv2	cell_ranger	50	0.148795	0.331239	0.159677	0.985859
cell_ranger_80_10Xv2	10Xv2	cell_ranger	80	0.15232	0.491074	0.174654	0.988127
cell_ranger_100_10Xv2	10Xv2	cell_ranger	100	0.153611	0.491686	0.193041	0.985199
cell_ranger_150_10Xv2	10Xv2	cell_ranger	150	0.154972	0.597249	0.0504608	0.990868
cell_ranger_200_10Xv2	10Xv2	cell_ranger	200	0.155352	0.505521	0.207788	0.985584
cell_ranger_250_10Xv2	10Xv2	cell_ranger	250	0.158665	0.494658	0.0573272	0.981511
cell_ranger_300_10Xv2	10Xv2	cell_ranger	300	0.161901	0.270231	0.0807373	0.559361
seurat_v3_20_10Xv2	10Xv2	seurat_v3	20	0.163452	0.331493	0.146221	0.988339
seurat_v3_50_10Xv2	10Xv2	seurat_v3	50	0.152097	0.331446	0.178848	0.986601
seurat_v3_80_10Xv2	10Xv2	seurat_v3	80	0.15328	0.331279	0.162535	0.987525
seurat_v3_100_10Xv2	10Xv2	seurat_v3	100	0.153251	0.506076	0.19447	0.986256
seurat_v3_150_10Xv2	10Xv2	seurat_v3	150	0.154682	0.505	0.211475	0.984964
seurat_v3_200_10Xv2	10Xv2	seurat_v3	200	0.153342	0.47708	0.188157	0.972079
seurat_v3_250_10Xv2	10Xv2	seurat_v3	250	0.155442	0.526256	0.127834	0.945926
seurat_v3_300_10Xv2	10Xv2	seurat_v3	300	0.158441	0.633554	0.166452	0.944629
f_20_10Xv3	10Xv3	f	20	0.16435	0.599582	0.138884	0.939043
f_50_10Xv3	10Xv3	f	50	0.267982	0.693132	0.326046	0.935579
f_80_10Xv3	10Xv3	f	80	0.28136	0.758472	0.331404	0.927567
f_100_10Xv3	10Xv3	f	100	0.280924	0.787792	0.316937	0.927473
f_150_10Xv3	10Xv3	f	150	0.295095	0.765314	0.31474	0.92237
f_200_10Xv3	10Xv3	f	200	0.29927	0.775907	0.311472	0.926028
f_250_10Xv3	10Xv3	f	250	0.119182	0.620989	0.243744	0.899978
f_300_10Xv3	10Xv3	f	300	0.118829	0.631244	0.243101	0.901256
chi2_20_10Xv3	10Xv3	chi2	20	0.182683	0.478361	0.110754	0.942429
chi2_50_10Xv3	10Xv3	chi2	50	0.0492404	0.49999	0.20838	0.94523
chi2_80_10Xv3	10Xv3	chi2	80	0.0503189	0.55817	0.210684	0.933622
chi2_100_10Xv3	10Xv3	chi2	100	0.13279	0.572995	0.237154	0.911432
chi2_150_10Xv3	10Xv3	chi2	150	0.10531	0.605426	0.245513	0.9055
chi2_200_10Xv3	10Xv3	chi2	200	0.106291	0.616992	0.254943	0.904372
chi2_250_10Xv3	10Xv3	chi2	250	0.106582	0.628798	0.261641	0.909482
chi2_300_10Xv3	10Xv3	chi2	300	0.101411	0.637655	0.262605	0.911447
MATTE_20_10Xv3	10Xv3	MATTE	20	0.372475	0.500134	0.289021	0.927883
MATTE_50_10Xv3	10Xv3	MATTE	50	0.338149	0.831234	0.468467	0.923825
MATTE_80_10Xv3	10Xv3	MATTE	80	0.334568	0.916728	0.6537	0.93
MATTE_100_10Xv3	10Xv3	MATTE	100	0.335356	0.917249	0.650699	0.932806
MATTE_150_10Xv3	10Xv3	MATTE	150	0.341044	0.912694	0.680705	0.932069
MATTE_200_10Xv3	10Xv3	MATTE	200	0.319393	0.924607	0.680169	0.935166
MATTE_250_10Xv3	10Xv3	MATTE	250	0.322385	0.920188	0.679151	0.93641
MATTE_300_10Xv3	10Xv3	MATTE	300	0.325402	0.923662	0.684402	0.936742
NB_20_10Xv3	10Xv3	NB	20	0.0395064		0
NB_50_10Xv3	10Xv3	NB	50	0.0477519	1	0.0394363	1
NB_80_10Xv3	10Xv3	NB	80	0.0483398	0.499661	0.0395435	0.998645
NB_100_10Xv3	10Xv3	NB	100	0.0468179	1	0.037293	1
NB_150_10Xv3	10Xv3	NB	150	0.0475762	1	0.0352569	1
NB_200_10Xv3	10Xv3	NB	200	0.0376787	1	0.0419547	1
NB_250_10Xv3	10Xv3	NB	250	0.048186	0.666444	0.0433478	0.998764
NB_300_10Xv3	10Xv3	NB	300	0.0491971	1	0.0421154	1
HV_20_10Xv3	10Xv3	HV	20	0.0138817		0
HV_50_10Xv3	10Xv3	HV	50	0.0143176		0
HV_80_10Xv3	10Xv3	HV	80	0.00546242		0
HV_100_10Xv3	10Xv3	HV	100	-0.000330939		0
HV_150_10Xv3	10Xv3	HV	150	0.00740762		0
HV_200_10Xv3	10Xv3	HV	200	0.00731828		0
HV_250_10Xv3	10Xv3	HV	250	-0.00203084	1	0.000214328	1
HV_300_10Xv3	10Xv3	HV	300	0.0174916		0
zscore_20_10Xv3	10Xv3	zscore	20	0.00310082		0
zscore_50_10Xv3	10Xv3	zscore	50	0.000406595		0
zscore_80_10Xv3	10Xv3	zscore	80	0.00198112		0
zscore_100_10Xv3	10Xv3	zscore	100	0.000531588		0
zscore_150_10Xv3	10Xv3	zscore	150	-0.00370317		0
zscore_200_10Xv3	10Xv3	zscore	200	0.00449579		0
zscore_250_10Xv3	10Xv3	zscore	250	0.017591		0
zscore_300_10Xv3	10Xv3	zscore	300	0.0193193		0
SVM_20_10Xv3	10Xv3	SVM	20	0.233632	0.640356	0.330333	0.945012
SVM_50_10Xv3	10Xv3	SVM	50	0.216328	0.738457	0.38713	0.935779
SVM_80_10Xv3	10Xv3	SVM	80	0.0882559	0.584188	0.279162	0.918618
SVM_100_10Xv3	10Xv3	SVM	100	0.0908172	0.610077	0.283288	0.912427
SVM_150_10Xv3	10Xv3	SVM	150	0.0935195	0.639605	0.27809	0.914066
SVM_200_10Xv3	10Xv3	SVM	200	0.0569773	0.645987	0.275786	0.912182
SVM_250_10Xv3	10Xv3	SVM	250	0.0893944	0.648611	0.276001	0.909144
SVM_300_10Xv3	10Xv3	SVM	300	0.0914046	0.654172	0.275893	0.910662
entropy_20_10Xv3	10Xv3	entropy	20	-0.00224904		0
entropy_50_10Xv3	10Xv3	entropy	50	0.0186433		0
entropy_80_10Xv3	10Xv3	entropy	80	0.0116249		0
entropy_100_10Xv3	10Xv3	entropy	100	0.00747826		0
entropy_150_10Xv3	10Xv3	entropy	150	0.0928924		0
entropy_200_10Xv3	10Xv3	entropy	200	0.137466		0
entropy_250_10Xv3	10Xv3	entropy	250	0.146206	0.213981	0.0517602	0.880952
entropy_300_10Xv3	10Xv3	entropy	300	0.169438	0.198691	0.063066	0.874257
M3_20_10Xv3	10Xv3	M3	20	0.0168699	0.304731	0.0928039	0.964203
M3_50_10Xv3	10Xv3	M3	50	0.0129824	0.550779	0.233403	0.933425
M3_80_10Xv3	10Xv3	M3	80	0.0133285	0.550207	0.245888	0.921116
M3_100_10Xv3	10Xv3	M3	100	0.0152894	0.548369	0.260408	0.892798
M3_150_10Xv3	10Xv3	M3	150	0.0558195	0.58894	0.2341	0.91165
M3_200_10Xv3	10Xv3	M3	200	0.135184	0.577639	0.244923	0.901553
M3_250_10Xv3	10Xv3	M3	250	0.0575164	0.577887	0.248781	0.903726
M3_300_10Xv3	10Xv3	M3	300	0.0590443	0.580081	0.24578	0.902987
seurat_20_10Xv3	10Xv3	seurat	20	0.000932875	0.746094	0.0116273	0.990783
seurat_50_10Xv3	10Xv3	seurat	50	0.043495	0.527928	0.025505	0.972689
seurat_80_10Xv3	10Xv3	seurat	80	0.00268121	0.528312	0.0315598	0.979626
seurat_100_10Xv3	10Xv3	seurat	100	0.052938	0.491033	0.0545464	0.977407
seurat_150_10Xv3	10Xv3	seurat	150	0.0026819	0.526104	0.0566361	0.982971
seurat_200_10Xv3	10Xv3	seurat	200	0.0554559	0.431293	0.145046	0.984115
seurat_250_10Xv3	10Xv3	seurat	250	0.120269	0.442486	0.14226	0.984934
seurat_300_10Xv3	10Xv3	seurat	300	0.0566865	0.442317	0.138884	0.984568
cell_ranger_20_10Xv3	10Xv3	cell_ranger	20	0.0562754	0.395745	0.0565825	0.99053
cell_ranger_50_10Xv3	10Xv3	cell_ranger	50	0.164108	0.331125	0.184858	0.982609
cell_ranger_80_10Xv3	10Xv3	cell_ranger	80	0.163469	0.488618	0.207952	0.982479
cell_ranger_100_10Xv3	10Xv3	cell_ranger	100	0.16435	0.485798	0.205648	0.984106
cell_ranger_150_10Xv3	10Xv3	cell_ranger	150	0.165508	0.507763	0.215453	0.982343
cell_ranger_200_10Xv3	10Xv3	cell_ranger	200	0.165595	0.513401	0.2199	0.980994
cell_ranger_250_10Xv3	10Xv3	cell_ranger	250	0.169431	0.496851	0.075872	0.987288
cell_ranger_300_10Xv3	10Xv3	cell_ranger	300	0.173549	0.364053	0.0774795	0.687414
seurat_v3_20_10Xv3	10Xv3	seurat_v3	20	0.173914	0.496559	0.0714247	0.990998
seurat_v3_50_10Xv3	10Xv3	seurat_v3	50	0.162125	0.331341	0.196914	0.984218
seurat_v3_80_10Xv3	10Xv3	seurat_v3	80	0.165625	0.337645	0.211274	0.97895
seurat_v3_100_10Xv3	10Xv3	seurat_v3	100	0.165066	0.501071	0.219043	0.981164
seurat_v3_150_10Xv3	10Xv3	seurat_v3	150	0.164966	0.596444	0.0568505	0.99246
seurat_v3_200_10Xv3	10Xv3	seurat_v3	200	0.167474	0.49054	0.210416	0.965877
seurat_v3_250_10Xv3	10Xv3	seurat_v3	250	0.169383	0.51774	0.155227	0.938212
seurat_v3_300_10Xv3	10Xv3	seurat_v3	300	0.172146	0.646535	0.216953	0.938256
f_20_CEL-Seq	CEL-Seq	f	20	0.163405	0.58736	0.144361	0.923049
f_50_CEL-Seq	CEL-Seq	f	50	0.260949	0.709173	0.331782	0.927296
f_80_CEL-Seq	CEL-Seq	f	80	0.275808	0.781775	0.311786	0.92399
f_100_CEL-Seq	CEL-Seq	f	100	0.275199	0.789947	0.299408	0.924558
f_150_CEL-Seq	CEL-Seq	f	150	0.265157	0.793009	0.29343	0.920678
f_200_CEL-Seq	CEL-Seq	f	200	0.265851	0.805829	0.290732	0.925036
f_250_CEL-Seq	CEL-Seq	f	250	0.11456	0.691505	0.231062	0.909112
f_300_CEL-Seq	CEL-Seq	f	300	0.115481	0.692907	0.234236	0.908537
chi2_20_CEL-Seq	CEL-Seq	chi2	20	0.182097	0.471892	0.114209	0.928208
chi2_50_CEL-Seq	CEL-Seq	chi2	50	0.0498274	0.505384	0.210908	0.941811
chi2_80_CEL-Seq	CEL-Seq	chi2	80	0.0508586	0.576874	0.211278	0.931647
chi2_100_CEL-Seq	CEL-Seq	chi2	100	0.127669	0.623503	0.232332	0.916211
chi2_150_CEL-Seq	CEL-Seq	chi2	150	0.104311	0.647318	0.24143	0.911262
chi2_200_CEL-Seq	CEL-Seq	chi2	200	0.105238	0.672877	0.25164	0.910658
chi2_250_CEL-Seq	CEL-Seq	chi2	250	0.106215	0.676404	0.260633	0.909884
chi2_300_CEL-Seq	CEL-Seq	chi2	300	0.100689	0.686074	0.25857	0.910597
MATTE_20_CEL-Seq	CEL-Seq	MATTE	20	0.37397	0.49283	0.288722	0.915903
MATTE_50_CEL-Seq	CEL-Seq	MATTE	50	0.333531	0.815291	0.476936	0.918256
MATTE_80_CEL-Seq	CEL-Seq	MATTE	80	0.335876	0.897454	0.645154	0.924729
MATTE_100_CEL-Seq	CEL-Seq	MATTE	100	0.304594	0.898956	0.635738	0.927609
MATTE_150_CEL-Seq	CEL-Seq	MATTE	150	0.345135	0.901718	0.663193	0.928212
MATTE_200_CEL-Seq	CEL-Seq	MATTE	200	0.318661	0.911775	0.655311	0.92969
MATTE_250_CEL-Seq	CEL-Seq	MATTE	250	0.325088	0.909311	0.671498	0.932173
MATTE_300_CEL-Seq	CEL-Seq	MATTE	300	0.326988	0.909374	0.664621	0.933142
NB_20_CEL-Seq	CEL-Seq	NB	20	0.0353053		0
NB_50_CEL-Seq	CEL-Seq	NB	50	0.0475867	1	0.0342256	1
NB_80_CEL-Seq	CEL-Seq	NB	80	0.0479533	1	0.0370292	1
NB_100_CEL-Seq	CEL-Seq	NB	100	0.0465925	1	0.0382459	1
NB_150_CEL-Seq	CEL-Seq	NB	150	0.0470478	0.666447	0.0409437	0.998708
NB_200_CEL-Seq	CEL-Seq	NB	200	0.0475926	1	0.0403618	1
NB_250_CEL-Seq	CEL-Seq	NB	250	0.0476684	1	0.0415785	1
NB_300_CEL-Seq	CEL-Seq	NB	300	0.0480449	1	0.00417901	1
HV_20_CEL-Seq	CEL-Seq	HV	20	0.0130955		0
HV_50_CEL-Seq	CEL-Seq	HV	50	0.0111677		0
HV_80_CEL-Seq	CEL-Seq	HV	80	0.00529829		0
HV_100_CEL-Seq	CEL-Seq	HV	100	-0.000821876		0
HV_150_CEL-Seq	CEL-Seq	HV	150	0.00709099		0
HV_200_CEL-Seq	CEL-Seq	HV	200	0.00761629		0
HV_250_CEL-Seq	CEL-Seq	HV	250	-0.00182097	1	0.00148117	1
HV_300_CEL-Seq	CEL-Seq	HV	300	-0.00097271		0
zscore_20_CEL-Seq	CEL-Seq	zscore	20	0.000868529		0
zscore_50_CEL-Seq	CEL-Seq	zscore	50	0.00047077		0
zscore_80_CEL-Seq	CEL-Seq	zscore	80	-3.37e-05		0
zscore_100_CEL-Seq	CEL-Seq	zscore	100	0.000290902		0
zscore_150_CEL-Seq	CEL-Seq	zscore	150	0.00533683		0
zscore_200_CEL-Seq	CEL-Seq	zscore	200	0.00880009		0
zscore_250_CEL-Seq	CEL-Seq	zscore	250	0.0165997		0
zscore_300_CEL-Seq	CEL-Seq	zscore	300	0.0184366		0
SVM_20_CEL-Seq	CEL-Seq	SVM	20	0.232575	0.631822	0.366695	0.927582
SVM_50_CEL-Seq	CEL-Seq	SVM	50	0.270034	0.744063	0.402878	0.926077
SVM_80_CEL-Seq	CEL-Seq	SVM	80	0.0876796	0.63187	0.27592	0.921012
SVM_100_CEL-Seq	CEL-Seq	SVM	100	0.089508	0.658604	0.280628	0.912912
SVM_150_CEL-Seq	CEL-Seq	SVM	150	0.0919667	0.677411	0.277243	0.91223
SVM_200_CEL-Seq	CEL-Seq	SVM	200	0.0550046	0.676695	0.275339	0.907589
SVM_250_CEL-Seq	CEL-Seq	SVM	250	0.088589	0.683898	0.274175	0.908161
SVM_300_CEL-Seq	CEL-Seq	SVM	300	0.0896182	0.692843	0.274228	0.909144
entropy_20_CEL-Seq	CEL-Seq	entropy	20	-0.0020242		0
entropy_50_CEL-Seq	CEL-Seq	entropy	50	0.018671		0
entropy_80_CEL-Seq	CEL-Seq	entropy	80	0.0162848		0
entropy_100_CEL-Seq	CEL-Seq	entropy	100	0.0166492		0
entropy_150_CEL-Seq	CEL-Seq	entropy	150	0.0925624		0
entropy_200_CEL-Seq	CEL-Seq	entropy	200	0.135531		0
entropy_250_CEL-Seq	CEL-Seq	entropy	250	0.14576	0.188722	0.0489843	0.87365
entropy_300_CEL-Seq	CEL-Seq	entropy	300	0.166497	0.200094	0.0578185	0.871912
M3_20_CEL-Seq	CEL-Seq	M3	20	0.0163127	0.45799	0.0964346	0.95831
M3_50_CEL-Seq	CEL-Seq	M3	50	0.0128553	0.566713	0.236035	0.928059
M3_80_CEL-Seq	CEL-Seq	M3	80	0.0131704	0.570264	0.250741	0.920253
M3_100_CEL-Seq	CEL-Seq	M3	100	0.015032	0.579674	0.263225	0.899317
M3_150_CEL-Seq	CEL-Seq	M3	150	0.0513043	0.605431	0.232332	0.909836
M3_200_CEL-Seq	CEL-Seq	M3	200	0.158257	0.595481	0.239262	0.89675
M3_250_CEL-Seq	CEL-Seq	M3	250	0.158579	0.615871	0.238785	0.901861
M3_300_CEL-Seq	CEL-Seq	M3	300	0.0570719	0.624865	0.238627	0.904234
seurat_20_CEL-Seq	CEL-Seq	seurat	20	0.000959144	0.747788	0.0230639	0.993119
seurat_50_CEL-Seq	CEL-Seq	seurat	50	0.0433424	0.491339	0.044964	0.974118
seurat_80_CEL-Seq	CEL-Seq	seurat	80	0.0521147	0.491339	0.052846	0.977978
seurat_100_CEL-Seq	CEL-Seq	seurat	100	0.0523993	0.527642	0.042372	0.982522
seurat_150_CEL-Seq	CEL-Seq	seurat	150	0.0539896	0.527572	0.0490372	0.984898
seurat_200_CEL-Seq	CEL-Seq	seurat	200	0.0638086	0.452568	0.142139	0.984741
seurat_250_CEL-Seq	CEL-Seq	seurat	250	0.0551571	0.452571	0.144678	0.984644
seurat_300_CEL-Seq	CEL-Seq	seurat	300	0.120363	0.452413	0.1396	0.984464
cell_ranger_20_CEL-Seq	CEL-Seq	cell_ranger	20	0.0555785	0.394572	0.057554	0.988051
cell_ranger_50_CEL-Seq	CEL-Seq	cell_ranger	50	0.162012	0.33093	0.189166	0.980705
cell_ranger_80_CEL-Seq	CEL-Seq	cell_ranger	80	0.161764	0.490545	0.202708	0.983559
cell_ranger_100_CEL-Seq	CEL-Seq	cell_ranger	100	0.162722	0.489434	0.21424	0.98
cell_ranger_150_CEL-Seq	CEL-Seq	cell_ranger	150	0.163731	0.508741	0.164568	0.988107
cell_ranger_200_CEL-Seq	CEL-Seq	cell_ranger	200	0.163822	0.518196	0.206993	0.984411
cell_ranger_250_CEL-Seq	CEL-Seq	cell_ranger	250	0.167376	0.550786	0.0740584	0.980714
cell_ranger_300_CEL-Seq	CEL-Seq	cell_ranger	300	0.171555	0.546506	0.0688743	0.970814
seurat_v3_20_CEL-Seq	CEL-Seq	seurat_v3	20	0.172291	0.330736	0.20292	0.979406
seurat_v3_50_CEL-Seq	CEL-Seq	seurat_v3	50	0.160602	0.331134	0.201809	0.982176
seurat_v3_80_CEL-Seq	CEL-Seq	seurat_v3	80	0.16299	0.336836	0.211648	0.977256
seurat_v3_100_CEL-Seq	CEL-Seq	seurat_v3	100	0.163065	0.596333	0.0577127	0.992667
seurat_v3_150_CEL-Seq	CEL-Seq	seurat_v3	150	0.163295	0.518426	0.224503	0.980443
seurat_v3_200_CEL-Seq	CEL-Seq	seurat_v3	200	0.165958	0.500051	0.21678	0.960469
seurat_v3_250_CEL-Seq	CEL-Seq	seurat_v3	250	0.16799	0.507386	0.15584	0.917176
seurat_v3_300_CEL-Seq	CEL-Seq	seurat_v3	300	0.170683	0.648948	0.238627	0.932387
f_20_Drop-Seq	Drop-Seq	f	20	0.160272	0.600043	0.119396	0.939861
f_50_Drop-Seq	Drop-Seq	f	50	0.237281	0.691196	0.300101	0.938344
f_80_Drop-Seq	Drop-Seq	f	80	0.248305	0.755639	0.319985	0.930811
f_100_Drop-Seq	Drop-Seq	f	100	0.246909	0.790951	0.305763	0.931206
f_150_Drop-Seq	Drop-Seq	f	150	0.236537	0.765343	0.300055	0.924375
f_200_Drop-Seq	Drop-Seq	f	200	0.235513	0.777236	0.29826	0.928086
f_250_Drop-Seq	Drop-Seq	f	250	0.110898	0.615867	0.219875	0.901612
f_300_Drop-Seq	Drop-Seq	f	300	0.11123	0.629519	0.223373	0.903153
chi2_20_Drop-Seq	Drop-Seq	chi2	20	0.163572	0.476828	0.0949093	0.943744
chi2_50_Drop-Seq	Drop-Seq	chi2	50	0.0390492	0.529082	0.178726	0.945661
chi2_80_Drop-Seq	Drop-Seq	chi2	80	0.0401525	0.568823	0.183145	0.933903
chi2_100_Drop-Seq	Drop-Seq	chi2	100	0.112591	0.575356	0.210025	0.911681
chi2_150_Drop-Seq	Drop-Seq	chi2	150	0.100676	0.599219	0.218632	0.906105
chi2_200_Drop-Seq	Drop-Seq	chi2	200	0.101157	0.613256	0.229495	0.903931
chi2_250_Drop-Seq	Drop-Seq	chi2	250	0.100129	0.62515	0.236399	0.909852
chi2_300_Drop-Seq	Drop-Seq	chi2	300	0.0971657	0.628061	0.237734	0.913069
MATTE_20_Drop-Seq	Drop-Seq	MATTE	20	0.320337	0.512163	0.288088	0.929861
MATTE_50_Drop-Seq	Drop-Seq	MATTE	50	0.355327	0.828478	0.463362	0.924605
MATTE_80_Drop-Seq	Drop-Seq	MATTE	80	0.265339	0.924111	0.672328	0.932019
MATTE_100_Drop-Seq	Drop-Seq	MATTE	100	0.266192	0.928643	0.656264	0.936246
MATTE_150_Drop-Seq	Drop-Seq	MATTE	150	0.274682	0.925848	0.685998	0.936527
MATTE_200_Drop-Seq	Drop-Seq	MATTE	200	0.330755	0.93208	0.684387	0.937521
MATTE_250_Drop-Seq	Drop-Seq	MATTE	250	0.335111	0.932003	0.692534	0.938721
MATTE_300_Drop-Seq	Drop-Seq	MATTE	300	0.341288	0.932664	0.69456	0.939629
NB_20_Drop-Seq	Drop-Seq	NB	20	0.0306522		0
NB_50_Drop-Seq	Drop-Seq	NB	50	0.0414921	1	0.0327258	1
NB_80_Drop-Seq	Drop-Seq	NB	80	0.041477	1	0.0284912	1
NB_100_Drop-Seq	Drop-Seq	NB	100	0.0403304	1	0.0301942	1
NB_150_Drop-Seq	Drop-Seq	NB	150	0.0406542	1	0.0140385	1
NB_200_Drop-Seq	Drop-Seq	NB	200	0.0413596	1	0.0316211	1
NB_250_Drop-Seq	Drop-Seq	NB	250	0.032317	1	0.0300562	1
NB_300_Drop-Seq	Drop-Seq	NB	300	0.0421175	1	0.031483	1
HV_20_Drop-Seq	Drop-Seq	HV	20	0.0119796		0
HV_50_Drop-Seq	Drop-Seq	HV	50	0.0190963		0
HV_80_Drop-Seq	Drop-Seq	HV	80	0.00541194		0
HV_100_Drop-Seq	Drop-Seq	HV	100	-0.000696083		0
HV_150_Drop-Seq	Drop-Seq	HV	150	0.00224521		0
HV_200_Drop-Seq	Drop-Seq	HV	200	0.00950009		0
HV_250_Drop-Seq	Drop-Seq	HV	250	0.00285375		0
HV_300_Drop-Seq	Drop-Seq	HV	300	0.0220834	1	0.000276167	1
zscore_20_Drop-Seq	Drop-Seq	zscore	20	-0.000315888		0
zscore_50_Drop-Seq	Drop-Seq	zscore	50	0.00429054		0
zscore_80_Drop-Seq	Drop-Seq	zscore	80	0.00102204		0
zscore_100_Drop-Seq	Drop-Seq	zscore	100	-0.000937658		0
zscore_150_Drop-Seq	Drop-Seq	zscore	150	0.00234084		0
zscore_200_Drop-Seq	Drop-Seq	zscore	200	0.00173716		0
zscore_250_Drop-Seq	Drop-Seq	zscore	250	0.0121185		0
zscore_300_Drop-Seq	Drop-Seq	zscore	300	0.0131061		0
SVM_20_Drop-Seq	Drop-Seq	SVM	20	0.217252	0.639632	0.289009	0.945851
SVM_50_Drop-Seq	Drop-Seq	SVM	50	0.24476	0.739697	0.352573	0.937206
SVM_80_Drop-Seq	Drop-Seq	SVM	80	0.0843126	0.579455	0.249885	0.917664
SVM_100_Drop-Seq	Drop-Seq	SVM	100	0.0865482	0.599026	0.256191	0.912504
SVM_150_Drop-Seq	Drop-Seq	SVM	150	0.0876475	0.632975	0.252693	0.914572
SVM_200_Drop-Seq	Drop-Seq	SVM	200	0.0836807	0.640881	0.250805	0.913012
SVM_250_Drop-Seq	Drop-Seq	SVM	250	0.0868178	0.639185	0.253245	0.909669
SVM_300_Drop-Seq	Drop-Seq	SVM	300	0.088318	0.649781	0.251358	0.911738
entropy_20_Drop-Seq	Drop-Seq	entropy	20	7.71e-05		0
entropy_50_Drop-Seq	Drop-Seq	entropy	50	0.0200273		0
entropy_80_Drop-Seq	Drop-Seq	entropy	80	0.0124612		0
entropy_100_Drop-Seq	Drop-Seq	entropy	100	0.0126855		0
entropy_150_Drop-Seq	Drop-Seq	entropy	150	0.0942554		0
entropy_200_Drop-Seq	Drop-Seq	entropy	200	0.130795		0
entropy_250_Drop-Seq	Drop-Seq	entropy	250	0.135027	0.213262	0.0458897	0.874624
entropy_300_Drop-Seq	Drop-Seq	entropy	300	0.149173	0.208145	0.0557397	0.868704
M3_20_Drop-Seq	Drop-Seq	M3	20	0.0111114	0.341875	0.0799963	0.963176
M3_50_Drop-Seq	Drop-Seq	M3	50	0.00969428	0.549643	0.201372	0.9328
M3_80_Drop-Seq	Drop-Seq	M3	80	0.0112479	0.552535	0.215042	0.925086
M3_100_Drop-Seq	Drop-Seq	M3	100	0.0161268	0.549154	0.230369	0.896104
M3_150_Drop-Seq	Drop-Seq	M3	150	0.0343809	0.58947	0.206987	0.911719
M3_200_Drop-Seq	Drop-Seq	M3	200	0.0461873	0.575188	0.218356	0.904511
M3_250_Drop-Seq	Drop-Seq	M3	250	0.0570162	0.577616	0.222959	0.904211
M3_300_Drop-Seq	Drop-Seq	M3	300	0.0641623	0.577258	0.222913	0.903985
seurat_20_Drop-Seq	Drop-Seq	seurat	20	0.00115234	0.747922	0.0203443	0.993213
seurat_50_Drop-Seq	Drop-Seq	seurat	50	0.0383443	0.527596	0.028169	0.977124
seurat_80_Drop-Seq	Drop-Seq	seurat	80	0.0457763	0.527973	0.0320353	0.981322
seurat_100_Drop-Seq	Drop-Seq	seurat	100	0.0461119	0.527596	0.0351192	0.981651
seurat_150_Drop-Seq	Drop-Seq	seurat	150	0.0472818	0.576647	0.0495259	0.981413
seurat_200_Drop-Seq	Drop-Seq	seurat	200	0.0480712	0.468594	0.120593	0.984733
seurat_250_Drop-Seq	Drop-Seq	seurat	250	0.0608484	0.477448	0.113044	0.987378
seurat_300_Drop-Seq	Drop-Seq	seurat	300	0.0490055	0.468445	0.120731	0.984369
cell_ranger_20_Drop-Seq	Drop-Seq	cell_ranger	20	0.048528	0.395745	0.0484673	0.990503
cell_ranger_50_Drop-Seq	Drop-Seq	cell_ranger	50	0.144632	0.331501	0.147335	0.986254
cell_ranger_80_Drop-Seq	Drop-Seq	cell_ranger	80	0.144829	0.490944	0.171454	0.98604
cell_ranger_100_Drop-Seq	Drop-Seq	cell_ranger	100	0.143658	0.489127	0.181902	0.982287
cell_ranger_150_Drop-Seq	Drop-Seq	cell_ranger	150	0.144114	0.515128	0.195526	0.981638
cell_ranger_200_Drop-Seq	Drop-Seq	cell_ranger	200	0.144915	0.504315	0.190187	0.984269
cell_ranger_250_Drop-Seq	Drop-Seq	cell_ranger	250	0.149493	0.492925	0.0543128	0.979661
cell_ranger_300_Drop-Seq	Drop-Seq	cell_ranger	300	0.153646	0.319719	0.0747031	0.605669
seurat_v3_20_Drop-Seq	Drop-Seq	seurat_v3	20	0.152728	0.331341	0.167311	0.985144
seurat_v3_50_Drop-Seq	Drop-Seq	seurat_v3	50	0.143742	0.331327	0.170303	0.984054
seurat_v3_80_Drop-Seq	Drop-Seq	seurat_v3	80	0.145909	0.331083	0.174814	0.982622
seurat_v3_100_Drop-Seq	Drop-Seq	seurat_v3	100	0.145837	0.501767	0.18922	0.981756
seurat_v3_150_Drop-Seq	Drop-Seq	seurat_v3	150	0.143817	0.50333	0.194836	0.982991
seurat_v3_200_Drop-Seq	Drop-Seq	seurat_v3	200	0.147641	0.490058	0.182224	0.958323
seurat_v3_250_Drop-Seq	Drop-Seq	seurat_v3	250	0.149146	0.506394	0.121605	0.911052
seurat_v3_300_Drop-Seq	Drop-Seq	seurat_v3	300	0.150845	0.640395	0.178542	0.920856
f_20_Seq-Well	Seq-Well	f	20	0.152566	0.717967	0.143286	0.941639
f_50_Seq-Well	Seq-Well	f	50	0.262078	0.834466	0.335406	0.934953
f_80_Seq-Well	Seq-Well	f	80	0.294661	0.842066	0.336853	0.929663
f_100_Seq-Well	Seq-Well	f	100	0.292844	0.69495	0.324846	0.927888
f_150_Seq-Well	Seq-Well	f	150	0.286762	0.669535	0.316859	0.924717
f_200_Seq-Well	Seq-Well	f	200	0.289277	0.675604	0.319646	0.928224
f_250_Seq-Well	Seq-Well	f	250	0.123744	0.574088	0.240365	0.918376
f_300_Seq-Well	Seq-Well	f	300	0.122703	0.585741	0.243742	0.919947
chi2_20_Seq-Well	Seq-Well	chi2	20	0.184625	0.571778	0.114983	0.944056
chi2_50_Seq-Well	Seq-Well	chi2	50	0.0465204	0.620096	0.211471	0.966033
chi2_80_Seq-Well	Seq-Well	chi2	80	0.0489802	0.664122	0.213884	0.95614
chi2_100_Seq-Well	Seq-Well	chi2	100	0.052104	0.563801	0.241222	0.934
chi2_150_Seq-Well	Seq-Well	chi2	150	0.0575389	0.557755	0.249156	0.923623
chi2_200_Seq-Well	Seq-Well	chi2	200	0.0596332	0.558168	0.258001	0.920424
chi2_250_Seq-Well	Seq-Well	chi2	250	0.0611419	0.5627	0.264058	0.922452
chi2_300_Seq-Well	Seq-Well	chi2	300	0.0609932	0.563706	0.265237	0.923808
MATTE_20_Seq-Well	Seq-Well	MATTE	20	0.317045	0.479076	0.294291	0.929508
MATTE_50_Seq-Well	Seq-Well	MATTE	50	0.363814	0.711811	0.483088	0.923546
MATTE_80_Seq-Well	Seq-Well	MATTE	80	0.398949	0.780219	0.666631	0.927871
MATTE_100_Seq-Well	Seq-Well	MATTE	100	0.320677	0.781168	0.657089	0.931065
MATTE_150_Seq-Well	Seq-Well	MATTE	150	0.332281	0.784027	0.688127	0.932305
MATTE_200_Seq-Well	Seq-Well	MATTE	200	0.329391	0.785175	0.687751	0.933437
MATTE_250_Seq-Well	Seq-Well	MATTE	250	0.33035	0.78656	0.691182	0.934776
MATTE_300_Seq-Well	Seq-Well	MATTE	300	0.399816	0.782655	0.684857	0.934252
NB_20_Seq-Well	Seq-Well	NB	20	0.0359866		0
NB_50_Seq-Well	Seq-Well	NB	50	0.0505026	1	0.0342536	1
NB_80_Seq-Well	Seq-Well	NB	80	0.0503482	1	0.0352184	1
NB_100_Seq-Well	Seq-Well	NB	100	0.051212	1	0.0355401	1
NB_150_Seq-Well	Seq-Well	NB	150	0.0518208	1	0.0108282	1
NB_200_Seq-Well	Seq-Well	NB	200	0.0400305	0.666448	0.0443313	0.998791
NB_250_Seq-Well	Seq-Well	NB	250	0.0401099	0.66645	0.0450817	0.998811
NB_300_Seq-Well	Seq-Well	NB	300	0.0413852	1	0.00155454	1
HV_20_Seq-Well	Seq-Well	HV	20	0.0119425		0
HV_50_Seq-Well	Seq-Well	HV	50	0.0151678		0
HV_80_Seq-Well	Seq-Well	HV	80	0.0100675		0
HV_100_Seq-Well	Seq-Well	HV	100	-0.00465836		0
HV_150_Seq-Well	Seq-Well	HV	150	0.00521619		0
HV_200_Seq-Well	Seq-Well	HV	200	-0.00613946		0
HV_250_Seq-Well	Seq-Well	HV	250	-0.00477754	1	0.00032163	1
HV_300_Seq-Well	Seq-Well	HV	300	-0.002897		0
zscore_20_Seq-Well	Seq-Well	zscore	20	0.00353565		0
zscore_50_Seq-Well	Seq-Well	zscore	50	0.00340133		0
zscore_80_Seq-Well	Seq-Well	zscore	80	0.003808		0
zscore_100_Seq-Well	Seq-Well	zscore	100	0.00290627		0
zscore_150_Seq-Well	Seq-Well	zscore	150	0.00362121		0
zscore_200_Seq-Well	Seq-Well	zscore	200	-0.000557188		0
zscore_250_Seq-Well	Seq-Well	zscore	250	0.0148538		0
zscore_300_Seq-Well	Seq-Well	zscore	300	0.0156234		0
SVM_20_Seq-Well	Seq-Well	SVM	20	0.20174	0.765805	0.343179	0.940956
SVM_50_Seq-Well	Seq-Well	SVM	50	0.213729	0.894115	0.395336	0.935186
SVM_80_Seq-Well	Seq-Well	SVM	80	0.0516385	0.673681	0.282391	0.93432
SVM_100_Seq-Well	Seq-Well	SVM	100	0.0541717	0.568508	0.284374	0.928181
SVM_150_Seq-Well	Seq-Well	SVM	150	0.0565933	0.575249	0.281587	0.926709
SVM_200_Seq-Well	Seq-Well	SVM	200	0.0572918	0.575482	0.280568	0.92415
SVM_250_Seq-Well	Seq-Well	SVM	250	0.0583686	0.578519	0.280515	0.920313
SVM_300_Seq-Well	Seq-Well	SVM	300	0.0584772	0.580327	0.279121	0.921452
entropy_20_Seq-Well	Seq-Well	entropy	20	0.00197184		0
entropy_50_Seq-Well	Seq-Well	entropy	50	0.0133611		0
entropy_80_Seq-Well	Seq-Well	entropy	80	0.0163382		0
entropy_100_Seq-Well	Seq-Well	entropy	100	0.0219025		0
entropy_150_Seq-Well	Seq-Well	entropy	150	0.0871824		0
entropy_200_Seq-Well	Seq-Well	entropy	200	0.116792		0
entropy_250_Seq-Well	Seq-Well	entropy	250	0.132763	0.222182	0.0489949	0.956236
entropy_300_Seq-Well	Seq-Well	entropy	300	0.152821	0.260805	0.0578933	0.958333
M3_20_Seq-Well	Seq-Well	M3	20	0.0158804	0.402269	0.0967569	0.975623
M3_50_Seq-Well	Seq-Well	M3	50	0.0148212	0.631979	0.239292	0.939964
M3_80_Seq-Well	Seq-Well	M3	80	0.0145656	0.635583	0.254999	0.933992
M3_100_Seq-Well	Seq-Well	M3	100	0.0158728	0.652545	0.26588	0.915927
M3_150_Seq-Well	Seq-Well	M3	150	0.0177694	0.698784	0.236291	0.934891
M3_200_Seq-Well	Seq-Well	M3	200	0.0196717	0.682671	0.247119	0.924078
M3_250_Seq-Well	Seq-Well	M3	250	0.0202854	0.678887	0.252372	0.923959
M3_300_Seq-Well	Seq-Well	M3	300	0.0213302	0.67963	0.247012	0.925347
seurat_20_Seq-Well	Seq-Well	seurat	20	0.00108507	0.748016	0.0167247	0.99359
seurat_50_Seq-Well	Seq-Well	seurat	50	0.00314954	0.525749	0.041651	0.975547
seurat_80_Seq-Well	Seq-Well	seurat	80	0.003114	0.527596	0.0436344	0.982801
seurat_100_Seq-Well	Seq-Well	seurat	100	0.003114	0.491033	0.0559635	0.977969
seurat_150_Seq-Well	Seq-Well	seurat	150	0.0589719	0.554262	0.0553739	0.986447
seurat_200_Seq-Well	Seq-Well	seurat	200	0.0595789	0.547778	0.151005	0.985446
seurat_250_Seq-Well	Seq-Well	seurat	250	0.003114	0.557791	0.146663	0.985746
seurat_300_Seq-Well	Seq-Well	seurat	300	0.130481	0.543148	0.129081	0.986711
cell_ranger_20_Seq-Well	Seq-Well	cell_ranger	20	0.0603621	0.394572	0.058215	0.988029
cell_ranger_50_Seq-Well	Seq-Well	cell_ranger	50	0.177436	0.397527	0.188797	0.983816
cell_ranger_80_Seq-Well	Seq-Well	cell_ranger	80	0.176408	0.586815	0.214634	0.983267
cell_ranger_100_Seq-Well	Seq-Well	cell_ranger	100	0.177362	0.584912	0.211471	0.985298
cell_ranger_150_Seq-Well	Seq-Well	cell_ranger	150	0.178566	0.608712	0.197481	0.989142
cell_ranger_200_Seq-Well	Seq-Well	cell_ranger	200	0.178635	0.60456	0.221388	0.985472
cell_ranger_250_Seq-Well	Seq-Well	cell_ranger	250	0.183179	0.521031	0.146181	0.990832
cell_ranger_300_Seq-Well	Seq-Well	cell_ranger	300	0.187493	0.297567	0.0863575	0.581626
seurat_v3_20_Seq-Well	Seq-Well	seurat_v3	20	0.187689	0.3975	0.202895	0.984148
seurat_v3_50_Seq-Well	Seq-Well	seurat_v3	50	0.175071	0.397722	0.203002	0.984949
seurat_v3_80_Seq-Well	Seq-Well	seurat_v3	80	0.178445	0.406817	0.210507	0.982429
seurat_v3_100_Seq-Well	Seq-Well	seurat_v3	100	0.17881	0.601739	0.228893	0.98267
seurat_v3_150_Seq-Well	Seq-Well	seurat_v3	150	0.17816	0.607079	0.210667	0.987532
seurat_v3_200_Seq-Well	Seq-Well	seurat_v3	200	0.0698914	0.518326	0.235004	0.912181
seurat_v3_250_Seq-Well	Seq-Well	seurat_v3	250	0.0704357	0.464597	0.168856	0.836825
seurat_v3_300_Seq-Well	Seq-Well	seurat_v3	300	0.0706367	0.607048	0.252533	0.894927
f_20_Smart-Seq2	Smart-Seq2	f	20	0.16328	0.538969	0.171185	0.856171
f_50_Smart-Seq2	Smart-Seq2	f	50	0.265963	0.716991	0.344276	0.893571
f_80_Smart-Seq2	Smart-Seq2	f	80	0.279849	0.805702	0.26194	0.894684
f_100_Smart-Seq2	Smart-Seq2	f	100	0.276956	0.788377	0.248862	0.891702
f_150_Smart-Seq2	Smart-Seq2	f	150	0.268046	0.799806	0.235571	0.893234
f_200_Smart-Seq2	Smart-Seq2	f	200	0.268154	0.794183	0.230118	0.898297
f_250_Smart-Seq2	Smart-Seq2	f	250	0.117406	0.81663	0.200784	0.907173
f_300_Smart-Seq2	Smart-Seq2	f	300	0.117501	0.819346	0.203008	0.907929
chi2_20_Smart-Seq2	Smart-Seq2	chi2	20	0.180009	0.443484	0.125649	0.844501
chi2_50_Smart-Seq2	Smart-Seq2	chi2	50	0.0489537	0.624575	0.213809	0.915552
chi2_80_Smart-Seq2	Smart-Seq2	chi2	80	0.0506065	0.676338	0.210579	0.911743
chi2_100_Smart-Seq2	Smart-Seq2	chi2	100	0.131508	0.722898	0.227364	0.906847
chi2_150_Smart-Seq2	Smart-Seq2	chi2	150	0.104232	0.754556	0.229588	0.90821
chi2_200_Smart-Seq2	Smart-Seq2	chi2	200	0.105458	0.777799	0.230118	0.911183
chi2_250_Smart-Seq2	Smart-Seq2	chi2	250	0.105365	0.76907	0.23536	0.904387
chi2_300_Smart-Seq2	Smart-Seq2	chi2	300	0.101116	0.785022	0.236207	0.909213
MATTE_20_Smart-Seq2	Smart-Seq2	MATTE	20	0.372741	0.464003	0.248967	0.865164
MATTE_50_Smart-Seq2	Smart-Seq2	MATTE	50	0.331383	0.752632	0.45404	0.885831
MATTE_80_Smart-Seq2	Smart-Seq2	MATTE	80	0.339501	0.833175	0.603886	0.90776
MATTE_100_Smart-Seq2	Smart-Seq2	MATTE	100	0.340384	0.816904	0.587843	0.909836
MATTE_150_Smart-Seq2	Smart-Seq2	MATTE	150	0.344607	0.84343	0.629514	0.912861
MATTE_200_Smart-Seq2	Smart-Seq2	MATTE	200	0.314014	0.840761	0.617865	0.91516
MATTE_250_Smart-Seq2	Smart-Seq2	MATTE	250	0.328439	0.841628	0.628931	0.918673
MATTE_300_Smart-Seq2	Smart-Seq2	MATTE	300	0.334453	0.846129	0.63465	0.919323
NB_20_Smart-Seq2	Smart-Seq2	NB	20	0.0352079	1	0.00243567	1
NB_50_Smart-Seq2	Smart-Seq2	NB	50	0.0478676	0.33271	0.0425712	0.996269
NB_80_Smart-Seq2	Smart-Seq2	NB	80	0.0478871	0.332515	0.0432596	0.995104
NB_100_Smart-Seq2	Smart-Seq2	NB	100	0.046801	1	0.0388648	1
NB_150_Smart-Seq2	Smart-Seq2	NB	150	0.0469376	0.651965	0.0447421	0.995266
NB_200_Smart-Seq2	Smart-Seq2	NB	200	0.0474762	0.666448	0.0416711	0.998729
NB_250_Smart-Seq2	Smart-Seq2	NB	250	0.0476841	0.666447	0.0401885	0.998682
NB_300_Smart-Seq2	Smart-Seq2	NB	300	0.0486615	1	0.0139257	1
HV_20_Smart-Seq2	Smart-Seq2	HV	20	0.0136159		0
HV_50_Smart-Seq2	Smart-Seq2	HV	50	0.0145382		0
HV_80_Smart-Seq2	Smart-Seq2	HV	80	0.00722307		0
HV_100_Smart-Seq2	Smart-Seq2	HV	100	0.000619218		0
HV_150_Smart-Seq2	Smart-Seq2	HV	150	0.00715679		0
HV_200_Smart-Seq2	Smart-Seq2	HV	200	0.00499928		0
HV_250_Smart-Seq2	Smart-Seq2	HV	250	-0.00197515	1	0.00153553	1
HV_300_Smart-Seq2	Smart-Seq2	HV	300	-0.00141009	0.644406	0.010484	0.984848
zscore_20_Smart-Seq2	Smart-Seq2	zscore	20	0.000814768		0
zscore_50_Smart-Seq2	Smart-Seq2	zscore	50	0.00103517		0
zscore_80_Smart-Seq2	Smart-Seq2	zscore	80	8.55e-05		0
zscore_100_Smart-Seq2	Smart-Seq2	zscore	100	0.00254516		0
zscore_150_Smart-Seq2	Smart-Seq2	zscore	150	0.000121401		0
zscore_200_Smart-Seq2	Smart-Seq2	zscore	200	0.00711824		0
zscore_250_Smart-Seq2	Smart-Seq2	zscore	250	0.0171253		0
zscore_300_Smart-Seq2	Smart-Seq2	zscore	300	0.0195277		0
SVM_20_Smart-Seq2	Smart-Seq2	SVM	20	0.233232	0.599546	0.487239	0.854488
SVM_50_Smart-Seq2	Smart-Seq2	SVM	50	0.215176	0.728497	0.436355	0.891033
SVM_80_Smart-Seq2	Smart-Seq2	SVM	80	0.0857079	0.750965	0.261146	0.913017
SVM_100_Smart-Seq2	Smart-Seq2	SVM	100	0.0884989	0.732421	0.258551	0.908048
SVM_150_Smart-Seq2	Smart-Seq2	SVM	150	0.0915851	0.759368	0.254792	0.908978
SVM_200_Smart-Seq2	Smart-Seq2	SVM	200	0.0848866	0.781675	0.253627	0.91023
SVM_250_Smart-Seq2	Smart-Seq2	SVM	250	0.0870181	0.781583	0.250503	0.908476
SVM_300_Smart-Seq2	Smart-Seq2	SVM	300	0.0877277	0.783376	0.252886	0.907663
entropy_20_Smart-Seq2	Smart-Seq2	entropy	20	-0.000679803		0
entropy_50_Smart-Seq2	Smart-Seq2	entropy	50	0.0182892		0
entropy_80_Smart-Seq2	Smart-Seq2	entropy	80	0.01202		0
entropy_100_Smart-Seq2	Smart-Seq2	entropy	100	0.0145325		0
entropy_150_Smart-Seq2	Smart-Seq2	entropy	150	0.0917191		0
entropy_200_Smart-Seq2	Smart-Seq2	entropy	200	0.134064		0
entropy_250_Smart-Seq2	Smart-Seq2	entropy	250	0.141727	0.234261	0.0348936	0.827011
entropy_300_Smart-Seq2	Smart-Seq2	entropy	300	0.162643	0.213755	0.0413534	0.837388
M3_20_Smart-Seq2	Smart-Seq2	M3	20	0.0169818	0.411737	0.107169	0.936265
M3_50_Smart-Seq2	Smart-Seq2	M3	50	0.011804	0.61383	0.262734	0.91314
M3_80_Smart-Seq2	Smart-Seq2	M3	80	0.0121025	0.615334	0.275071	0.906064
M3_100_Smart-Seq2	Smart-Seq2	M3	100	0.0138071	0.620443	0.279202	0.905557
M3_150_Smart-Seq2	Smart-Seq2	M3	150	0.0545001	0.652677	0.217886	0.900122
M3_200_Smart-Seq2	Smart-Seq2	M3	200	0.0546668	0.670552	0.217569	0.891701
M3_250_Smart-Seq2	Smart-Seq2	M3	250	0.0561588	0.698003	0.216827	0.899878
M3_300_Smart-Seq2	Smart-Seq2	M3	300	0.0574478	0.703472	0.212644	0.902639
seurat_20_Smart-Seq2	Smart-Seq2	seurat	20	0.00093839	1	0.00148258	1
seurat_50_Smart-Seq2	Smart-Seq2	seurat	50	0.0026915	0.525365	0.0386	0.972565
seurat_80_Smart-Seq2	Smart-Seq2	seurat	80	0.0521767	0.489844	0.0558085	0.975332
seurat_100_Smart-Seq2	Smart-Seq2	seurat	100	0.00268954	0.490818	0.0553849	0.978011
seurat_150_Smart-Seq2	Smart-Seq2	seurat	150	0.0026915	0.539922	0.0596738	0.97693
seurat_200_Smart-Seq2	Smart-Seq2	seurat	200	0.0548178	0.449729	0.172297	0.977873
seurat_250_Smart-Seq2	Smart-Seq2	seurat	250	0.119462	0.475847	0.177168	0.977884
seurat_300_Smart-Seq2	Smart-Seq2	seurat	300	0.0561114	0.474533	0.169332	0.979049
cell_ranger_20_Smart-Seq2	Smart-Seq2	cell_ranger	20	0.0554633	0.392207	0.0593561	0.982159
cell_ranger_50_Smart-Seq2	Smart-Seq2	cell_ranger	50	0.161386	0.329652	0.209044	0.970111
cell_ranger_80_Smart-Seq2	Smart-Seq2	cell_ranger	80	0.16178	0.49092	0.225882	0.97609
cell_ranger_100_Smart-Seq2	Smart-Seq2	cell_ranger	100	0.160671	0.491656	0.22567	0.976537
cell_ranger_150_Smart-Seq2	Smart-Seq2	cell_ranger	150	0.163158	0.583159	0.250238	0.972916
cell_ranger_200_Smart-Seq2	Smart-Seq2	cell_ranger	200	0.164372	0.729765	0.0632214	0.990787
cell_ranger_250_Smart-Seq2	Smart-Seq2	cell_ranger	250	0.167176	0.546261	0.0625331	0.949196
cell_ranger_300_Smart-Seq2	Smart-Seq2	cell_ranger	300	0.172852	0.420823	0.0802711	0.736148
seurat_v3_20_Smart-Seq2	Smart-Seq2	seurat_v3	20	0.171621	0.394722	0.0660807	0.984776
seurat_v3_50_Smart-Seq2	Smart-Seq2	seurat_v3	50	0.160395	0.330124	0.219687	0.972523
seurat_v3_80_Smart-Seq2	Smart-Seq2	seurat_v3	80	0.12138	0.358457	0.225352	0.967105
seurat_v3_100_Smart-Seq2	Smart-Seq2	seurat_v3	100	0.162525	0.536054	0.250874	0.971929
seurat_v3_150_Smart-Seq2	Smart-Seq2	seurat_v3	150	0.162893	0.562623	0.230435	0.97886
seurat_v3_200_Smart-Seq2	Smart-Seq2	seurat_v3	200	0.162845	0.538814	0.25225	0.925063
seurat_v3_250_Smart-Seq2	Smart-Seq2	seurat_v3	250	0.166063	0.539185	0.299058	0.899788
seurat_v3_300_Smart-Seq2	Smart-Seq2	seurat_v3	300	0.169751	0.634557	0.483639	0.922816
f_20_inDrop	inDrop	f	20	0.308975	0.58404	0.179556	0.927875
f_50_inDrop	inDrop	f	50	0.293627	0.745548	0.334501	0.930284
f_80_inDrop	inDrop	f	80	0.294871	0.81466	0.296064	0.923257
f_100_inDrop	inDrop	f	100	0.294343	0.832792	0.279335	0.924435
f_150_inDrop	inDrop	f	150	0.306556	0.827438	0.270209	0.922565
f_200_inDrop	inDrop	f	200	0.3159	0.836277	0.269103	0.9267
f_250_inDrop	inDrop	f	250	0.151493	0.720646	0.260577	0.915635
f_300_inDrop	inDrop	f	300	0.125734	0.718903	0.264863	0.915434
chi2_20_inDrop	inDrop	chi2	20	0.176191	0.466234	0.129966	0.92305
chi2_50_inDrop	inDrop	chi2	50	0.0419393	0.542998	0.238271	0.922244
chi2_80_inDrop	inDrop	chi2	80	0.0430837	0.611776	0.239607	0.915561
chi2_100_inDrop	inDrop	chi2	100	0.160797	0.65154	0.26196	0.913617
chi2_150_inDrop	inDrop	chi2	150	0.147094	0.668576	0.275325	0.914463
chi2_200_inDrop	inDrop	chi2	200	0.149645	0.692988	0.283621	0.918102
chi2_250_inDrop	inDrop	chi2	250	0.15407	0.695153	0.288875	0.91656
chi2_300_inDrop	inDrop	chi2	300	0.148004	0.708288	0.287354	0.917402
MATTE_20_inDrop	inDrop	MATTE	20	0.336293	0.485473	0.297078	0.901644
MATTE_50_inDrop	inDrop	MATTE	50	0.325059	0.789889	0.473362	0.908675
MATTE_80_inDrop	inDrop	MATTE	80	0.314783	0.866847	0.637202	0.919138
MATTE_100_inDrop	inDrop	MATTE	100	0.319929	0.870624	0.613513	0.919997
MATTE_150_inDrop	inDrop	MATTE	150	0.33385	0.868508	0.647064	0.923362
MATTE_200_inDrop	inDrop	MATTE	200	0.318925	0.888965	0.643147	0.924042
MATTE_250_inDrop	inDrop	MATTE	250	0.321651	0.888445	0.648631	0.926389
MATTE_300_inDrop	inDrop	MATTE	300	0.326562	0.892489	0.652963	0.929842
NB_20_inDrop	inDrop	NB	20	0.0305672	1	0.000184349	1
NB_50_inDrop	inDrop	NB	50	0.041168	1	0.0328141	1
NB_80_inDrop	inDrop	NB	80	0.0411696	1	0.0315697	1
NB_100_inDrop	inDrop	NB	100	0.0403546	1	0.034888	1
NB_150_inDrop	inDrop	NB	150	0.0404641	1	0.0329984	1
NB_200_inDrop	inDrop	NB	200	0.0407665	1	0.0334593	1
NB_250_inDrop	inDrop	NB	250	0.0406597	1	0.0353489	1
NB_300_inDrop	inDrop	NB	300	0.0413644	0.652736	0.0397733	0.996524
HV_20_inDrop	inDrop	HV	20	0.00976814		0
HV_50_inDrop	inDrop	HV	50	0.0116989		0
HV_80_inDrop	inDrop	HV	80	0.00443784		0
HV_100_inDrop	inDrop	HV	100	-0.00224462		0
HV_150_inDrop	inDrop	HV	150	0.00381647		0
HV_200_inDrop	inDrop	HV	200	0.00415988		0
HV_250_inDrop	inDrop	HV	250	-0.00391882		0
HV_300_inDrop	inDrop	HV	300	-0.00383511		0
zscore_20_inDrop	inDrop	zscore	20	0.000981251		0
zscore_50_inDrop	inDrop	zscore	50	0.00109269		0
zscore_80_inDrop	inDrop	zscore	80	9.72e-05		0
zscore_100_inDrop	inDrop	zscore	100	-0.00277286		0
zscore_150_inDrop	inDrop	zscore	150	0.00560403		0
zscore_200_inDrop	inDrop	zscore	200	0.00708609		0
zscore_250_inDrop	inDrop	zscore	250	0.0124108		0
zscore_300_inDrop	inDrop	zscore	300	0.0138547		0
SVM_20_inDrop	inDrop	SVM	20	0.235172	0.626665	0.402203	0.923685
SVM_50_inDrop	inDrop	SVM	50	0.295969	0.746878	0.423265	0.926394
SVM_80_inDrop	inDrop	SVM	80	0.045682	0.663242	0.304775	0.919099
SVM_100_inDrop	inDrop	SVM	100	0.0478973	0.669526	0.311549	0.915089
SVM_150_inDrop	inDrop	SVM	150	0.125804	0.683818	0.310029	0.917348
SVM_200_inDrop	inDrop	SVM	200	0.118041	0.700799	0.306019	0.918373
SVM_250_inDrop	inDrop	SVM	250	0.124327	0.70436	0.304821	0.918506
SVM_300_inDrop	inDrop	SVM	300	0.126002	0.70625	0.305328	0.919245
entropy_20_inDrop	inDrop	entropy	20	0.00282913		0
entropy_50_inDrop	inDrop	entropy	50	0.0162364		0
entropy_80_inDrop	inDrop	entropy	80	0.0092927		0
entropy_100_inDrop	inDrop	entropy	100	0.0213865		0
entropy_150_inDrop	inDrop	entropy	150	0.0906078		0
entropy_200_inDrop	inDrop	entropy	200	0.127496		0
entropy_250_inDrop	inDrop	entropy	250	0.150984	0.188705	0.0525394	0.861404
entropy_300_inDrop	inDrop	entropy	300	0.170748	0.197222	0.0643377	0.858166
M3_20_inDrop	inDrop	M3	20	0.0123084	0.353726	0.122131	0.953208
M3_50_inDrop	inDrop	M3	50	0.00907392	0.578543	0.257397	0.919785
M3_80_inDrop	inDrop	M3	80	0.00914034	0.588674	0.272329	0.914199
M3_100_inDrop	inDrop	M3	100	0.0479232	0.602286	0.285648	0.898354
M3_150_inDrop	inDrop	M3	150	0.047779	0.623658	0.256475	0.905121
M3_200_inDrop	inDrop	M3	200	0.049165	0.633933	0.263573	0.900857
M3_250_inDrop	inDrop	M3	250	0.18561	0.645948	0.265508	0.903142
M3_300_inDrop	inDrop	M3	300	0.189271	0.651934	0.264863	0.905168
seurat_20_inDrop	inDrop	seurat	20	0.0141927	0.746269	0.00880265	0.994764
seurat_50_inDrop	inDrop	seurat	50	0.000903141	0.554262	0.0247949	0.973978
seurat_80_inDrop	inDrop	seurat	80	0.0423053	0.554239	0.0382063	0.983112
seurat_100_inDrop	inDrop	seurat	100	0.0425002	0.52426	0.0471011	0.977495
seurat_150_inDrop	inDrop	seurat	150	0.0442671	0.524498	0.0501429	0.979779
seurat_200_inDrop	inDrop	seurat	200	0.0553907	0.470004	0.151166	0.983232
seurat_250_inDrop	inDrop	seurat	250	0.0451896	0.468423	0.141672	0.98406
seurat_300_inDrop	inDrop	seurat	300	0.0459843	0.468547	0.141396	0.984355
cell_ranger_20_inDrop	inDrop	cell_ranger	20	0.0455774	0.394639	0.0514794	0.988362
cell_ranger_50_inDrop	inDrop	cell_ranger	50	0.153728	0.330597	0.200525	0.978396
cell_ranger_80_inDrop	inDrop	cell_ranger	80	0.152079	0.492268	0.235091	0.978828
cell_ranger_100_inDrop	inDrop	cell_ranger	100	0.149603	0.493836	0.214951	0.983276
cell_ranger_150_inDrop	inDrop	cell_ranger	150	0.15212	0.494541	0.048115	0.990421
cell_ranger_200_inDrop	inDrop	cell_ranger	200	0.152162	0.594555	0.0474698	0.992233
cell_ranger_250_inDrop	inDrop	cell_ranger	250	0.155681	0.485683	0.0517559	0.968833
cell_ranger_300_inDrop	inDrop	cell_ranger	300	0.162157	0.310235	0.086137	0.575174
seurat_v3_20_inDrop	inDrop	seurat_v3	20	0.161287	0.330572	0.2179	0.978638
seurat_v3_50_inDrop	inDrop	seurat_v3	50	0.151897	0.33078	0.218085	0.979713
seurat_v3_80_inDrop	inDrop	seurat_v3	80	0.153318	0.356863	0.232095	0.970016
seurat_v3_100_inDrop	inDrop	seurat_v3	100	0.153274	0.501054	0.235828	0.981239
seurat_v3_150_inDrop	inDrop	seurat_v3	150	0.1527	0.533741	0.248594	0.978495
seurat_v3_200_inDrop	inDrop	seurat_v3	200	0.147652	0.524553	0.232925	0.96201
seurat_v3_250_inDrop	inDrop	seurat_v3	250	0.15138	0.536657	0.187391	0.931382
seurat_v3_300_inDrop	inDrop	seurat_v3	300	0.155519	0.666545	0.190985	0.910232

## Sheet: SuppTabS4_SampleCluster
Samples	OS	OS.time	Immune Subtype	TCGA Subtype	er_status_by_ihc	pr_status_by_ihc	her2_status_by_ihc	Group
TCGA-C8-A275-01A	0	1	C2	BRCA.Her2	[Not Evaluated]	[Not Evaluated]	[Not Evaluated]	1
TCGA-BH-A1F8-01A	1	1	C2	BRCA.Normal	Positive	Positive	Positive	1
TCGA-AC-A7VC-01A	0	1	C4	BRCA.Basal	Negative	Negative	Negative	2
TCGA-AN-A0AM-01A	0	5	C2	BRCA.LumB	Positive	Negative	Negative	1
TCGA-C8-A1HJ-01A	0	5	C2	BRCA.Basal	Negative	Negative	Negative	2
TCGA-PL-A8LX-01A	0	5	C4	BRCA.LumA	[Not Evaluated]	[Not Evaluated]	[Not Evaluated]	1
TCGA-AN-A041-01A	0	7	C1	BRCA.LumA	Positive	Negative	Positive	4
TCGA-PL-A8LY-01A	0	8	C1	BRCA.Normal	[Not Evaluated]	[Not Evaluated]	[Not Evaluated]	0
TCGA-AN-A0XP-01A	0	9	C2	BRCA.LumA	Positive	Positive	Positive	1
TCGA-AN-A0AR-01A	0	10	C1	BRCA.Basal	Negative	Negative	Negative	2
TCGA-AN-A0AT-01A	0	10	C1	BRCA.Basal	Negative	Negative	Negative	2
TCGA-AN-A046-01A	0	10	C2	BRCA.LumA	Positive	Positive	Negative	1
TCGA-AN-A0FV-01A	0	10	C4	BRCA.Her2	Negative	Negative	Positive	1
TCGA-AN-A0FX-01A	0	10	C1	BRCA.Basal	Negative	Negative	Positive	2
TCGA-AN-A0FZ-01A	0	10	C1	BRCA.LumA	Positive	Negative	Positive	1
TCGA-AN-A03X-01A	0	10	C1	BRCA.LumA	Positive	Positive	Positive	4
TCGA-AN-A0XR-01A	0	10	C2	BRCA.LumB	Positive	Negative	Negative	1
TCGA-AN-A0FY-01A	0	10	C1	BRCA.LumB	Positive	Positive	Negative	4
TCGA-AN-A0AS-01A	0	10	C6	BRCA.LumA	Positive	Negative	Negative	4
TCGA-AN-A03Y-01A	0	10	C1	BRCA.LumB	Positive	Positive	Negative	1
TCGA-AN-A0XT-01A	0	10	C3	BRCA.LumA	Positive	Negative	Negative	0
TCGA-AN-A0XS-01A	0	10	C3	BRCA.LumA	Negative	Positive	Negative	0
TCGA-AN-A0XN-01A	0	10	C6	BRCA.LumA	Negative	Positive	Negative	4
TCGA-AN-A0XU-01A	0	10	C1	BRCA.Basal	Negative	Negative	Negative	2
TCGA-AN-A0FW-01A	0	11	C1	BRCA.LumA	Positive	Indeterminate	Negative	0
TCGA-AN-A0G0-01A	0	16	C1	BRCA.Basal	Negative	Negative	Negative	2
TCGA-AN-A049-01A	0	19	C2	BRCA.LumA	Positive	Positive	Negative	1
TCGA-E9-A244-01A	0	21	C1	BRCA.Basal	[Not Evaluated]	[Not Evaluated]	[Not Evaluated]	2
TCGA-E9-A5FL-01A	0	24	C2	BRCA.Basal	Negative	Negative	Negative	2
TCGA-E9-A245-01A	1	26	C1	BRCA.LumA	[Not Evaluated]	[Not Evaluated]	[Not Evaluated]	1
TCGA-A8-A08A-01A	0	30	C3	BRCA.LumA	Positive	Positive	Negative	1
TCGA-A8-A0A7-01A	0	30	C2	BRCA.Her2	Negative	Negative	Positive	2
TCGA-A8-A09W-01A	0	30	C2	BRCA.LumB	Positive	Positive	Negative	1
TCGA-A8-A08L-01A	1	30	C1	BRCA.Her2	Positive	Negative	Negative	1
TCGA-A8-A08R-01A	0	30	C2	BRCA.Basal	Negative	Negative	Negative	2
TCGA-A8-A09C-01A	0	31	C1	BRCA.LumB	Positive	Positive	Negative	1
TCGA-A8-A06Q-01A	0	31	C4	BRCA.LumB	Positive	Positive	Negative	1
TCGA-A8-A09N-01A	0	31	C1	BRCA.LumB	Positive	Positive	Positive	1
TCGA-A8-A06Z-01A	0	31	C4	BRCA.LumB	Positive	Positive	Negative	1
TCGA-AC-A8OQ-01A	0	34	C1	BRCA.Basal	Negative	Negative	Indeterminate	2
TCGA-E9-A1RD-01A	0	34	C4	BRCA.Normal	[Not Evaluated]	[Not Evaluated]	[Not Evaluated]	1
TCGA-AC-A8OR-01A	0	40	C4	BRCA.LumA	Positive	Positive	Negative	1
TCGA-D8-A27P-01A	0	49	C3	BRCA.LumA	Positive	Positive	Negative	0
TCGA-AC-A6NO-01A	0	51	C1	BRCA.LumA	Positive	Positive	Negative	1
TCGA-AN-A04D-01A	0	52	C1	BRCA.Basal	Negative	Negative	Negative	2
TCGA-AN-A04C-01A	0	54	C1	BRCA.Her2	Negative	Negative	Positive	1
TCGA-E9-A248-01A	0	59	C2	BRCA.Her2	[Not Evaluated]	[Not Evaluated]	[Not Evaluated]	4
TCGA-OK-A5Q2-01A	0	64	C3	BRCA.LumA	Positive	Positive	Negative	0
TCGA-AC-A8OS-01A	0	70	C3	BRCA.LumA	Positive	Positive	Positive	0
TCGA-BH-A0HL-01A	0	72	C4	BRCA.LumA	Positive	Positive	Equivocal	1
TCGA-BH-A0HO-01A	0	76	C4	BRCA.LumA	Positive	Positive	Negative	1
TCGA-E9-A1R3-01A	0	78	C6	BRCA.LumA	[Not Evaluated]	[Not Evaluated]	[Not Evaluated]	4
TCGA-BH-A0DS-01A	0	78	C3	BRCA.LumA	Positive	Positive	Negative	0
TCGA-AQ-A54N-01A	0	78	C4	BRCA.Basal	Negative	Negative	Equivocal	2
TCGA-HN-A2NL-01A	0	79	C2	BRCA.Basal	Negative	Negative	Negative	2
TCGA-LL-A6FQ-01A	0	80	C2	BRCA.LumA	Positive	Positive	Negative	1
TCGA-AR-A24P-01A	0	84	C1	BRCA.LumA	Positive	Positive	Equivocal	1
TCGA-AN-A04A-01A	0	90	C1	BRCA.LumA	Positive	Positive	Negative	4
TCGA-E9-A1R5-01A	0	92	C1	BRCA.LumA	[Not Evaluated]	[Not Evaluated]	[Not Evaluated]	1
TCGA-BH-A0DQ-01A	0	98	C2	BRCA.LumA	Positive	Positive	Negative	3
TCGA-UU-A93S-01A	1	116	C2	BRCA.Her2	Negative	Negative	Positive	1
TCGA-E2-A1IL-01A	0	118	C2	BRCA.LumA	Positive	Positive	Negative	0
TCGA-BH-A0E0-01A	0	134	C1	BRCA.Normal	Negative	Negative	Negative	2
TCGA-BH-A18G-01A	0	149	C1	BRCA.Basal	Negative	Negative	Negative	2
TCGA-A2-A0CU-01A	1	158	C1	BRCA.LumA	Positive	Positive	Equivocal	0
TCGA-BH-A6R9-01A	0	160	C1	BRCA.Normal	Negative	Positive	Negative	4
TCGA-AR-A0TR-01A	1	160	C3	BRCA.LumA	Positive	Positive	Equivocal	1
TCGA-AN-A0XV-01A	0	162	C1	BRCA.LumA	Positive	Positive	Positive	0
TCGA-AN-A0XL-01A	0	163	C1	BRCA.LumA	Positive	Positive	Negative	0
TCGA-BH-A0RX-01A	0	170	C2	BRCA.Basal	Negative	Negative	Negative	2
TCGA-AN-A0XW-01A	0	170	C1	BRCA.LumA	Positive	Positive	Positive	4
TCGA-AQ-A0Y5-01A	1	172	C4	BRCA.LumA	Positive	Positive	Positive	4
TCGA-AN-A0FF-01A	0	172	C2	BRCA.LumB	Positive	Positive	Negative	1
TCGA-BH-A0HK-01A	0	178	C1	BRCA.Normal	Positive	Negative	Negative	3
TCGA-E9-A1R4-01A	0	186	C2	BRCA.LumB	[Not Evaluated]	[Not Evaluated]	[Not Evaluated]	1
TCGA-AN-A0FD-01A	0	196	C2	BRCA.LumA	Positive	Positive	Positive	1
TCGA-AC-A3EH-01A	1	197	C1	BRCA.LumA	Positive	Negative	Negative	1
TCGA-E9-A1RF-01A	0	200	C2	BRCA.LumA	[Not Evaluated]	[Not Evaluated]	[Not Evaluated]	1
TCGA-AN-A0FS-01A	0	210	C1	BRCA.LumA	Positive	Negative	Positive	0
TCGA-AN-A0FK-01A	0	213	C1	BRCA.LumA	Positive	Positive	Positive	1
TCGA-AN-A0FT-01A	0	214	C1	BRCA.LumA	Positive	Positive	Positive	1
TCGA-B6-A400-01A	0	215	C2	BRCA.Basal	Negative	Negative	Negative	2
TCGA-LD-A7W5-01A	0	216	C2	BRCA.LumA	Positive	Positive	Negative	0
TCGA-E9-A249-01A	0	217	C2	BRCA.LumB	[Not Evaluated]	[Not Evaluated]	[Not Evaluated]	1
TCGA-AN-A0FN-01A	0	218	C6	BRCA.LumA	Positive	Positive	Positive	4
TCGA-A2-A4RW-01A	0	222	C3	BRCA.LumA	Positive	Positive	Negative	0
TCGA-BH-A18T-01A	1	224	C1	BRCA.Basal	Negative	Negative	Positive	2
TCGA-AN-A0AK-01A	0	224	C1	BRCA.LumB	Positive	Negative	Positive	1
TCGA-GI-A2C8-01A	0	225	C3	BRCA.LumA	Positive	Positive	Negative	4
TCGA-AN-A0AL-01A	0	227	C2	BRCA.Basal	Negative	Negative	Negative	2
TCGA-LL-A73Z-01A	1	227	C2	BRCA.Normal	Positive	Positive	Equivocal	2
TCGA-AN-A0FL-01A	0	231	C2	BRCA.Basal	Negative	Negative	Positive	2
TCGA-EW-A1P8-01A	1	239	C2	BRCA.Basal	Negative	Negative	Negative	2
TCGA-AN-A0FJ-01A	0	242	C1	BRCA.Basal	Positive	Negative	Positive	2
TCGA-A1-A0SM-01A	0	242	C1	BRCA.LumA	Positive	Negative	Positive	1
TCGA-A8-A07S-01A	0	243	C4	BRCA.LumB	Positive	Negative	Negative	1
TCGA-AC-A7VB-01A	0	250	C2	BRCA.LumB	Positive	Negative	[Not Evaluated]	1
TCGA-E2-A56Z-01A	0	252	C2	BRCA.LumB	Positive	Positive	Equivocal	1
TCGA-A2-A0T2-01A	1	255	C1	BRCA.Basal	Negative	Negative	Negative	2
TCGA-EW-A1IY-01A	0	258	C2	BRCA.LumB	Positive	Positive	Negative	4
TCGA-A1-A0SB-01A	0	259	C1	BRCA.Normal	Positive	Negative	Negative	0
TCGA-E2-A1LK-01A	1	266	C2	BRCA.Basal	Negative	Negative	Equivocal	2
TCGA-A7-A6VY-01A	0	266	C2	BRCA.Basal	Negative	Negative	Negative	2
TCGA-OL-A97C-01A	0	271	C1	BRCA.Normal	Negative	Negative	[Not Evaluated]	0
TCGA-A8-A07R-01A	0	273	C2	BRCA.Basal	Negative	Negative	Positive	2
TCGA-A8-A09R-01A	0	273	C1	BRCA.LumB	Positive	Positive	Negative	1
TCGA-A8-A079-01A	0	274	C1	BRCA.LumB	Positive	Positive	Negative	1
TCGA-E2-A15K-01A	0	275	C1	BRCA.Normal	Positive	Positive	Equivocal	1
TCGA-A7-A6VW-01A	0	285	C2	BRCA.Basal	Negative	Negative	Negative	2
TCGA-BH-AB28-01A	0	287	C3	BRCA.LumA	Positive	Positive	Negative	0
TCGA-E9-A2JT-01A	0	288	C6	BRCA.LumA	[Not Evaluated]	[Not Evaluated]	[Not Evaluated]	0
TCGA-E2-A15O-01A	0	289	C1	BRCA.LumA	Positive	Positive	Equivocal	1
TCGA-BH-A6R8-01A	0	293	C2	BRCA.LumA	Positive	Positive	[Not Evaluated]	1
TCGA-BH-A0E6-01A	0	293	C1	BRCA.Basal	Negative	Negative	Equivocal	2
TCGA-BH-A8FY-01A	1	295	C4	BRCA.LumA	Positive	Positive	Negative	1
TCGA-C8-A278-01A	0	297	C2	BRCA.Her2	Negative	Negative	Positive	1
TCGA-E9-A1NI-01A	0	300	C2	BRCA.LumB	Positive	Positive	Negative	1
TCGA-D8-A1Y1-01A	1	302	C4	BRCA.LumB	Positive	Positive	Negative	1
TCGA-PL-A8LZ-01A	0	302	C2	BRCA.Basal	[Not Evaluated]	[Not Evaluated]	[Not Evaluated]	2
TCGA-5T-A9QA-01A	0	303	C4	BRCA.LumB	Positive	Negative	Equivocal	1
TCGA-AN-A0AJ-01A	0	303	C2	BRCA.LumB	Positive	Positive	Positive	1
TCGA-A8-A099-01A	0	304	C3	BRCA.LumA	Positive	Positive	Positive	1
TCGA-A8-A07O-01A	0	304	C1	BRCA.Basal	Negative	Negative	Negative	2
TCGA-A8-A07W-01A	0	304	C1	BRCA.LumB	Positive	Positive	Negative	1
TCGA-A8-A09A-01A	0	304	C3	BRCA.LumA	Positive	Positive	Negative	0
TCGA-D8-A27R-01A	0	307	C1	BRCA.LumB	Positive	Positive	Equivocal	1
TCGA-A7-A6VV-01A	0	313	C1	BRCA.Basal	Negative	Negative	Negative	2
TCGA-A7-A3J0-01A	0	313	C3	BRCA.LumA	Positive	Positive	Negative	1
TCGA-A7-A6VX-01A	0	317	C2	BRCA.LumB	Positive	Positive	Negative	1
TCGA-C8-A1HL-01A	0	317	C1	BRCA.LumB	Positive	Negative	Equivocal	1
TCGA-EW-A1PE-01A	0	320	C2	BRCA.LumA	Positive	Positive	Negative	1
TCGA-BH-A42T-01A	1	320	C1	BRCA.LumB	Positive	Positive	Positive	1
TCGA-AR-A5QQ-01A	1	322	C2	BRCA.Basal	Negative	Negative	Negative	2
TCGA-A2-A25F-01A	0	322	C2	BRCA.Basal	Negative	Positive	Negative	2
TCGA-A7-A3IZ-01A	0	322	C3	BRCA.LumA	Positive	Negative	Equivocal	1
TCGA-LD-A9QF-01A	0	323	C2	BRCA.Normal	Negative	Negative	Positive	2
TCGA-A7-A5ZW-01A	0	326	C1	BRCA.LumA	Positive	Positive	Negative	0
TCGA-BH-A0GZ-01A	0	328	C1	BRCA.LumA	Positive	Positive	Equivocal	1
TCGA-C8-A1HF-01A	0	332	C2	BRCA.Her2	Negative	Positive	Positive	1
TCGA-A8-A07P-01A	0	334	C1	BRCA.LumA	Positive	Positive	Positive	1
TCGA-A7-A5ZX-01A	0	336	C3	BRCA.LumA	Positive	Positive	Negative	0
TCGA-E2-A15M-01A	1	336	C2	BRCA.Normal	Positive	Positive	Negative	0
TCGA-E2-A1IU-01A	0	337	C3	BRCA.LumA	Positive	Positive	Negative	0
TCGA-E9-A1R6-01A	0	339	C1	BRCA.LumA	[Not Evaluated]	[Not Evaluated]	[Not Evaluated]	1
TCGA-A7-A3J1-01A	0	343	C2	BRCA.LumA	Positive	Positive	Negative	0
TCGA-C8-A1HI-01A	0	343	C2	BRCA.LumA	Positive	Positive	Negative	0
TCGA-A7-A3IY-01A	0	345	C4	BRCA.LumA	Positive	Positive	Negative	4
TCGA-C8-A1HG-01A	0	345	C2	BRCA.LumB	Positive	Positive	Negative	1
TCGA-W8-A86G-01A	0	347	C3	BRCA.LumA	Positive	Positive	Negative	0
TCGA-4H-AAAK-01A	0	348	C1	BRCA.LumA	Positive	Positive	Equivocal	4
TCGA-AC-A62V-01A	1	348	C1	BRCA.LumB	Positive	Positive	[Not Evaluated]	1
TCGA-AO-A1KS-01A	0	350	C4	BRCA.LumB	Positive	Positive	Equivocal	4
TCGA-JL-A3YX-01A	0	352	C1	BRCA.LumA	Positive	Positive	Positive	1
TCGA-C8-A12N-01A	0	358	C2	BRCA.LumA	Positive	Positive	Negative	1
TCGA-C8-A12M-01A	0	358	C3	BRCA.LumB	Positive	Negative	Negative	1
TCGA-C8-A12P-01A	0	358	C2	BRCA.Her2	Negative	Negative	Positive	4
TCGA-JL-A3YW-01A	0	360	C1	BRCA.Her2	Positive	Positive	Positive	4
TCGA-B6-A0I9-01A	1	362	C1	BRCA.Her2	Indeterminate	Positive	[Not Evaluated]	4
TCGA-C8-A12L-01A	0	363	C1	BRCA.Her2	Negative	Negative	Equivocal	1
TCGA-A7-A426-01A	0	364	C3	BRCA.LumA	Positive	Positive	Negative	0
TCGA-BH-A1EV-01A	1	365	C1	BRCA.Normal	Positive	Positive	Positive	1
TCGA-A8-A0A1-01A	0	365	C3	BRCA.LumA	Positive	Positive	Negative	1
TCGA-A8-A08I-01A	0	365	C2	BRCA.LumB	Positive	Positive	Negative	4
TCGA-A8-A07J-01A	0	365	C6	BRCA.LumA	Positive	Positive	Negative	3
TCGA-A8-A097-01A	0	365	C1	BRCA.LumA	Positive	Positive	Positive	4
TCGA-A8-A09B-01A	0	365	C1	BRCA.LumA	Positive	Positive	Negative	1
TCGA-D8-A1JF-01A	0	366	C3	BRCA.Her2	Negative	Negative	Negative	4
TCGA-C8-A1HK-01A	0	366	C2	BRCA.Her2	Negative	Negative	Positive	1
TCGA-A7-A5ZV-01A	0	368	C4	BRCA.Basal	Negative	Negative	Equivocal	2
TCGA-C8-A130-01A	0	370	C2	BRCA.LumB	Positive	Positive	Equivocal	1
TCGA-D8-A1JS-01A	0	371	C4	BRCA.LumA	Positive	Positive	Negative	1
TCGA-EW-A1IW-01A	0	371	C1	BRCA.LumA	Positive	Positive	Positive	0
TCGA-D8-A27W-01A	0	373	C2	BRCA.LumB	Positive	Positive	Equivocal	1
TCGA-AC-A6IX-01A	0	373	C1	BRCA.LumA	Positive	Positive	[Not Evaluated]	3
TCGA-C8-A1HM-01A	0	375	C2	BRCA.LumB	Positive	Positive	Negative	1
TCGA-C8-A1HE-01A	0	375	C6	BRCA.LumA	Positive	Positive	Equivocal	1
TCGA-C8-A1HO-01A	0	375	C2	BRCA.LumA	Positive	Positive	Negative	1
TCGA-AN-A0XO-01A	0	375	C1	BRCA.LumA	Positive	Negative	Negative	1
TCGA-E9-A295-01A	0	375	C1	BRCA.LumA	Positive	Positive	Positive	0
TCGA-C8-A26X-01A	0	376	C2	BRCA.Her2	Negative	Negative	Negative	2
TCGA-LL-A7T0-01A	0	376	C2	BRCA.LumB	Positive	Positive	Positive	1
TCGA-D8-A1XC-01A	1	377	C3	BRCA.LumA	Positive	Positive	Negative	1
TCGA-C8-A137-01A	0	379	C1	BRCA.Her2	Negative	Negative	Positive	1
TCGA-C8-A138-01A	0	380	C2	BRCA.Her2	Positive	Negative	Equivocal	1
TCGA-C8-A8HQ-01A	0	380	C1	BRCA.LumB	Positive	Positive	Negative	1
TCGA-D8-A27V-01A	0	381	C3	BRCA.LumA	Positive	Positive	Negative	0
TCGA-C8-A26W-01A	0	381	C2	BRCA.LumB	Positive	Positive	Equivocal	1
TCGA-C8-A12Z-01A	0	382	C1	BRCA.Her2	Negative	Negative	Positive	1
TCGA-C8-A134-01A	0	383	C2	BRCA.Basal	Negative	Negative	Equivocal	2
TCGA-C8-A132-01A	0	383	C1	BRCA.LumA	Positive	Positive	[Not Evaluated]	0
TCGA-C8-A12W-01A	0	385	C1	BRCA.LumB	Positive	Positive	Negative	1
TCGA-C8-A12V-01A	0	385	C2	BRCA.Basal	Negative	Negative	Negative	2
TCGA-D8-A73W-01A	1	385	C2	BRCA.LumA	Positive	Negative	Negative	1
TCGA-C8-A12X-01A	0	385	C2	BRCA.LumA	Positive	Positive	Negative	1
TCGA-C8-A12Q-01A	1	385	C1	BRCA.Her2	Negative	Negative	Positive	0
TCGA-C8-A12O-01A	0	385	C1	BRCA.LumA	Positive	Positive	Negative	4
TCGA-C8-A12U-01A	0	385	C2	BRCA.LumB	Positive	Positive	Negative	1
TCGA-BH-A0HU-01A	0	392	C1	BRCA.LumB	Positive	Positive	Negative	1
TCGA-E2-A15H-01A	0	393	C1	BRCA.LumA	Positive	Positive	Equivocal	1
TCGA-C8-A135-01A	0	393	C1	BRCA.Her2	Negative	Negative	Positive	2
TCGA-C8-A3M8-01A	0	394	C1	BRCA.LumB	Positive	Positive	Positive	0
TCGA-C8-A1HN-01A	0	394	C4	BRCA.LumB	Positive	Positive	Equivocal	1
TCGA-LL-A5YM-01A	0	394	C1	BRCA.LumB	Positive	Positive	Equivocal	1
TCGA-D8-A1XU-01A	0	395	C6	BRCA.LumA	Positive	Positive	Negative	4
TCGA-A8-A0A4-01A	0	396	C1	BRCA.LumA	Positive	Positive	Negative	0
TCGA-C8-A8HP-01A	0	396	C1	BRCA.Her2	Negative	Negative	Positive	1
TCGA-A8-A06P-01A	0	396	C1	BRCA.LumA	Positive	Positive	Negative	0
TCGA-A8-A086-01A	0	396	C1	BRCA.LumA	Positive	Positive	Negative	1
TCGA-A8-A06O-01A	0	396	C2	BRCA.LumB	Positive	Positive	Negative	1
TCGA-D8-A27H-01A	0	397	C1	BRCA.Basal	Negative	Negative	Negative	2
TCGA-D8-A27T-01A	0	398	C2	BRCA.LumA	Positive	Positive	Negative	1
TCGA-LD-A74U-01A	0	402	C6	BRCA.LumA	Positive	Negative	Negative	0
TCGA-EW-A1J2-01A	0	403	C3	BRCA.LumA	Positive	Positive	Negative	0
TCGA-D8-A140-01A	0	403	C2	BRCA.LumA	Positive	Positive	Positive	1
TCGA-LD-A7W6-01A	0	404	C2	BRCA.LumA	Positive	Positive	Negative	0
TCGA-D8-A1JT-01A	0	405	C4	BRCA.LumB	Positive	Positive	Equivocal	1
TCGA-A7-A3RF-01A	0	408	C4	BRCA.LumA	Positive	Positive	Negative	1
TCGA-C8-A8HR-01A	0	408	C2	BRCA.Normal	[Not Evaluated]	[Not Evaluated]	[Not Evaluated]	0
TCGA-D8-A27G-01A	0	409	C1	BRCA.LumA	Positive	Positive	Equivocal	1
TCGA-D8-A145-01A	0	410	C3	BRCA.LumA	Positive	Positive	Equivocal	0
TCGA-D8-A27M-01A	0	410	C2	BRCA.Basal	Negative	Negative	Negative	2
TCGA-C8-A131-01A	0	411	C1	BRCA.Basal	Negative	Negative	Negative	1
TCGA-GM-A5PV-01A	0	412	C3	BRCA.LumA	Positive	Positive	[Not Evaluated]	0
TCGA-AC-A6IW-01A	0	413	C2	BRCA.Basal	Negative	Negative	Negative	2
TCGA-BH-A0HP-01A	0	414	C1	BRCA.LumA	Positive	Negative	Negative	0
TCGA-A1-A0SJ-01A	0	416	C1	BRCA.LumA	Positive	Positive	Equivocal	3
TCGA-AC-A62X-01A	0	417	C2	BRCA.Basal	Positive	Negative	[Not Evaluated]	2
TCGA-A7-A4SB-01A	0	418	C3	BRCA.LumA	Positive	Positive	Negative	0
TCGA-S3-AA11-01A	0	421	C4	BRCA.LumA	Positive	Positive	Equivocal	1
TCGA-BH-A0DK-01A	0	423	C2	BRCA.LumA	Positive	Positive	Negative	2
TCGA-S3-AA17-01A	0	424	C2	BRCA.LumB	Positive	Positive	Equivocal	1
TCGA-EW-A1PD-01A	0	424	C1	BRCA.LumA	Positive	Positive	Equivocal	0
TCGA-D8-A142-01A	0	425	C1	BRCA.Basal	Negative	Negative	Equivocal	2
TCGA-D8-A1JH-01A	0	426	C3	BRCA.LumA	Positive	Positive	Negative	0
TCGA-A8-A07I-01A	0	426	C2	BRCA.Her2	Positive	Negative	Positive	4
TCGA-A8-A09X-01A	1	426	C2	BRCA.Her2	Negative	Negative	Negative	1
TCGA-E2-A15S-01A	0	428	C1	BRCA.LumB	Positive	Negative	Equivocal	1
TCGA-OL-A66P-01A	0	428	C2	BRCA.Her2	Negative	Negative	[Not Evaluated]	1
TCGA-D8-A1Y3-01A	0	430	C2	BRCA.LumB	Positive	Positive	Indeterminate	1
TCGA-D8-A143-01A	0	431	C1	BRCA.Basal	Negative	Negative	Negative	2
TCGA-D8-A1J8-01A	0	431	C2	BRCA.LumB	Positive	Positive	Negative	4
TCGA-D8-A1Y2-01A	0	433	C2	BRCA.LumB	Positive	Positive	Indeterminate	4
TCGA-A1-A0SG-01A	0	434	C3	BRCA.LumA	Positive	Positive	Negative	1
TCGA-BH-A0E2-01A	0	435	C1	BRCA.LumA	Positive	Positive	Negative	1
TCGA-A1-A0SD-01A	0	437	C2	BRCA.LumA	Positive	Positive	Negative	0
TCGA-D8-A27I-01A	0	439	C3	BRCA.LumA	Positive	Positive	Negative	0
TCGA-C8-A27B-01A	0	439	C2	BRCA.Basal	Negative	Negative	Negative	2
TCGA-EW-A1PF-01A	0	439	C1	BRCA.LumA	Positive	Positive	Negative	0
TCGA-LL-A5YO-01A	0	440	C2	BRCA.Her2	Negative	Negative	Negative	1
TCGA-LL-A740-01A	0	441	C1	BRCA.LumA	Negative	Negative	Equivocal	4
TCGA-D8-A1XK-01A	0	441	C2	BRCA.Basal	Negative	Negative	Negative	2
TCGA-A7-A4SD-01A	0	441	C2	BRCA.Basal	Negative	Negative	Equivocal	2
TCGA-AC-A5EI-01A	0	442			Positive	Positive	Negative
TCGA-A7-A4SC-01A	0	446	C3	BRCA.LumA	Positive	Negative	Equivocal	0
TCGA-AC-A2QJ-01A	1	446	C1	BRCA.Basal	Negative	Negative	Negative	2
TCGA-A7-A425-01A	0	447	C3	BRCA.LumA	Positive	Positive	Indeterminate	0
TCGA-LL-A5YN-01A	0	447	C2	BRCA.LumA	Positive	Positive	Equivocal	1
TCGA-D8-A1JU-01A	0	447	C3	BRCA.LumA	Positive	Positive	Negative	0
TCGA-A7-A56D-01A	0	448	C2	BRCA.LumA	Positive	Positive	Negative	1
TCGA-D8-A1XG-01A	0	448	C4	BRCA.LumA	Positive	Negative	Negative	1
TCGA-E2-A158-01A	0	450	C1	BRCA.Normal	Negative	Negative	Negative	2
TCGA-LL-A5YP-01A	0	450	C1	BRCA.Basal	Positive	Negative	Negative	2
TCGA-AC-A3OD-01A	0	451	C2	BRCA.LumA	Positive	Positive	Negative
TCGA-A7-A4SA-01A	0	454	C2	BRCA.LumA	Positive	Negative	Negative	0
TCGA-AC-A5XU-01A	0	455	C1	BRCA.LumA	Positive	Positive	Negative	1
TCGA-AC-A3TN-01A	0	456	C3	BRCA.LumA	Positive	Positive	Positive	1
TCGA-A8-A09V-01A	0	457	C3	BRCA.LumA	Positive	Positive	Negative	0
TCGA-A8-A084-01A	0	458			Positive	Negative	Negative	1
TCGA-BH-A0H0-01A	0	461	C1	BRCA.LumB	Positive	Positive	Negative	1
TCGA-D8-A1XV-01A	0	461	C4	BRCA.LumA	Positive	Positive	Equivocal	1
TCGA-EW-A6S9-01A	0	463	C2	BRCA.LumA	Positive	Positive	Positive	4
TCGA-D8-A1XF-01A	0	463	C6	BRCA.LumB	Positive	Positive	Negative	1
TCGA-D8-A1XZ-01A	0	466	C2	BRCA.LumB	Positive	Negative	Negative	1
TCGA-XX-A899-01A	0	467	C3	BRCA.LumA	Positive	Positive	Negative	3
TCGA-BH-A18N-01A	1	468	C3	BRCA.Normal	Positive	Positive	Negative	1
TCGA-C8-A26Z-01A	0	470	C1	BRCA.LumA	Positive	Positive	Negative	1
TCGA-AC-A3W7-01A	0	471	C3	BRCA.LumA	Positive	Negative	Negative	0
TCGA-D8-A1Y0-01A	0	472	C2	BRCA.LumA	Positive	Positive	Negative	0
TCGA-AQ-A1H2-01A	0	475	C4	BRCA.LumA	Positive	Positive	Indeterminate	1
TCGA-BH-A0DP-01A	0	476	C3	BRCA.Normal	Positive	Positive	Negative	0
TCGA-BH-A0E1-01A	0	477	C1	BRCA.Normal	Positive	Positive	Equivocal	0
TCGA-EW-A1J5-01A	0	477	C2	BRCA.LumA	Positive	Positive	Negative	0
TCGA-LL-A73Y-01A	0	477	C3	BRCA.Basal	Negative	Negative	Negative	2
TCGA-D8-A1JC-01A	0	480	C2	BRCA.LumB	Positive	Positive	Negative	1
TCGA-D8-A1XR-01A	0	482	C3	BRCA.LumB	Positive	Positive	Negative	1
TCGA-XX-A89A-01A	0	488	C3	BRCA.LumA	Positive	Positive	Negative	3
TCGA-D8-A27F-01A	0	488	C1	BRCA.Basal	Negative	Negative	Negative	2
TCGA-LL-A6FR-01A	0	489	C2	BRCA.Basal	Negative	Positive	Equivocal	2
TCGA-D8-A73U-01A	0	492	C3	BRCA.LumA	Positive	Positive	Negative	4
TCGA-BH-A0DZ-01A	0	495	C1	BRCA.Normal	Positive	Positive	Positive	1
TCGA-D8-A1XS-01A	0	496	C1	BRCA.LumB	Positive	Positive	Positive	4
TCGA-AC-A3HN-01A	0	496	C3	BRCA.LumA	Positive	Positive	Negative	0
TCGA-D8-A1XQ-01A	0	499	C2	BRCA.Basal	Negative	Negative	Negative	2
TCGA-D8-A27L-01A	0	499	C3	BRCA.LumA	Positive	Positive	Negative	0
TCGA-A2-A1G6-01A	0	501	C3	BRCA.Normal	Negative	Negative	Negative	0
TCGA-E2-A1BC-01A	0	501	C3	BRCA.Normal	Positive	Positive	Negative	3
TCGA-D8-A1JA-01A	0	502	C4	BRCA.Her2	Negative	Negative	Positive	4
TCGA-D8-A1XY-01A	0	503	C2	BRCA.LumA	Positive	Positive	Positive	1
TCGA-AC-A3W5-01A	0	504	C1	BRCA.Her2	Positive	Positive	[Not Evaluated]	4
TCGA-EW-A1J3-01A	0	504	C1	BRCA.LumA	Positive	Positive	Positive	1
TCGA-D8-A1XT-01A	0	506	C2	BRCA.Her2	Negative	Negative	Positive	4
TCGA-C8-A274-01A	0	508	C4	BRCA.LumB	Positive	Positive	Negative	1
TCGA-D8-A1X7-01A	0	509	C1	BRCA.LumB	Positive	Positive	Negative	1
TCGA-EW-A6SA-01A	0	510	C1	BRCA.LumB	Positive	Negative	Negative	1
TCGA-AC-A5EH-01A	0	511	C1	BRCA.Her2	Positive	Negative	Negative	4
TCGA-C8-A273-01A	0	513	C2	BRCA.LumA	Positive	Positive	Negative	1
TCGA-BH-A0HN-01A	0	516	C4	BRCA.LumA	Positive	Positive	Equivocal	1
TCGA-A8-A075-01A	0	518	C1	BRCA.LumB	Positive	Positive	Positive	1
TCGA-UL-AAZ6-01A	0	518	C2	BRCA.LumA	Positive	Positive	Positive	1
TCGA-A8-A0AB-01A	0	518	C1	BRCA.LumA	Positive	Positive	Positive	1
TCGA-LL-A5YL-01A	0	519	C1	BRCA.LumA	Positive	Negative	Positive	1
TCGA-D8-A27N-01A	0	519	C2	BRCA.LumB	Positive	Positive	Positive	4
TCGA-A2-A0T1-01A	0	521	C1	BRCA.Her2	Negative	Negative	Positive	1
TCGA-D8-A1XD-01A	0	522	C1	BRCA.LumA	Positive	Positive	Negative	1
TCGA-A2-A25C-01A	0	523	C2	BRCA.LumB	Positive	Positive	Negative	1
TCGA-AR-A1AR-01A	1	524	C2	BRCA.Basal	Negative	Negative	Negative	2
TCGA-S3-AA15-01A	0	525	C1	BRCA.Basal	Negative	Negative	Negative	2
TCGA-E2-A15D-01A	0	526	C3	BRCA.LumA	Positive	Positive	Equivocal	0
TCGA-OL-A66O-01A	0	528	C2	BRCA.LumA	Positive	Positive	[Not Evaluated]	1
TCGA-A2-A1FW-01A	0	528	C4	BRCA.LumB	Positive	Negative	Negative	0
TCGA-S3-AA14-01A	0	529	C1	BRCA.LumA	Positive	Positive	Positive	0
TCGA-D8-A27E-01A	0	530	C3	BRCA.LumA	Positive	Positive	Negative	1
TCGA-AC-A62Y-01A	0	530	C4	BRCA.LumA	Positive	Positive	Negative	0
TCGA-A2-A0T5-01A	0	531	C1	BRCA.LumA	Positive	Positive	Negative	0
TCGA-LL-A9Q3-01A	0	532	C1	BRCA.LumA	Positive	Positive	Positive	1
TCGA-EW-A3U0-01A	0	532	C2	BRCA.Basal	Negative	Negative	Negative	2
TCGA-D8-A1J9-01A	0	532	C4	BRCA.LumB	Positive	Negative	Positive	4
TCGA-EW-A423-01A	0	533	C3	BRCA.LumA	Positive	Positive	Negative	1
TCGA-A2-A0T0-01A	0	533	C1	BRCA.Basal	Negative	Negative	Negative	2
TCGA-D8-A1XM-01A	0	538	C2	BRCA.LumA	Positive	Positive	Negative	0
TCGA-BH-A1EY-01A	1	538	C3	BRCA.LumA	Positive	Positive	Negative	1
TCGA-D8-A1X6-01A	0	541	C4	BRCA.LumB	Positive	Positive	Negative	1
TCGA-AO-A1KT-01A	0	541	C1	BRCA.LumB	Positive	Positive	Equivocal	1
TCGA-A7-A4SF-01A	0	545	C1	BRCA.Her2	Positive	Negative	Positive	1
TCGA-A8-A093-01A	0	546	C1	BRCA.LumA	Positive	Positive	Negative	1
TCGA-A8-A06R-01A	0	547	C2	BRCA.LumB	Positive	Negative	Positive	4
TCGA-A2-A04P-01A	1	548	C2	BRCA.Basal	Negative	Negative	[Not Evaluated]	2
TCGA-A8-A082-01A	0	549	C4	BRCA.LumB	Positive	Positive	Negative	1
TCGA-GM-A5PX-01A	0	551	C3	BRCA.LumA	Positive	Positive	Negative	3
TCGA-D8-A1JD-01A	0	552	C1	BRCA.LumB	Positive	Positive	Negative	4
TCGA-D8-A1XB-01A	0	552	C1	BRCA.LumA	Positive	Positive	Negative	1
TCGA-BH-A0BD-01A	0	554	C2	BRCA.LumB	Positive	Positive	Negative	4
TCGA-E2-A15G-01A	0	554	C3	BRCA.LumA	Positive	Positive	Negative	1
TCGA-A2-A0YE-01A	0	554	C2	BRCA.Basal	Negative	Negative	Negative	2
TCGA-EW-A1IZ-01A	0	554	C2	BRCA.LumA	Positive	Positive	Negative	1
TCGA-A1-A0SQ-01A	0	554	C3	BRCA.LumA	Positive	Positive	Negative	1
TCGA-B6-A0WW-01A	1	558	C2	BRCA.LumB	Positive	Positive	[Not Evaluated]	1
TCGA-EW-A1P6-01A	0	562	C1	BRCA.LumA	Positive	Positive	Negative	1
TCGA-S3-A6ZG-01A	0	562	C3	BRCA.LumA	Positive	Positive	Negative	1
TCGA-D8-A3Z6-01A	0	563	C1	BRCA.LumA	Positive	Positive	Negative	1
TCGA-E2-A14Z-01A	1	563	C2	BRCA.LumA	Positive	Positive	Negative	4
TCGA-D8-A1X5-01A	0	565	C3	BRCA.LumB	Positive	Positive	Positive	1
TCGA-A2-A0YJ-01A	0	566	C1	BRCA.Basal	Positive	Negative	Negative	2
TCGA-BH-A5IZ-01A	0	567	C1	BRCA.Basal	Positive	Negative	Negative	2
TCGA-AC-A6IV-01A	0	568	C6	BRCA.LumA	Positive	Positive	Equivocal	3
TCGA-B6-A0IK-01A	1	571	C1	BRCA.Her2	Negative	Negative	[Not Evaluated]	0
TCGA-S3-A6ZF-01A	0	572	C2	BRCA.LumB	Positive	Positive	Equivocal	1
TCGA-B6-A409-01A	1	573	C2	BRCA.Basal	Negative	Negative	Equivocal	2
TCGA-BH-A8FZ-01A	0	574	C2	BRCA.Normal	Positive	Positive	Equivocal	0
TCGA-S3-AA12-01A	0	574	C3	BRCA.LumA	Positive	Negative	Negative	1
TCGA-D8-A1JE-01A	0	575	C4	BRCA.LumB	Positive	Positive	Negative	4
TCGA-EW-A1PA-01A	0	575	C1	BRCA.LumA	Positive	Positive	Negative	1
TCGA-EW-A1J1-01A	0	575	C2	BRCA.LumA	Positive	Positive	Negative	1
TCGA-A2-A0T6-01A	0	575	C3	BRCA.LumA	Positive	Positive	Negative	0
TCGA-E9-A1NH-01A	0	576	C3	BRCA.LumA	Positive	Positive	Negative	1
TCGA-BH-A1FG-01A	1	577	C2	BRCA.Normal	Positive	Positive	Negative	1
TCGA-A8-A07G-01A	0	577	C1	BRCA.LumA	Positive	Positive	Negative	4
TCGA-A8-A07F-01A	0	577	C3	BRCA.LumA	Positive	Positive	Negative	0
TCGA-D8-A1JI-01A	0	577	C3	BRCA.LumB	Positive	Positive	Negative	1
TCGA-A8-A0A2-01A	0	579	C3	BRCA.LumA	Positive	Positive	Negative	1
TCGA-A8-A09T-01A	0	579	C4	BRCA.LumA	Positive	Positive	Negative	1
TCGA-AQ-A7U7-01A	1	584	C2	BRCA.LumA	Positive	Positive	Negative	0
TCGA-A2-A1G1-01A	0	584	C2	BRCA.Basal	Negative	Negative	Equivocal	2
TCGA-D8-A147-01A	0	584	C2	BRCA.Basal	Negative	Negative	Negative	2
TCGA-A1-A0SP-01A	0	584	C2	BRCA.Basal	Negative	Negative	Negative	2
TCGA-AC-A23C-01A	0	585	C2	BRCA.LumA	Positive	Positive	Positive	1
TCGA-S3-AA10-01A	0	586	C2	BRCA.Basal	Negative	Negative	Negative	2
TCGA-A2-A0YK-01A	0	588	C3	BRCA.Normal	Positive	Negative	Negative	0
TCGA-AC-A2QI-01A	0	588	C3	BRCA.LumA	Positive	Negative	Negative	1
TCGA-AC-A5XS-01A	0	588	C2	BRCA.LumA	Positive	Positive	Negative	0
TCGA-D8-A1JM-01A	0	590	C1	BRCA.Basal	Positive	Negative	Negative	2
TCGA-E2-A154-01A	0	591	C1	BRCA.LumA	Positive	Positive	Negative	1
TCGA-C8-A9FZ-01A	0	592			[Not Evaluated]	[Not Evaluated]	Negative
TCGA-LL-A7SZ-01A	0	594	C2	BRCA.LumA	Positive	Positive	Negative	1
TCGA-A2-A1G4-01A	0	595	C1	BRCA.LumB	Positive	Positive	Negative	1
TCGA-E2-A15P-01A	0	595	C2	BRCA.LumA	Positive	Positive	Negative	0
TCGA-LL-A8F5-01A	0	596	C2	BRCA.Basal	Positive	Negative	Negative	2
TCGA-E2-A1L9-01A	0	598	C2	BRCA.LumA	Positive	Positive	Negative	1
TCGA-OL-A6VQ-01A	0	600	C3	BRCA.LumA	Positive	Positive	[Not Evaluated]	0
TCGA-D8-A1XL-01A	0	606	C2	BRCA.LumB	Positive	Positive	Equivocal	1
TCGA-EW-A1PH-01A	0	607	C2	BRCA.Basal	Negative	Negative	Negative	2
TCGA-A8-A08G-01A	0	607	C2	BRCA.LumB	Positive	Positive	Positive	1
TCGA-A8-A07E-01A	0	608	C1	BRCA.LumA	Positive	Positive	Negative	0
TCGA-EW-A1PB-01A	0	608	C2	BRCA.Basal	Negative	Negative	Negative	2
TCGA-D8-A1JL-01A	0	611	C2	BRCA.Basal	Negative	Negative	Negative	2
TCGA-D8-A1JJ-01A	0	611	C1	BRCA.LumB	Positive	Positive	Negative	4
TCGA-BH-A18J-01A	1	612	C4	BRCA.Normal	Positive	Positive	Negative	1
TCGA-E9-A243-01A	0	612	C2	BRCA.Basal	[Not Evaluated]	[Not Evaluated]	[Not Evaluated]	2
TCGA-BH-A2L8-01A	0	612	C2	BRCA.LumA	Positive	Positive	Negative	1
TCGA-AC-A8OP-01A	0	614	C3	BRCA.LumA	Positive	Positive	Indeterminate	0
TCGA-A7-A13E-01A	1	614	C1	BRCA.Normal	Positive	Negative	Equivocal	2
TCGA-A2-A1G0-01A	0	616	C3	BRCA.LumA	Positive	Positive	Equivocal	0
TCGA-AR-A2LH-01A	1	616	C2	BRCA.Normal	Negative	Negative	Equivocal	0
TCGA-C8-A26V-01A	0	616	C2	BRCA.LumB	Positive	Positive	Negative	1
TCGA-AO-A0J7-01A	0	618	C1	BRCA.LumB	Positive	Positive	Negative	1
TCGA-BH-A0HI-01A	0	620	C1	BRCA.LumA	Positive	Positive	Negative	1
TCGA-D8-A1JN-01A	0	620	C3	BRCA.LumA	Positive	Positive	Indeterminate	1
TCGA-OL-A5S0-01A	0	620	C2	BRCA.Basal	Positive	Negative	[Not Evaluated]	2
TCGA-AO-A1KO-01A	0	622	C3	BRCA.Normal	Positive	Positive	Negative	3
TCGA-BH-A0AW-01A	0	622	C2	BRCA.Her2	Positive	Negative	Positive	1
TCGA-A2-A0T4-01A	0	624	C2	BRCA.LumA	Positive	Positive	Equivocal	3
TCGA-E2-A15L-01A	0	626	C1	BRCA.LumA	Positive	Positive	Equivocal	1
TCGA-D8-A141-01A	0	626	C6	BRCA.LumA	Positive	Positive	Negative	4
TCGA-A7-A26J-01A	0	627	C2	BRCA.LumA	Positive	Positive	Negative	1
TCGA-S3-AA0Z-01A	0	629	C2	BRCA.Basal	Positive	Positive	Equivocal	2
TCGA-E2-A15E-01A	0	630	C1	BRCA.LumA	Positive	Positive	[Not Evaluated]	0
TCGA-A2-A0T7-01A	0	631	C1	BRCA.LumA	Positive	Positive	Negative	0
TCGA-A1-A0SI-01A	0	635	C2	BRCA.LumB	Positive	Positive	Negative	4
TCGA-BH-A42V-01A	0	635	C3	BRCA.LumA	Positive	Positive	Negative	0
TCGA-D8-A13Z-01A	0	635	C2	BRCA.Her2	Negative	Negative	Negative	4
TCGA-D8-A1JP-01A	0	639	C1	BRCA.LumA	Positive	Positive	Negative	1
TCGA-B6-A0WX-01A	1	639	C1	BRCA.Basal	Negative	Negative	[Not Evaluated]	2
TCGA-A8-A0A6-01A	0	640	C3	BRCA.LumA	Positive	Positive	Negative	0
TCGA-E2-A155-01A	0	640	C1	BRCA.LumB	Positive	Negative	Negative	1
TCGA-S3-A6ZH-01A	0	641	C1	BRCA.LumA	Positive	Positive	Equivocal	1
TCGA-A2-A4S2-01A	0	643	C2	BRCA.LumA	Positive	Positive	Negative	0
TCGA-D8-A146-01A	0	643			Positive	Positive	Negative	0
TCGA-A7-A4SE-01A	0	644	C2	BRCA.Basal	Negative	Negative	Negative	2
TCGA-LD-A66U-01A	0	646	C1	BRCA.LumA	Positive	Positive	Negative	3
TCGA-E9-A1RG-01A	0	647	C1	BRCA.LumB	[Not Evaluated]	[Not Evaluated]	[Not Evaluated]	1
TCGA-A2-A4RY-01A	0	648	C3	BRCA.Normal	Positive	Positive	Negative	0
TCGA-AO-A0J3-01A	0	651	C4	BRCA.LumB	Positive	Positive	Equivocal	1
TCGA-BH-A18H-01A	0	652	C2	BRCA.LumA	Positive	Positive	Positive	1
TCGA-AO-A0JA-01A	0	655	C1	BRCA.LumA	Positive	Positive	Negative	1
TCGA-E2-A15F-01A	0	658	C2	BRCA.LumA	Positive	Positive	Negative	1
TCGA-A2-A0YH-01A	0	659	C2	BRCA.LumB	Positive	Positive	Negative	1
TCGA-D8-A4Z1-01A	0	659	C3	BRCA.LumA	Positive	Positive	Negative	0
TCGA-BH-A0BJ-01A	0	660	C3	BRCA.Normal	Positive	Positive	Negative	0
TCGA-A7-A26I-01A	0	661	C4	BRCA.Basal	Negative	Negative	Equivocal
TCGA-BH-A8G0-01A	0	662	C3	BRCA.LumA	Positive	Positive	Negative	0
TCGA-D8-A1XJ-01A	0	664	C1	BRCA.Her2	Positive	Positive	Positive	1
TCGA-A2-A4S3-01A	0	666	C2	BRCA.LumB	Positive	Positive	Negative	1
TCGA-A2-A0YG-01A	0	666	C1	BRCA.LumB	Positive	Positive	Positive	1
TCGA-EW-A2FW-01A	0	672	C1	BRCA.LumB	Positive	Positive	Negative	1
TCGA-E2-A1IN-01A	0	675	C1	BRCA.LumA	Positive	Positive	Negative	4
TCGA-AC-A3QP-01A	0	675	C1	BRCA.LumA	Positive	Positive	Equivocal	3
TCGA-AC-A2B8-01A	0	677	C6	BRCA.LumA	Positive	Positive	Negative	0
TCGA-E9-A1N6-01A	1	678	C4	BRCA.Normal	Positive	Positive	Positive	4
TCGA-A7-A2KD-01A	0	679	C2	BRCA.LumB	Positive	Positive	Positive	1
TCGA-OL-A5RZ-01A	0	679	C1	BRCA.Her2	Positive	Negative	[Not Evaluated]	1
TCGA-AO-A0J8-01A	0	680	C2	BRCA.LumA	Positive	Positive	Negative	1
TCGA-MS-A51U-01A	0	681	C6	BRCA.LumA	Positive	Positive	Negative	0
TCGA-A2-A1FZ-01A	0	683	C3	BRCA.LumA	Positive	Positive	Negative	0
TCGA-E2-A15C-01A	0	694	C3	BRCA.LumA	Positive	Positive	Equivocal	1
TCGA-EW-A1OW-01A	0	694	C2	BRCA.Basal	Negative	Negative	Negative	2
TCGA-AC-A23E-01A	0	698	C4	BRCA.LumA	Positive	Positive	[Not Evaluated]	4
TCGA-BH-A0WA-01A	0	701	C2	BRCA.Basal	Negative	Negative	Negative	2
TCGA-BH-A0H7-01A	0	702	C2	BRCA.Normal	Positive	Positive	Negative	4
TCGA-EW-A1P5-01A	0	703	C2	BRCA.LumA	Positive	Positive	Negative	1
TCGA-A2-A4S0-01A	0	706	C3	BRCA.LumA	Positive	Positive	Negative	1
TCGA-AC-A3YI-01A	0	707	C1	BRCA.Normal	Positive	Positive	Positive	0
TCGA-E2-A153-01A	0	707	C6	BRCA.Normal	Positive	Positive	Negative	4
TCGA-AR-A0TU-01A	0	709	C2	BRCA.Basal	Negative	Negative	Negative	2
TCGA-E2-A15A-01A	0	710	C2	BRCA.LumB	Positive	Positive	Negative	1
TCGA-OL-A66I-01A	0	714	C2	BRCA.Basal	Negative	Negative	[Not Evaluated]	2
TCGA-A2-A1FV-01A	0	714	C3	BRCA.LumA	Positive	Positive	Negative	3
TCGA-BH-A5J0-01A	0	715	C2	BRCA.LumA	Positive	Positive	Negative	1
TCGA-EW-A424-01A	0	715	C1	BRCA.LumA	Positive	Positive	Positive	1
TCGA-A7-A13G-01A	0	718	C3	BRCA.LumA	Positive	Positive	Negative
TCGA-A7-A26G-01A	0	722	C1	BRCA.Basal	Negative	Negative	Negative	2
TCGA-A2-A0YT-01A	1	723	C2	BRCA.LumB	Positive	Negative	[Not Evaluated]	1
TCGA-A7-A26H-01A	0	724	C1	BRCA.LumA	Positive	Negative	Equivocal	1
TCGA-E9-A54Y-01A	0	725	C1	BRCA.LumB	Positive	Positive	Negative	1
TCGA-E2-A156-01A	0	726	C3	BRCA.LumA	Positive	Positive	Negative	1
TCGA-E9-A54X-01A	0	727	C4	BRCA.LumB	Positive	Positive	Negative	1
TCGA-BH-A0HF-01A	0	727	C1	BRCA.LumA	Positive	Positive	Negative	0
TCGA-D8-A1X9-01A	0	727	C2	BRCA.LumA	Positive	Positive	Indeterminate	1
TCGA-BH-A0W3-01A	0	728	C4	BRCA.LumB	Positive	Positive	Equivocal	1
TCGA-AC-A3QQ-01A	0	734	C1	BRCA.LumA	Positive	Positive	Positive
TCGA-A7-A26F-01A	0	738	C2	BRCA.Basal	Negative	Negative	Equivocal
TCGA-A2-A4RX-01A	0	742	C3	BRCA.Basal	Positive	Positive	Negative	2
TCGA-BH-A0EB-01A	0	745	C6	BRCA.LumA	Positive	Positive	Equivocal	1
TCGA-E9-A24A-01A	0	747	C4	BRCA.LumA	[Not Evaluated]	[Not Evaluated]	[Not Evaluated]	4
TCGA-BH-A0H6-01A	0	747	C1	BRCA.LumA	Positive	Positive	Negative	1
TCGA-C8-A27A-01A	0	747	C2	BRCA.LumB	Positive	Positive	Negative	1
TCGA-E2-A1LA-01A	0	748	C2	BRCA.LumA	Positive	Positive	Equivocal	1
TCGA-B6-A0I8-01A	1	749	C3	BRCA.LumA	[Not Evaluated]	[Not Evaluated]	[Not Evaluated]	1
TCGA-A2-A0EX-01A	0	752	C3	BRCA.LumA	Positive	Positive	Negative	3
TCGA-OL-A5RY-01A	0	752	C1	BRCA.Normal	Positive	Negative	[Not Evaluated]	2
TCGA-AC-A3YJ-01A	0	754	C3	BRCA.LumA	Positive	Positive	[Not Available]	1
TCGA-A2-A0CM-01A	1	754	C2	BRCA.Basal	Negative	Negative	Negative	2
TCGA-E9-A1QZ-01A	0	755	C2	BRCA.LumA	[Not Evaluated]	[Not Evaluated]	[Not Evaluated]	3
TCGA-BH-A0W4-01A	0	759	C1	BRCA.LumA	Positive	Positive	Negative	0
TCGA-LL-A440-01A	0	759	C6	BRCA.LumA	Positive	Positive	Equivocal	0
TCGA-EW-A6SB-01A	0	760	C2	BRCA.Basal	Negative	Negative	Negative	2
TCGA-A8-A07U-01A	0	760	C2	BRCA.Basal	Negative	Positive	Negative	2
TCGA-A8-A09Q-01A	0	761	C2	BRCA.LumB	Positive	Positive	Negative	1
TCGA-LL-A50Y-01A	0	762	C1	BRCA.LumA	Positive	Positive	Equivocal	1
TCGA-AC-A3TM-01A	0	762	C1	BRCA.LumA	Positive	Positive	Equivocal	1
TCGA-E2-A159-01A	0	762	C2	BRCA.Basal	Negative	Negative	[Not Evaluated]	2
TCGA-A7-A13F-01A	0	765	C4	BRCA.Normal	Positive	Positive	Equivocal	1
TCGA-D8-A73X-01A	0	767	C3	BRCA.LumA	Positive	Positive	Negative	1
TCGA-A2-A0D4-01A	0	767	C1	BRCA.LumB	Positive	Positive	Negative	1
TCGA-A2-A0YD-01A	0	769	C1	BRCA.LumA	Positive	Positive	[Not Evaluated]	0
TCGA-BH-A0AY-01A	0	777	C1	BRCA.Normal	Positive	Positive	Negative	1
TCGA-D8-A1X8-01A	0	783	C3	BRCA.LumA	Positive	Indeterminate	Negative	0
TCGA-BH-A1F0-01A	1	785	C2	BRCA.Normal	Negative	Indeterminate	Negative	2
TCGA-E9-A5UO-01A	0	785	C4	BRCA.LumB	[Not Evaluated]	[Not Evaluated]	[Not Evaluated]	1
TCGA-E9-A1NG-01A	1	786	C6	BRCA.Normal	Positive	Positive	Negative	4
TCGA-EW-A2FV-01A	0	788	C2	BRCA.LumA	Positive	Positive	Negative	0
TCGA-EW-A1OV-01A	0	789	C2	BRCA.Her2	Negative	Negative	Negative	4
TCGA-A8-A06Y-01A	0	791	C4	BRCA.LumA	Positive	Positive	Negative	1
TCGA-AC-A2FM-01A	1	792	C1	BRCA.Normal	[Not Evaluated]	[Not Evaluated]	[Not Evaluated]	1
TCGA-OL-A66N-01A	0	792	C3	BRCA.LumA	Positive	Negative	[Not Evaluated]	3
TCGA-AO-A0J5-01A	1	792	C1	BRCA.LumA	Positive	Negative	Equivocal	3
TCGA-BH-A202-01A	0	795	C1	BRCA.LumB	Positive	Positive	Positive	4
TCGA-AO-A0JG-01A	0	798	C3	BRCA.LumA	Positive	Positive	Negative	0
TCGA-E9-A5UP-01A	0	803	C4	BRCA.LumA	[Not Evaluated]	[Not Evaluated]	[Not Evaluated]	1
TCGA-BH-A0HB-01A	0	806	C2	BRCA.LumA	Positive	Positive	Equivocal	1
TCGA-BH-A18L-01A	1	811	C4	BRCA.Normal	Positive	Positive	Negative	1
TCGA-E9-A5FK-01A	0	812	C2	BRCA.LumA	Positive	Positive	Negative	3
TCGA-OL-A66H-01A	0	812	C2	BRCA.LumA	Positive	Positive	[Not Evaluated]	1
TCGA-AQ-A04J-01A	0	819	C1	BRCA.Basal	Negative	Negative	Negative	2
TCGA-A2-A4S1-01A	0	820	C6	BRCA.Basal	Positive	Negative	Negative	2
TCGA-E2-A2P5-01A	1	821	C1	BRCA.LumA	Positive	Positive	[Not Evaluated]	1
TCGA-A8-A0A9-01A	0	822	C2	BRCA.LumA	Positive	Positive	Negative	1
TCGA-A2-A0SV-01A	1	825	C2	BRCA.LumB	Positive	Positive	Equivocal	1
TCGA-BH-A0HX-01A	0	829	C1	BRCA.LumA	Positive	Positive	Negative	1
TCGA-E2-A108-01A	0	837	C3	BRCA.Normal	Positive	Positive	Negative	3
TCGA-D8-A1XA-01A	0	839	C2	BRCA.LumA	Positive	Positive	Equivocal	1
TCGA-E9-A6HE-01A	0	847	C2	BRCA.LumA	Positive	Positive	Negative	1
TCGA-LQ-A4E4-01A	0	849	C1	BRCA.LumA	Positive	Positive	[Not Evaluated]	0
TCGA-A1-A0SO-01A	0	852	C1	BRCA.Basal	Negative	Negative	Equivocal	2
TCGA-BH-A201-01A	0	856	C1	BRCA.LumA	Positive	Positive	Negative	0
TCGA-OL-A6VO-01A	0	858	C2	BRCA.Basal	Negative	Negative	Negative	2
TCGA-B6-A0X4-01A	1	860	C4	BRCA.LumA	Positive	Positive	[Not Evaluated]	1
TCGA-E9-A1R0-01A	0	860	C3	BRCA.LumA	[Not Evaluated]	[Not Evaluated]	[Not Evaluated]	3
TCGA-E2-A1IJ-01A	0	865	C3	BRCA.LumA	Positive	Positive	Equivocal	0
TCGA-E2-A10E-01A	0	865	C2	BRCA.LumA	Positive	Positive	Equivocal	1
TCGA-E2-A1B6-01A	0	867	C2	BRCA.Basal	Negative	Negative	Equivocal	2
TCGA-EW-A1J6-01A	0	875	C2	BRCA.LumB	Positive	Positive	Negative	1
TCGA-E2-A10F-01A	0	878	C1	BRCA.LumA	Positive	Positive	Equivocal	1
TCGA-OL-A5RX-01A	0	878	C3	BRCA.LumA	Positive	Positive	[Not Evaluated]	0
TCGA-E2-A1LE-01A	1	879	C1	BRCA.Her2	Negative	Negative	Positive	2
TCGA-A8-A08C-01A	0	881	C3	BRCA.LumA	Positive	Positive	Positive	1
TCGA-WT-AB44-01A	0	883	C1	BRCA.LumA	Positive	Positive	Negative	1
TCGA-A8-A06U-01A	1	883	C2	BRCA.LumA	Positive	Positive	Positive	1
TCGA-LL-A442-01A	0	889	C4	BRCA.LumA	Positive	Positive	Equivocal	1
TCGA-AC-A4ZE-01A	0	890	C3	BRCA.LumA	Positive	Positive	Positive	0
TCGA-A7-A13H-01A	0	899	C3	BRCA.LumA	Positive	Positive	Equivocal	0
TCGA-E9-A2JS-01A	1	904	C2	BRCA.LumB	[Not Evaluated]	[Not Evaluated]	[Not Evaluated]	1
TCGA-A7-A0DC-01A	0	906		BRCA.Normal	Positive	Negative	Negative	1
TCGA-EW-A1P4-01A	0	907	C1	BRCA.Basal	Negative	Negative	Negative	2
TCGA-EW-A1OY-01A	0	908	C2	BRCA.LumB	Positive	Positive	Negative	1
TCGA-EW-A1OX-01A	0	911	C4	BRCA.LumB	Positive	Positive	Negative	1
TCGA-BH-A0DI-01A	0	912	C1	BRCA.LumA	Positive	Positive	Negative	4
TCGA-A8-A09K-01A	0	912			Positive	Positive	Negative	1
TCGA-A2-A3XU-01A	1	912	C1	BRCA.Basal	Negative	Negative	[Not Evaluated]	2
TCGA-EW-A1P7-01A	0	915	C3	BRCA.Normal	Negative	Negative	Equivocal	3
TCGA-E9-A3QA-01A	0	918	C2	BRCA.Basal	[Not Evaluated]	[Not Evaluated]	[Not Evaluated]	2
TCGA-BH-A18P-01A	1	921	C3	BRCA.Normal	Positive	Negative	Positive	4
TCGA-BH-A0GY-01A	0	923	C2	BRCA.LumA	Positive	Positive	Negative	4
TCGA-E9-A3X8-01A	0	926	C1	BRCA.LumA	Positive	Positive	Positive	3
TCGA-A7-A0CJ-01A	0	931	C2	BRCA.LumB	Positive	Positive	Negative	1
TCGA-E2-A570-01A	0	931	C1	BRCA.LumA	Positive	Positive	Equivocal	1
TCGA-A8-A092-01A	0	942	C2	BRCA.LumB	Positive	Positive	Negative	1
TCGA-A8-A08P-01A	0	943	C2	BRCA.LumB	Positive	Positive	Positive	1
TCGA-A8-A08O-01A	0	943	C1	BRCA.LumA	Positive	Positive	Negative	1
TCGA-BH-A0EE-01A	0	943	C2	BRCA.Her2	Negative	Negative	Positive	1
TCGA-A8-A06X-01A	1	943	C2	BRCA.LumB	Positive	Negative	Positive	1
TCGA-EW-A6SC-01A	0	952	C1	BRCA.LumA	Positive	Positive	Negative	1
TCGA-A7-A26E-01A	0	954	C3	BRCA.LumA	Positive	Positive	Negative	0
TCGA-BH-A1F2-01A	1	959	C4	BRCA.Normal	Positive	Positive	Positive	2
TCGA-A7-A13D-01A	0	965	C2	BRCA.Basal	Negative	Positive	Equivocal	2
TCGA-A2-A0YM-01A	0	965	C2	BRCA.Basal	Negative	Negative	[Not Evaluated]	2
TCGA-A1-A0SK-01A	1	967	C1	BRCA.Basal	Negative	Negative	Negative	4
TCGA-A2-A0EV-01A	0	968	C2	BRCA.LumA	Positive	Positive	Negative	4
TCGA-E2-A14X-01A	0	972	C1	BRCA.Basal	Negative	Negative	Negative	2
TCGA-OL-A5D8-01A	0	973	C2	BRCA.LumA	Positive	Positive	[Not Evaluated]	1
TCGA-BH-A0BC-01A	0	974	C2	BRCA.Normal	Positive	Positive	Negative	4
TCGA-E2-A14W-01A	0	974	C1	BRCA.LumB	Positive	Positive	[Not Evaluated]	1
TCGA-E9-A227-01A	0	975	C1	BRCA.LumA	Positive	Positive	Negative	0
TCGA-A8-A07L-01A	0	975	C1	BRCA.LumB	Positive	Positive	Negative	1
TCGA-E9-A1RB-01A	1	976	C1	BRCA.Normal	[Not Evaluated]	[Not Evaluated]	[Not Evaluated]	1
TCGA-E2-A1B5-01A	0	984	C2	BRCA.LumA	Positive	Positive	Negative	3
TCGA-AC-A3BB-01A	0	987	C3	BRCA.LumA	Positive	Positive	Negative	0
TCGA-AQ-A1H3-01A	0	989	C1	BRCA.LumA	Positive	Positive	Negative	0
TCGA-A2-A0YC-01A	0	990	C2	BRCA.LumA	Positive	Positive	[Not Evaluated]	1
TCGA-BH-A0EA-01A	1	991	C3	BRCA.LumA	Positive	Positive	Negative	0
TCGA-B6-A0I6-01A	1	991	C1	BRCA.Basal	Negative	Negative	[Not Evaluated]	2
TCGA-A2-A3XV-01A	0	996	C1	BRCA.Her2	Positive	Negative	Equivocal	1
TCGA-LL-A441-01A	0	996	C2	BRCA.Normal	Negative	Negative	Negative	2
TCGA-AO-A0J2-01A	0	997	C2	BRCA.Her2	Negative	Negative	Equivocal	1
TCGA-E9-A1N4-01A	0	1000	C6	BRCA.Normal	Positive	Positive	Positive	4
TCGA-E9-A3Q9-01A	0	1001	C3	BRCA.LumA	Positive	Positive	Indeterminate	3
TCGA-BH-A18F-01A	0	1001	C1	BRCA.LumA	Positive	Positive	Negative	3
TCGA-AQ-A54O-01A	0	1001	C1	BRCA.LumB	Positive	Positive	Negative	1
TCGA-A8-A08F-01A	0	1004			Positive	Positive	Negative	1
TCGA-A8-A091-01A	0	1004	C3	BRCA.LumA	Positive	Negative	Negative	1
TCGA-E2-A1B4-01A	1	1004	C3	BRCA.LumA	Positive	Positive	Negative	4
TCGA-A8-A08S-01A	0	1004			Positive	Positive	Positive	1
TCGA-AC-A2QH-01A	0	1005	C4	BRCA.Basal	Negative	Negative	Negative
TCGA-A8-A09M-01A	0	1006	C2	BRCA.LumB	Positive	Positive	Negative	1
TCGA-A7-A0DB-01A	0	1007	C6	BRCA.Normal	Positive	Positive	Negative	3
TCGA-E2-A14S-01A	0	1009	C4	BRCA.LumB	Positive	Positive	Equivocal	1
TCGA-BH-A1FD-01A	1	1009	C4	BRCA.Normal	Positive	Positive	Negative	1
TCGA-EW-A6SD-01A	0	1010	C1	BRCA.Her2	Negative	Negative	[Not Evaluated]	1
TCGA-AR-A5QN-01A	0	1013	C2	BRCA.LumA	Positive	Positive	Positive	0
TCGA-D8-A3Z5-01A	0	1015	C3	BRCA.LumA	Positive	Positive	Negative	0
TCGA-E2-A1II-01A	0	1025	C2	BRCA.Basal	Negative	Positive	Negative	2
TCGA-AR-A1AY-01A	0	1026	C1	BRCA.Basal	Negative	Negative	Negative	2
TCGA-E2-A1IH-01A	0	1026	C1	BRCA.LumA	Positive	Positive	Equivocal	2
TCGA-A2-A0D2-01A	0	1027	C1	BRCA.Basal	Negative	Negative	Negative	2
TCGA-A2-A3XS-01A	1	1032	C2	BRCA.Basal	Negative	Negative	[Not Evaluated]	2
TCGA-A8-A07C-01A	0	1034	C2	BRCA.Basal	Negative	Negative	Negative	2
TCGA-C8-A3M7-01A	1	1034	C3	BRCA.LumA	Negative	Negative	Negative	0
TCGA-BH-A1FH-01A	1	1034	C1	BRCA.Normal	Positive	Negative	[Not Evaluated]	0
TCGA-E9-A1N8-01A	0	1039	C1	BRCA.Basal	Negative	[Not Evaluated]	Negative	2
TCGA-E2-A14V-01A	0	1042	C1	BRCA.Her2	Positive	Positive	Positive	1
TCGA-A2-A0EU-01A	0	1043	C1	BRCA.LumA	Positive	Positive	Negative	1
TCGA-E2-A576-01A	0	1043	C1	BRCA.LumA	Positive	Positive	Equivocal	1
TCGA-A7-A0CG-01A	0	1043	C3	BRCA.LumA	Positive	Negative	Negative	0
TCGA-E2-A107-01A	0	1047	C1	BRCA.LumA	Positive	Negative	Equivocal	1
TCGA-E9-A226-01A	1	1048	C2	BRCA.LumB	[Not Evaluated]	[Not Evaluated]	[Not Evaluated]	4
TCGA-E2-A2P6-01A	0	1051	C3	BRCA.LumA	Positive	Positive	[Not Evaluated]	1
TCGA-EW-A1PG-01A	0	1051	C1	BRCA.Normal	Positive	Positive	Equivocal	0
TCGA-A2-A0D1-01A	0	1051	C1	BRCA.Her2	Negative	Negative	Positive	1
TCGA-E9-A1N3-01A	0	1059	C4	BRCA.LumA	[Not Evaluated]	[Not Evaluated]	[Not Evaluated]	1
TCGA-OL-A5RV-01A	0	1062	C3	BRCA.LumA	Positive	Positive	[Not Evaluated]	0
TCGA-E2-A573-01A	0	1062	C2	BRCA.Basal	Negative	Negative	Equivocal	2
TCGA-E9-A1R2-01A	0	1063	C2	BRCA.LumA	Positive	Negative	Equivocal	1
TCGA-A2-A0ET-01A	0	1066	C4	BRCA.LumA	Positive	Positive	Equivocal	1
TCGA-E9-A1NF-01A	1	1072	C1	BRCA.LumB	Positive	Positive	Negative	4
TCGA-A7-A0CE-01A	0	1074	C2	BRCA.Normal	Negative	Negative	Equivocal	2
TCGA-A7-A0CH-01A	0	1079	C1	BRCA.Normal	[Not Evaluated]	[Not Evaluated]	[Not Evaluated]	1
TCGA-A7-A0DA-01A	0	1085	C1	BRCA.Basal	Negative	Negative	Negative	2
TCGA-E9-A1NE-01A	0	1088	C2	BRCA.LumA	Positive	Positive	Negative	0
TCGA-A2-A3XY-01A	1	1093	C2	BRCA.Basal	Negative	Negative	Negative	2
TCGA-BH-A18I-01A	0	1093	C1	BRCA.LumA	Positive	Positive	Positive	1
TCGA-A2-A04Y-01A	0	1099	C2	BRCA.LumB	Positive	Positive	Negative	1
TCGA-E9-A1N9-01A	0	1101	C1	BRCA.Normal	Negative	Positive	Positive	4
TCGA-A2-A3KC-01A	0	1102	C3	BRCA.LumA	Positive	Positive	Equivocal	0
TCGA-OL-A5D6-01A	1	1104	C1	BRCA.Normal	Negative	Negative	[Not Evaluated]	4
TCGA-OL-A5RW-01A	0	1106	C2	BRCA.Basal	Negative	Negative	[Not Evaluated]	2
TCGA-E9-A1NA-01A	0	1112	C4		Positive	Positive	Positive	1
TCGA-BH-A28Q-01A	0	1119	C3	BRCA.LumA	Positive	Positive	Negative	1
TCGA-E9-A1N5-01A	0	1120	C1	BRCA.Normal	Positive	Positive	Positive	1
TCGA-BH-A28O-01A	0	1120	C3	BRCA.Normal	Positive	Positive	Negative	0
TCGA-BH-A0HQ-01A	0	1121	C1	BRCA.LumA	Positive	Positive	Negative	1
TCGA-A8-A085-01A	0	1124	C4	BRCA.LumB	Positive	Positive	Negative	1
TCGA-A8-A08J-01A	1	1127	C2	BRCA.Her2	Positive	Negative	Negative	1
TCGA-BH-A0BA-01A	0	1132	C3	BRCA.Normal	Positive	Positive	Negative	3
TCGA-E2-A1BD-01A	0	1133	C1	BRCA.LumA	Positive	Positive	Equivocal	1
TCGA-E2-A1IF-01A	0	1138	C1	BRCA.LumA	Positive	Positive	Negative	0
TCGA-A7-A0D9-01A	0	1139	C1	BRCA.Normal	Positive	Negative	Negative	0
TCGA-AO-A0J6-01A	0	1140	C2	BRCA.Basal	Negative	Negative	Negative	2
TCGA-E2-A10B-01A	0	1141	C2	BRCA.LumA	Positive	Positive	Equivocal	1
TCGA-BH-A18R-01A	1	1142	C1	BRCA.Normal	Indeterminate	Negative	Positive	4
TCGA-E9-A229-01A	0	1148	C2	BRCA.LumA	[Not Evaluated]	[Not Evaluated]	[Not Evaluated]	1
TCGA-BH-A0B1-01A	0	1148	C2	BRCA.LumA	Positive	Positive	Negative	0
TCGA-AR-A1AS-01A	0	1150	C4	BRCA.LumA	Positive	Positive	Negative	1
TCGA-B6-A3ZX-01A	1	1152	C2	BRCA.Basal	Negative	Negative	Negative	2
TCGA-BH-A0DH-01A	0	1156	C1	BRCA.Normal	Positive	Positive	Negative	1
TCGA-A8-A08B-01A	0	1156	C2	BRCA.Her2	Positive	Negative	Positive	1
TCGA-A8-A0AD-01A	0	1157	C4	BRCA.LumA	Positive	Positive	Negative	1
TCGA-E9-A3HO-01A	0	1158	C2	BRCA.LumB	[Not Evaluated]	[Not Evaluated]	[Not Evaluated]	1
TCGA-AR-A2LN-01A	0	1161	C3	BRCA.LumA	Positive	Positive	Negative	0
TCGA-GM-A3NY-01A	0	1162	C1	BRCA.LumA	Positive	Positive	Negative	1
TCGA-E2-A14Q-01A	0	1163	C1	BRCA.LumA	Positive	Positive	Negative	0
TCGA-A7-A0CD-01A	0	1165	C4	BRCA.LumA	Positive	Positive	Equivocal	1
TCGA-E9-A22B-01A	0	1167	C2	BRCA.LumA	Positive	Negative	Negative	1
TCGA-E2-A14R-01A	0	1174	C2	BRCA.Basal	Negative	Negative	Negative	2
TCGA-BH-A203-01A	1	1174	C1	BRCA.Normal	[Not Evaluated]	[Not Evaluated]	[Not Evaluated]	2
TCGA-E2-A574-01A	0	1179	C1	BRCA.Basal	Negative	Negative	Equivocal	2
TCGA-AR-A5QP-01A	0	1185	C1	BRCA.LumA	Positive	Positive	Equivocal	0
TCGA-E9-A247-01A	0	1186	C2	BRCA.LumA	[Not Evaluated]	[Not Evaluated]	[Not Evaluated]	1
TCGA-E9-A22A-01A	0	1189	C2	BRCA.LumB	Positive	Negative	Negative	1
TCGA-BH-A0B4-01A	0	1191	C1	BRCA.LumA	Positive	Positive	Equivocal	1
TCGA-A1-A0SN-01A	0	1196	C1	BRCA.LumB	Positive	Positive	Positive	1
TCGA-AR-A2LO-01A	0	1198	C3	BRCA.LumA	Positive	Positive	Equivocal	0
TCGA-BH-A0B3-01A	0	1203	C2	BRCA.Normal	Negative	Negative	Negative	2
TCGA-E9-A1NC-01A	0	1203	C2	BRCA.Basal	Negative	Positive	Positive	2
TCGA-A2-A3KD-01A	0	1206	C3	BRCA.LumA	Positive	Positive	Negative	0
TCGA-E2-A572-01A	0	1208	C4	BRCA.LumA	Positive	Positive	Equivocal	1
TCGA-EW-A1IX-01A	0	1208	C3	BRCA.LumA	Positive	Positive	Negative	0
TCGA-EW-A1P1-01A	0	1210	C1	BRCA.Normal	Negative	Negative	Equivocal	3
TCGA-A8-A08Z-01A	0	1217	C6	BRCA.LumA	Positive	Positive	Negative	4
TCGA-OL-A5RU-01A	0	1219	C3	BRCA.LumA	Positive	Positive	[Not Evaluated]	3
TCGA-OL-A6VR-01A	0	1220	C4	BRCA.LumA	Positive	Positive	Negative	0
TCGA-E2-A10C-01A	0	1220	C2	BRCA.LumB	Positive	Positive	Negative	1
TCGA-E9-A1RC-01A	0	1224	C1	BRCA.LumA	[Not Evaluated]	[Not Evaluated]	[Not Evaluated]	1
TCGA-E2-A10A-01A	0	1229	C4	BRCA.LumA	Positive	Positive	Positive	1
TCGA-EW-A1OZ-01A	0	1229	C1	BRCA.LumB	Positive	Negative	Equivocal	1
TCGA-E9-A22H-01A	0	1232	C2	BRCA.LumB	Positive	Positive	Positive	1
TCGA-AR-A2LQ-01A	0	1233	C3	BRCA.Normal	Positive	Positive	Negative	3
TCGA-AC-A2FB-01A	0	1234	C2	BRCA.Normal	Positive	Positive	Positive	0
TCGA-AO-A12H-01A	0	1234	C4	BRCA.LumA	Positive	Positive	Negative	1
TCGA-E9-A22G-01A	0	1239	C2	BRCA.Basal	Negative	Negative	Positive	2
TCGA-E2-A14P-01A	0	1246	C1	BRCA.Her2	Negative	Negative	Positive	2
TCGA-BH-A0H9-01A	0	1247	C1	BRCA.Normal	Positive	Positive	Equivocal	1
TCGA-E9-A22D-01A	0	1248	C2	BRCA.LumB	Positive	Positive	Positive	1
TCGA-EW-A1P0-01A	0	1251	C4	BRCA.LumB	Positive	Negative	Negative	1
TCGA-E9-A1ND-01A	0	1266	C2	BRCA.Normal	Negative	Negative	Positive	2
TCGA-E9-A22E-01A	0	1269	C2	BRCA.LumB	Positive	Positive	Positive	4
TCGA-BH-A0C0-01A	0	1270	C2	BRCA.Normal	Positive	Positive	Equivocal	1
TCGA-AR-A1AT-01A	1	1272	C2	BRCA.Her2	Positive	Positive	Positive	4
TCGA-OL-A66K-01A	1	1275	C3	BRCA.LumA	Positive	Positive	Equivocal	0
TCGA-A8-A095-01A	0	1277	C1	BRCA.LumB	Positive	Positive	Negative	1
TCGA-E9-A228-01A	0	1285	C4	BRCA.LumB	[Not Evaluated]	[Not Evaluated]	[Not Evaluated]	1
TCGA-BH-A1EU-01A	1	1286	C3	BRCA.Normal	Positive	Positive	Negative	0
TCGA-BH-A0W5-01A	0	1288	C3	BRCA.LumA	Positive	Positive	Equivocal	0
TCGA-A2-A25B-01A	0	1291	C2	BRCA.LumB	Positive	Positive	Equivocal	1
TCGA-OL-A66L-01A	0	1301	C1	BRCA.LumA	Positive	Positive	[Not Evaluated]	3
TCGA-A8-A07B-01A	0	1308	C1	BRCA.LumA	Positive	Positive	Positive	1
TCGA-A8-A08X-01A	0	1308	C1	BRCA.Her2	Negative	Negative	Positive	2
TCGA-E2-A105-01A	0	1308	C1	BRCA.LumA	Positive	Positive	Equivocal	1
TCGA-D8-A1XW-01A	0	1309	C3	BRCA.Normal	Negative	Positive	Negative	2
TCGA-E2-A1LL-01A	0	1309	C1	BRCA.Basal	Negative	Negative	Negative	2
TCGA-E2-A14U-01A	0	1318	C3	BRCA.LumA	Positive	Positive	Equivocal	0
TCGA-A1-A0SE-01A	0	1321	C1	BRCA.LumA	Positive	Positive	Negative	0
TCGA-BH-A0BF-01A	1	1324	C2	BRCA.LumB	Positive	Positive	Negative	4
TCGA-E2-A3DX-01A	0	1325	C3	BRCA.LumA	Positive	Positive	[Not Evaluated]	0
TCGA-B6-A1KC-01A	0	1326	C4	BRCA.LumB	Positive	Negative	Negative
TCGA-GM-A3XG-01A	0	1330	C1	BRCA.LumA	Positive	Positive	Negative	0
TCGA-A2-A0SY-01A	0	1347	C3	BRCA.LumA	Positive	Positive	[Not Evaluated]	3
TCGA-AO-A03V-01A	0	1351	C1	BRCA.LumA	Positive	Positive	Negative	1
TCGA-E2-A14O-01A	0	1359	C1	BRCA.LumB	Positive	Positive	Equivocal	1
TCGA-BH-A0E7-01A	0	1363	C3	BRCA.LumA	Positive	Positive	Negative	1
TCGA-BH-A0W7-01A	0	1363	C2	BRCA.LumA	Positive	Positive	Negative	1
TCGA-A2-A0SW-01A	1	1365	C2	BRCA.LumB	Positive	Negative	[Not Evaluated]	1
TCGA-E9-A1RA-01A	0	1369	C1	BRCA.LumA	[Not Evaluated]	[Not Evaluated]	[Not Evaluated]	1
TCGA-A8-A09I-01A	0	1371	C2	BRCA.LumB	Positive	Positive	Positive	1
TCGA-A8-A07Z-01A	0	1371	C2	BRCA.LumA	Positive	Positive	Negative	1
TCGA-BH-A1FM-01A	1	1388	C4	BRCA.Normal	Positive	Negative	[Not Evaluated]	4
TCGA-BH-A0C1-01A	1	1411	C1	BRCA.LumA	Positive	Positive	Negative
TCGA-E9-A1RH-01A	0	1417	C1	BRCA.Normal	[Not Evaluated]	[Not Evaluated]	[Not Evaluated]	4
TCGA-E2-A109-01A	0	1417	C2	BRCA.LumB	Positive	Negative	Equivocal	1
TCGA-E9-A1RE-01A	0	1419	C1	BRCA.LumB	[Not Evaluated]	[Not Evaluated]	[Not Evaluated]	1
TCGA-PE-A5DC-01A	1	1430	C2	BRCA.LumA	Positive	Positive	Positive	1
TCGA-E2-A14N-01A	0	1434	C2	BRCA.Basal	Negative	Negative	Negative	2
TCGA-A1-A0SH-01A	0	1437	C6	BRCA.LumA	Negative	Positive	Equivocal	4
TCGA-A2-A3XX-01A	1	1439	C1	BRCA.Basal	Negative	Negative	Negative	2
TCGA-3C-AALK-01A	0	1448	C1	BRCA.LumA	Positive	Positive	Positive	1
TCGA-E9-A1RI-01A	0	1449	C1	BRCA.LumA	[Not Evaluated]	[Not Evaluated]	[Not Evaluated]	1
TCGA-D8-A27K-01A	0	1461	C3	BRCA.LumA	Positive	Positive	Negative	0
TCGA-A1-A0SF-01A	0	1463	C1	BRCA.LumA	Positive	Positive	Negative	0
TCGA-E9-A1R7-01A	0	1467	C3	BRCA.Normal	[Not Evaluated]	[Not Evaluated]	[Not Evaluated]	1
TCGA-A2-A0CO-01A	1	1468	C2	BRCA.LumA	Positive	Positive	Negative	0
TCGA-5L-AAT1-01A	0	1471			Positive	Positive	Equivocal	4
TCGA-3C-AALJ-01A	0	1474	C1	BRCA.LumB	Positive	Positive	Indeterminate	1
TCGA-A2-A0YL-01A	0	1474	C1	BRCA.LumA	Positive	Positive	Negative	0
TCGA-C8-A12Y-01A	0	1476	C2	BRCA.LumA	[Not Evaluated]	[Not Evaluated]	[Not Evaluated]	1
TCGA-5L-AAT0-01A	0	1477	C3	BRCA.LumA	Positive	Positive	Negative	0
TCGA-A8-A09E-01A	0	1492			Positive	Positive	Positive	1
TCGA-A2-A0YI-01A	0	1505	C3	BRCA.LumA	Positive	Positive	Negative	0
TCGA-BH-A1EX-01A	1	1508	C6	BRCA.LumA	Positive	Positive	Positive	0
TCGA-A2-A0T3-01A	0	1516	C1	BRCA.LumB	Positive	Positive	Equivocal	1
TCGA-BH-A0BV-01A	0	1519	C2	BRCA.Normal	Positive	Positive	Negative	1
TCGA-A8-A09D-01A	0	1522	C6	BRCA.LumA	Positive	Positive	Negative	3
TCGA-E2-A1LG-01A	0	1523	C2	BRCA.Basal	Negative	Negative	Equivocal	2
TCGA-AO-A0JI-01A	0	1528	C4	BRCA.LumA	Positive	Negative	Negative	1
TCGA-A2-A3XZ-01A	0	1532	C2	BRCA.Her2	Negative	Negative	Positive	0
TCGA-A2-A0SX-01A	0	1534	C2	BRCA.Basal	Negative	Negative	Negative	2
TCGA-A2-A0YF-01A	0	1535	C4	BRCA.LumA	Positive	Negative	Negative	1
TCGA-AO-A0JB-01A	0	1542	C1	BRCA.Normal	Positive	Positive	Negative	1
TCGA-BH-A0HY-01A	0	1545	C1	BRCA.LumB	Positive	Negative	Positive	1
TCGA-A2-A3Y0-01A	0	1546	C2	BRCA.Basal	Positive	Negative	Negative	2
TCGA-AO-A0JC-01A	0	1547	C2	BRCA.LumA	Positive	Positive	Negative	0
TCGA-AR-A24K-01A	0	1548	C1	BRCA.LumB	Positive	Positive	Equivocal	1
TCGA-AR-A24W-01A	0	1550	C3	BRCA.LumA	Positive	Positive	Negative	0
TCGA-BH-A18V-01A	1	1556	C2	BRCA.Normal	Negative	Negative	Negative	2
TCGA-BH-A0HW-01A	0	1561	C4	BRCA.LumB	Positive	Negative	Equivocal	1
TCGA-BH-A18U-01A	1	1563	C2	BRCA.Normal	Positive	Positive	Positive	1
TCGA-E2-A15T-01A	0	1563	C3	BRCA.LumB	Positive	Positive	Equivocal	1
TCGA-BH-A0B8-01A	0	1569	C1	BRCA.Normal	Positive	Positive	Equivocal	1
TCGA-BH-A0B9-01A	0	1572	C2	BRCA.Basal	Negative	Negative	Negative	2
TCGA-AO-A0J4-01A	0	1587	C2	BRCA.Basal	Negative	Negative	Negative	2
TCGA-A2-A259-01A	0	1596	C1	BRCA.LumA	Positive	Positive	Negative	0
TCGA-E2-A1LS-01A	0	1604	C3	BRCA.Normal	Negative	Negative	Negative	2
TCGA-EW-A2FS-01A	0	1604	C2	BRCA.LumA	Positive	Negative	Negative	1
TCGA-EW-A1P3-01A	0	1611	C1	BRCA.LumA	Positive	Positive	Negative	1
TCGA-BH-A0HA-01A	0	1611	C2	BRCA.Normal	Positive	Positive	[Not Available]	4
TCGA-WT-AB41-01A	0	1611	C2	BRCA.LumA	Positive	Positive	[Not Evaluated]	1
TCGA-AO-A0J9-01A	0	1613	C1	BRCA.LumA	Positive	Positive	[Not Evaluated]	3
TCGA-A8-A06T-01A	0	1614	C2	BRCA.LumA	Positive	Positive	Positive	1
TCGA-A2-A0CZ-01A	0	1616	C3	BRCA.Normal	Positive	Positive	Negative	3
TCGA-BH-A0H5-01A	0	1620	C6	BRCA.Normal	Positive	Positive	[Not Available]	0
TCGA-E2-A1B0-01A	0	1631	C1	BRCA.Her2	Negative	Negative	Positive	4
TCGA-AO-A12G-01A	0	1639	C1	BRCA.LumA	Positive	Positive	Positive	1
TCGA-E2-A15J-01A	0	1640	C4	BRCA.LumA	Positive	Positive	Equivocal	1
TCGA-A8-A076-01A	0	1642	C2	BRCA.LumB	Positive	Positive	Positive	1
TCGA-BH-A1FR-01A	1	1642	C3	BRCA.Normal	Positive	Positive	[Not Evaluated]	1
TCGA-E2-A1L6-01A	0	1648	C1	BRCA.LumA	Positive	Positive	Negative	0
TCGA-AR-A2LK-01A	1	1649	C1	BRCA.LumB	Positive	Positive	Equivocal	1
TCGA-A2-A0SU-01A	0	1662	C1	BRCA.LumA	Positive	Positive	Negative	0
TCGA-EW-A2FR-01A	0	1673	C1	BRCA.Her2	Negative	Negative	Equivocal	4
TCGA-BH-A1FL-01A	1	1673	C3	BRCA.LumA	Positive	Positive	[Not Evaluated]	1
TCGA-A2-A0CY-01A	0	1673	C1	BRCA.LumB	Positive	Positive	Negative	2
TCGA-D8-A1XO-01A	0	1682	C3	BRCA.LumA	Positive	Positive	Negative	1
TCGA-AO-A0JL-01A	0	1683	C1	BRCA.Basal	Negative	Negative	Negative	2
TCGA-A2-A04X-01A	0	1686	C2	BRCA.Her2	Positive	Positive	Positive	1
TCGA-D8-A1JB-01A	0	1688	C2	BRCA.LumA	Positive	Positive	Equivocal	0
TCGA-BH-A1FU-01A	1	1688	C1	BRCA.Normal	Negative	Negative	[Not Evaluated]	4
TCGA-E2-A15I-01A	0	1692	C3	BRCA.Normal	Positive	Positive	Equivocal	0
TCGA-BH-A18Q-01A	1	1692	C2	BRCA.Normal	Negative	Negative	Positive	2
TCGA-BH-A1EW-01A	1	1694	C2	BRCA.LumA	Negative	Negative	Negative	0
TCGA-AR-A0TY-01A	1	1699	C1	BRCA.LumB	Positive	Negative	Negative	1
TCGA-A2-A3XW-01A	0	1712	C2	BRCA.Normal	Positive	Negative	Negative	3
TCGA-D8-A13Y-01A	0	1728	C4	BRCA.LumB	Positive	Positive	Negative	4
TCGA-A2-A0CX-01A	0	1728	C2	BRCA.Her2	Positive	Negative	Positive	1
TCGA-E2-A15R-01A	0	1732	C3	BRCA.LumA	Positive	Positive	Equivocal	1
TCGA-AR-A2LR-01A	0	1742			Negative	Negative	Negative	2
TCGA-BH-A208-01A	1	1759	C1	BRCA.Normal	[Not Evaluated]	[Not Evaluated]	[Not Evaluated]	4
TCGA-OL-A5D7-01A	0	1780	C2	BRCA.Basal	Negative	Negative	[Not Evaluated]	2
TCGA-B6-A0X7-01A	1	1781	C2	BRCA.LumA	Positive	Positive	[Not Evaluated]	0
TCGA-OL-A5DA-01A	0	1783	C3	BRCA.LumA	Positive	Positive	[Not Evaluated]	1
TCGA-E2-A1IK-01A	0	1800	C2	BRCA.LumA	Positive	Positive	Negative	1
TCGA-GM-A2D9-01A	1	1812	C1	BRCA.LumA	Positive	Positive	[Not Evaluated]	0
TCGA-BH-A0AV-01A	0	1820	C1	BRCA.Basal	Negative	Negative	[Not Available]	2
TCGA-E2-A1L7-01A	0	1836	C2	BRCA.Normal	Negative	Negative	Negative	4
TCGA-AO-A12F-01A	0	1842	C1	BRCA.Basal	Negative	Negative	Negative	2
TCGA-A2-A1FX-01A	0	1847	C4	BRCA.LumB	Positive	Positive	[Not Evaluated]	1
TCGA-AC-A2FG-01A	0	1853	C3	BRCA.LumA	Positive	Negative	[Not Evaluated]	0
TCGA-E2-A1IO-01A	0	1855	C3	BRCA.LumA	Positive	Positive	Equivocal	0
TCGA-AR-A1AV-01A	0	1864	C4	BRCA.LumA	Positive	Positive	Negative	1
TCGA-BH-A0BG-01A	0	1871	C2	BRCA.Basal	Negative	Negative	Negative	2
TCGA-A2-A0D3-01A	0	1873	C3	BRCA.LumA	Positive	Positive	Negative	1
TCGA-BH-A0BM-01A	0	1876	C3	BRCA.Normal	Positive	Negative	Negative	3
TCGA-AO-A1KQ-01A	0	1882	C2	BRCA.LumB	Positive	Positive	Negative	1
TCGA-A2-A0EW-01A	1	1884	C3	BRCA.LumA	Positive	Positive	Negative	0
TCGA-AO-A0JJ-01A	0	1887	C6	BRCA.LumA	Positive	Positive	Negative	0
TCGA-HN-A2OB-01A	1	1900	C3	BRCA.LumA	Positive	Positive	Negative	0
TCGA-BH-A0AU-01A	0	1914	C2	BRCA.Normal	Positive	Positive	Positive	1
TCGA-BH-A0AZ-01A	0	1919	C1	BRCA.Normal	Positive	Positive	Negative	4
TCGA-A2-A04V-01A	1	1920	C1	BRCA.LumA	Positive	Positive	Equivocal	1
TCGA-A2-A0EY-01A	0	1925	C1	BRCA.LumB	Positive	Negative	Positive	1
TCGA-BH-A0EI-01A	0	1926	C1	BRCA.LumA	Positive	Positive	Negative	1
TCGA-BH-A1FJ-01A	1	1927	C2	BRCA.Normal	Negative	Positive	[Not Evaluated]	1
TCGA-BH-A0H3-01A	0	1928	C3	BRCA.LumA	Positive	Positive	[Not Available]	0
TCGA-AR-A2LM-01A	0	1935	C3	BRCA.LumA	Positive	Positive	[Not Evaluated]	0
TCGA-E2-A150-01A	0	1935	C2	BRCA.Basal	Negative	Negative	Negative	2
TCGA-PE-A5DD-01A	0	1953	C1	BRCA.LumA	Positive	Negative	Positive	1
TCGA-AR-A0TX-01A	0	1972	C3	BRCA.Her2	Positive	Positive	Positive	2
TCGA-AO-A0JF-01A	0	1980	C3	BRCA.LumA	Positive	Positive	Negative	0
TCGA-AR-A0U0-01A	0	1988	C2	BRCA.Basal	Negative	Negative	[Not Evaluated]	2
TCGA-B6-A0IE-01A	1	1993	C1	BRCA.LumA	Negative	Negative	[Not Evaluated]	1
TCGA-OL-A66J-01A	0	1996	C1	BRCA.LumA	Positive	Positive	[Not Evaluated]	3
TCGA-BH-A18S-01A	1	2009	C3	BRCA.Normal	Positive	Positive	Negative	1
TCGA-AR-A2LL-01A	0	2012			Positive	Positive	Equivocal	1
TCGA-GM-A3XN-01A	0	2019	C1	BRCA.LumA	Positive	Positive	Negative	0
TCGA-V7-A7HQ-01A	0	2033	C1	BRCA.LumA	Positive	Positive	[Not Evaluated]	1
TCGA-BH-A0DG-01A	0	2041	C2	BRCA.Normal	Positive	Negative	Negative	0
TCGA-A2-A0D0-01A	0	2048	C2	BRCA.Basal	Negative	Negative	Negative	2
TCGA-BH-A0DV-01A	0	2064	C3	BRCA.Normal	Positive	Positive	Negative	3
TCGA-B6-A408-01A	0	2072	C2	BRCA.LumA	Positive	Positive	Equivocal	1
TCGA-B6-A0RG-01A	0	2082	C2	BRCA.LumA	Negative	Negative	[Not Evaluated]	1
TCGA-AO-A03R-01A	0	2091	C1	BRCA.Normal	Positive	Positive	Negative	1
TCGA-B6-A0X5-01A	1	2097	C4	BRCA.LumB	Positive	Positive	[Not Evaluated]	1
TCGA-GM-A3XL-01A	0	2108	C2	BRCA.Basal	Negative	Negative	[Not Evaluated]	2
TCGA-E2-A14Y-01A	0	2109	C2	BRCA.Basal	Positive	Positive	Equivocal	2
TCGA-AO-A03T-01A	0	2124	C2	BRCA.Normal	Positive	Positive	Negative	1
TCGA-BH-A1EN-01A	1	2127	C4	BRCA.Normal	Negative	Negative	Positive	1
TCGA-E2-A152-01A	0	2128	C1	BRCA.Her2	Positive	Negative	Positive	4
TCGA-BH-A0B5-01A	0	2136	C1	BRCA.LumA	Positive	Positive	Negative	1
TCGA-E2-A1IG-01A	0	2140	C1	BRCA.Normal	Positive	Positive	Negative	1
TCGA-AO-A12E-01A	0	2142	C4	BRCA.LumA	Positive	Positive	Negative	3
TCGA-GM-A2DF-01A	0	2155	C2	BRCA.Basal	Negative	Negative	Negative	2
TCGA-BH-A0DX-01A	0	2156	C6	BRCA.LumA	Positive	Positive	Negative	3
TCGA-AR-A255-01A	0	2161	C2	BRCA.LumA	Positive	Positive	Positive	0
TCGA-B6-A40C-01A	0	2164	C1	BRCA.LumA	Positive	Positive	Negative	1
TCGA-AO-A0JM-01A	0	2184	C2	BRCA.LumB	Positive	Positive	Positive	1
TCGA-A2-A0ES-01A	0	2190	C3	BRCA.LumA	Positive	Positive	Negative	0
TCGA-AO-A0JD-01A	0	2190	C2	BRCA.LumB	Positive	Positive	Negative	4
TCGA-GM-A4E0-01A	0	2191	C3	BRCA.LumA	Positive	Positive	[Not Evaluated]	3
TCGA-BH-A1FN-01A	1	2192	C2	BRCA.Normal	Positive	Positive	[Not Evaluated]	4
TCGA-GM-A2DH-01A	0	2193	C2	BRCA.Her2	Negative	Negative	Negative	4
TCGA-BH-A0BO-01A	0	2197	C3	BRCA.LumA	Positive	Positive	Negative	0
TCGA-BH-A18M-01A	1	2207	C2	BRCA.Normal	Positive	Positive	Positive	0
TCGA-AC-A2BK-01A	0	2222	C1	BRCA.Basal	Negative	Negative	Negative	2
TCGA-AR-A5QM-01A	0	2231	C6	BRCA.LumA	Positive	Positive	Equivocal	0
TCGA-B6-A1KI-01A	0	2236	C3	BRCA.LumA	Positive	Positive	Equivocal	3
TCGA-E2-A1L8-01A	0	2240	C1	BRCA.LumA	Positive	Positive	Equivocal	0
TCGA-A2-A04T-01A	0	2246	C2	BRCA.Basal	Negative	Negative	Equivocal	2
TCGA-AC-A23G-01A	0	2248	C1	BRCA.LumA	Positive	Positive	Positive	4
TCGA-BH-A0BQ-01A	0	2255	C2	BRCA.Normal	Positive	Positive	Positive	0
TCGA-BH-A0BZ-01A	0	2255	C2	BRCA.Normal	Positive	Positive	Negative	1
TCGA-AC-A2FO-01A	0	2255	C3	BRCA.LumA	Positive	Negative	Negative	0
TCGA-A2-A0ER-01A	0	2263	C1	BRCA.LumA	Positive	Positive	Equivocal	1
TCGA-BH-A1FE-01A	1	2273	C2	BRCA.Normal	Positive	Positive	[Not Evaluated]	4
TCGA-BH-A0BL-01A	0	2278	C1	BRCA.Basal	Negative	Negative	Negative	2
TCGA-B6-A402-01A	0	2281	C1	BRCA.Basal	Negative	Negative	Negative	2
TCGA-GM-A2DD-01A	0	2282	C2	BRCA.Normal	Negative	Negative	Equivocal	2
TCGA-AR-A0TV-01A	0	2288	C2	BRCA.LumB	Positive	Positive	Equivocal	1
TCGA-A2-A0CT-01A	0	2289	C1	BRCA.LumA	Positive	Negative	Equivocal	1
TCGA-BH-A0BP-01A	1	2296	C1	BRCA.LumA	Positive	Positive	Negative	3
TCGA-E2-A1LB-01A	0	2306	C1	BRCA.Normal	Negative	Negative	Positive	4
TCGA-E2-A14T-01A	0	2311	C3	BRCA.LumA	Positive	Positive	Negative	0
TCGA-E2-A1AZ-01A	0	2329	C2	BRCA.Basal	Negative	Negative	Indeterminate	2
TCGA-BH-A0BR-01A	0	2330	C1	BRCA.LumA	Positive	Positive	Negative	0
TCGA-AO-A0JE-01A	0	2335	C2	BRCA.Her2	Negative	Negative	Positive	4
TCGA-A2-A0CS-01A	1	2348	C1	BRCA.LumA	Positive	Positive	Equivocal	1
TCGA-B6-A0I1-01A	1	2361	C2	BRCA.Basal	Negative	Negative	[Not Evaluated]	2
TCGA-E2-A1IE-01A	0	2362	C1	BRCA.LumA	Positive	Positive	Equivocal	1
TCGA-BH-A0BT-01A	0	2365	C2	BRCA.Normal	Positive	Positive	Negative	1
TCGA-BH-A0BW-01A	0	2371	C2	BRCA.Normal	Negative	Negative	[Not Available]	2
TCGA-AO-A12C-01A	0	2372	C1	BRCA.LumA	Positive	Positive	Positive	1
TCGA-BH-A0DE-01A	0	2372	C6	BRCA.LumA	Positive	Positive	Negative	3
TCGA-B6-A0RM-01A	1	2373	C3	BRCA.LumA	Positive	Positive	[Not Evaluated]	1
TCGA-BH-A0DL-01A	0	2381	C2	BRCA.Normal	Positive	Negative	Negative	2
TCGA-AR-A1AJ-01A	0	2383	C2	BRCA.Basal	Positive	Negative	Negative	2
TCGA-A2-A04Q-01A	0	2385	C2	BRCA.Basal	Negative	Negative	Equivocal	2
TCGA-BH-A0DT-01A	0	2403	C3	BRCA.Normal	Positive	Positive	Negative	0
TCGA-GM-A2DB-01A	0	2406	C2	BRCA.Her2	Negative	Negative	Negative	2
TCGA-B6-A0WV-01A	1	2417	C1	BRCA.LumB	Positive	Positive	[Not Evaluated]	1
TCGA-A2-A0EQ-01A	0	2426	C2	BRCA.Her2	Negative	Negative	Positive	1
TCGA-A2-A0EO-01A	0	2442	C3	BRCA.LumA	Positive	Positive	Negative	3
TCGA-AO-A03L-01A	0	2442	C2	BRCA.LumA	Positive	Positive	Positive	1
TCGA-B6-A0RL-01A	1	2469	C4	BRCA.LumB	Positive	Positive	[Not Evaluated]	1
TCGA-BH-A0B0-01A	0	2477	C2	BRCA.LumA	Positive	Positive	Negative	3
[truncated: 179 more rows]

## Sheet: SuppTabS5_G2CoreModuleFuncs
Term	Overlap	P-value	Adjusted P-value	Odds Ratio	Genes	module
[truncated: 178 more rows]

[truncated: 1 more sheets: SuppTabS6_TNBCspeModule_funcs]
